# Supplementary material for: Transcriptome Analysis of Heat Shock Factor C2a Over-Expressing Wheat Roots Reveals Ferroptosis-like Cell Death in Heat Stress Recovery
Source: Int J Mol Sci. 2023 Feb 4;24(4):3099. doi: 10.3390/ijms24043099 (PMC9967677; doi:10.3390/ijms24043099)
Supplement: Supplementary file 1 [file ijms-24-03099-s001.zip › Supplementary Table S1.xlsx]

## Sheet: Sheet1
Supplementary Table S1. Total read counts and per cent aligned to reference genome per replicate
Sample	Treatment	Replicate	Total Reads (paired)	Right reads aligned	Left reads aligned	Pairs aligned	Per cent aligned to reference genome
WT	control	1	18953685	17830730	17795986	17530690	92.4923
WT	control	2	17946121	16666206	16638863	16366216	91.1964
WT	control	3	16889783	15782347	15738887	15495540	91.7451
WT	control	4	18110221	16853648	16708456	16548654	91.3774
WT	heat	1	15532133	14347292	14302304	14060470	90.525
WT	heat	2	15783580	14519491	14480609	14223018	90.1128
WT	heat	3	16807582	15565517	15532666	15264994	90.8221
WT	heat	4	15681152	14508991	14471731	14218090	90.6699
TaHsfC2a	control	1	14468918	13429727	13386974	13172600	91.0407
TaHsfC2a	control	2	15001846	14033224	14008133	13788714	91.9134
TaHsfC2a	control	3	16631889	15569887	15555486	15305518	92.0251
TaHsfC2a	control	4	15364976	14251134	14217738	13989281	91.0466
TaHsfC2a	heat	1	14865330	13465801	13428935	13189736	88.7282
TaHsfC2a	heat	2	14765189	13324332	13305690	13079374	88.5825
TaHsfC2a	heat	3	14882874	13651484	13623182	13391048	89.9762
TaHsfC2a	heat	4	14882874	13651484	13623182	13391048	89.9762
(wild-type, WT)
