# Supplementary material for: Transcriptome Analysis of Heat Shock Factor C2a Over-Expressing Wheat Roots Reveals Ferroptosis-like Cell Death in Heat Stress Recovery
Source: Int J Mol Sci. 2023 Feb 4;24(4):3099. doi: 10.3390/ijms24043099 (PMC9967677; doi:10.3390/ijms24043099)
Supplement: Supplementary file 1 [file ijms-24-03099-s001.zip › Supplementary Table S2.xlsx]

## Sheet: WT (control v heat)_up
Supplementary Table S2. Differential expression of genes in response to heat in wild-type (WT; upregulated genes; ≥2 log2-fold change)
Gene_ID	Gene_description	Fold Change
TraesCS4D01G206600	heat shock cognate 70 kda protein 2-like	13.425
TraesCS2B01G047400	heat shock protein 90	12.8816
TraesCS7A01G360400	heat stress transcription factor A-6a	12.1542
TraesCS2D01G033200	heat shock 90	12.0206
TraesCS4D01G226000	heat-shock protein	11.7156
TraesCS7B01G388700	bag family molecular chaperone regulator 6 isoform x1	11.6938
TraesCS5B01G245700	kda class i heat shock protein 1-like	11.5487
TraesCS3D01G045700	kDa heat-shock	11.321
TraesCS3B01G114500	unnamed protein product	11.1164
TraesCS1B01G294300	mediator of rna polymerase ii transcription subunit 37c	10.923
TraesCS1B01G352400	chaperone protein 1	10.7724
TraesCS4D01G145500	heat-shock protein	10.7687
TraesCS4A01G098600	heat shock cognate 70 kda	10.5191
TraesCS4D01G212300	kda class i heat shock protein	10.4527
TraesCS2D01G162600	ubiquitin-protein ligase cip8	9.86595
TraesCS1D01G284000	probable mediator of rna polymerase ii transcription subunit 37c	9.69626
TraesCS7D01G353800	multiprotein-bridging factor 1c	9.631
TraesCS4B01G212300	kda class i heat shock protein	9.46917
TraesCS2A01G033700	heat shock protein 90	9.41837
TraesCS1B01G446900	at3g10020 t22k18_16-like protein	9.40656
TraesCS1D01G389200	uncharacterized protein LOC109744624	9.17994
TraesCS1A01G285000	probable mediator of rna polymerase ii transcription subunit 37c	9.14915
TraesCS1D01G389100	uncharacterized protein LOC109744624	9.05635
TraesCS4A01G092900	kda class i heat shock protein	9.05294
TraesCS5D01G393600	bi1-like protein	8.94346
TraesCS5A01G424000	probable glutathione s-transferase gstu1	8.9259
TraesCS2D01G276000	70 kDa peptidyl-prolyl isomerase	8.87626
TraesCS5A01G384100	bi1-like protein	8.78231
TraesCS7A01G369500	multiprotein-bridging factor 1c	8.76775
TraesCS2D01G207400	Calcium-dependent kinase 7	8.73327
TraesCS5A01G273200	uncharacterized protein LOC109761078	8.73062
TraesCS4D01G243000	heat shock 70 kda protein 8	8.68671
TraesCS6A01G410800	cilia- and flagella-associated 91	8.68658
TraesCS3B01G308100	chaperone 1	8.65871
TraesCS3D01G273600	chaperone protein 1	8.65579
TraesCS6A01G181700	kda heat shock mitochondrial	8.60924
TraesCS2A01G156800	e3 ubiquitin-protein ligase ring1-like	8.55123
TraesCS4B01G243400	heat shock 70 kda protein 8	8.48007
TraesCS4B01G179300	galactinol synthase 2-like	8.41377
TraesCS4B01G059500	probable zinc metalloprotease chloroplastic	8.33762
TraesCS4D01G213300	kda class i heat shock protein	8.28333
TraesCS7B01G083500	kda heat shock mitochondrial-like	8.26234
TraesCS4D01G357900	bag family molecular chaperone regulator 6 isoform x1	8.2147
TraesCS3A01G274400	chaperone protein 1	8.12679
TraesCS7B01G259000	multiprotein-bridging factor 1c	8.0647
TraesCS6D01G295500	kDa heat shock mitochondrial isoform X1	7.95782
TraesCS2B01G182300	ubiquitin-protein ligase cip8	7.80311
TraesCS3A01G274500	heat shock protein 101	7.76995
TraesCS6A01G316200	kDa heat shock mitochondrial isoform X2	7.68559
TraesCS5D01G393200	heat stress transcription factor a-2c-like	7.67618
TraesCS7B01G139300	uncharacterized protein LOC109787434	7.66555
TraesCS5A01G548000	bag family molecular chaperone regulator 6 isoform x1	7.66374
TraesCSU01G116400	heat shock 70 kda mitochondrial	7.59173
TraesCS2A01G277100	70 kDa peptidyl-prolyl isomerase	7.50508
TraesCS6A01G284000	hypothetical protein TRIUR3_06503	7.50007
TraesCS5A01G549000	retrotransposon ty1-copia subclass	7.48582
TraesCS5B01G261900	uncharacterized protein LOC109783362 isoform X2	7.46655
TraesCS5A01G149700	hypothetical protein TRIUR3_12078	7.39272
TraesCS5B01G502200	gem-like protein 5	7.16004
TraesCS5B01G272900	uncharacterized protein LOC109761078	7.15414
TraesCS2A01G487700	uncharacterized protein LOC109758681	7.13354
TraesCS2A01G469900	retrotransposon Ty1-copia subclass	7.1308
TraesCS1A01G381400	uncharacterized protein LOC109744624	7.10886
TraesCS2B01G529700	retrotransposon Ty1-copia subclass	7.09901
TraesCS4D01G212400	kda class i heat shock protein	7.0653
TraesCS4D01G213100	kda class i heat shock protein	7.06258
TraesCS7A01G242200	heat shock 90	7.00858
TraesCS3A01G513200	protein far1-related sequence 5-like	6.95065
TraesCS5A01G383800	heat stress transcription factor a-2c-like	6.94446
TraesCS3A01G492300	retrotransposon ty1-copia subclass	6.93559
TraesCS1B01G464900	mitochondrial chaperone bcs1-b	6.81223
TraesCS6D01G208900	auxin-responsive protein saur32-like	6.80611
TraesCS6B01G346700	kda heat shock mitochondrial-like isoform x1	6.76561
TraesCS7A01G270100	Heat stress transcription factor B-2b	6.76486
TraesCS4A01G255700	probable zinc metallopeptidase chloroplastic	6.70303
TraesCS1D01G236100	LOW QUALITY PROTEIN: uncharacterized protein LOC109757880	6.67992
TraesCS1A01G295600	heat shock 70 kda mitochondrial	6.65818
TraesCSU01G075000	zinc finger protein zat4-like	6.64611
TraesCS7D01G205400	kda heat shock peroxisomal	6.64196
TraesCS7D01G176000	12-oxophytodienoic acid reductase	6.61061
TraesCS6B01G143000	protein src2 homolog	6.53589
TraesCS3B01G520500	retrotransposon Ty1-copia subclass	6.49681
TraesCS7D01G179600	kda heat-shock protein	6.47757
TraesCS4D01G180800	galactinol synthase 2-like	6.47488
TraesCS5B01G488500	protein synthesis inhibitor ii	6.44829
TraesCS4A01G125300	galactinol synthase 2-like	6.35703
TraesCS7B01G082900	kda heat shock mitochondrial-like	6.33105
TraesCS3D01G092900	galactinol--sucrose galactosyltransferase	6.32431
TraesCS7B01G059900	general transcription factor iie subunit 1 isoform x1	6.31977
TraesCS5D01G068300	plant-specific domain tigr01568 family protein	6.31664
TraesCS7D01G241100	heat shock protein 90	6.27157
TraesCS6A01G148700	Uncharacterized conserved UCP015417 vWA	6.26437
TraesCS2A01G269600	transcription factor bhlh93-like	6.23545
TraesCS7D01G175800	12-oxophytodienoate reductase 1-like	6.20096
TraesCS4D01G174700	#NAME?	6.19928
TraesCS2A01G386800	hsp70-Hsp90 organizing	6.14631
TraesCS7B01G064000	chaperone protein dnaj	6.13897
TraesCS5D01G432600	probable glutathione s-transferase gstu1	6.12574
TraesCS7A01G360500	troponin skeletal muscle	6.10631
TraesCS5B01G490900	zinc finger protein 1	6.05027
TraesCS2B01G139200	retrotransposon Ty1-copia subclass	6.0496
TraesCS5B01G457000	aaa-atpase at3g28580	6.03074
TraesCS6B01G186100	nicotianamine synthase	6.02715
TraesCS7A01G369900	cysteine histidine-rich c1 domain family protein	6.02277
TraesCS3B01G222300	retrotransposon ty1-copia subclass	6.01823
TraesCS4B01G212200	kda class i heat shock protein	6.01549
TraesCS2D01G488000	uncharacterized protein LOC109758681	6.01421
TraesCS4D01G276500	hsf-type dna-binding domain containing expressed	5.98556
TraesCS6A01G226200	auxin-responsive protein saur32-like	5.9666
TraesCS6B01G340500	ribonuclease y-like	5.95438
TraesCS7B01G149200	heat shock protein 90	5.83856
TraesCS3A01G203800	Retrovirus-related Pol poly from transposon TNT 1-94	5.82391
TraesCS7A01G451100	HEAT-STRESS-ASSOCIATED 32	5.81881
TraesCS2D01G191300	golgi transport protein 1	5.80714
TraesCS3D01G287000	phosphatase phospho1	5.79482
TraesCS6A01G352500	hypothetical protein F775_01139	5.79112
TraesCS1B01G396000	heat stress transcription factor a-2c-like isoform x1	5.78465
TraesCS2D01G432000	vacuolar iron transporter homolog 5-like	5.77999
TraesCS2A01G031400	disease resistance protein rga3	5.77675
TraesCS5D01G318300	c-repeat binding factor	5.74633
TraesCS7D01G270600	heat shock factor protein 7	5.71506
TraesCS1A01G257200	aaa-atpase mitochondrial	5.66649
TraesCS6B01G423700	desumoylating isopeptidase 1-like	5.66641
TraesCS5B01G436300	scopoletin glucosyltransferase-like	5.63259
TraesCS4B01G208900	hsp70 nucleotide exchange factor fes1	5.59092
TraesCS6A01G165200	nicotianamine synthase	5.57004
TraesCS2A01G098900	calmodulin-binding protein 25-like	5.54052
TraesCS2D01G399000	heat stress transcription factor B-2a-like	5.53906
TraesCS4A01G059400	probable inactive poly	5.52582
TraesCS4D01G059000	probable zinc metallopeptidase chloroplastic	5.50239
TraesCS5A01G262200	calcium-binding ef hand family protein	5.49889
TraesCS5D01G499000	dna-directed rna polymerase ii subunit 1	5.46998
TraesCS4D01G173900	dna-binding bromodomain-containing protein	5.4656
TraesCS4A01G027700	heat stress transcription factor a-2d	5.45095
TraesCS1A01G395300	dnaj homolog subfamily b member 4-like	5.444
TraesCS4A01G259300	malonyl- :anthocyanidin 5-o-glucoside-6 -o-malonyltransferase-like	5.40205
TraesCS2B01G404400	hsp70-Hsp90 organizing	5.37382
TraesCS7A01G355500	ethylene-responsive transcription factor ERF039-like	5.36204
TraesCS2B01G294500	70 kDa peptidyl-prolyl isomerase	5.36167
TraesCS6D01G148600	nicotianamine synthase	5.32415
TraesCS1D01G382900	heat stress transcription factor a-2c-like isoform x1	5.32006
TraesCS3A01G487300	hypothetical protein TRIUR3_27988	5.3036
TraesCS7B01G168300	heat shock factor protein 7	5.30078
TraesCS7B01G064100	chaperone protein dnaj	5.28131
TraesCS6A01G211800	hypothetical protein TRIUR3_11211	5.26628
TraesCS2B01G202200	G3BP isoform X1	5.26063
TraesCS7B01G267200	protein bfr2	5.25534
TraesCS5B01G441600	stem-specific protein tsjt1	5.25478
TraesCS1D01G403500	dnaj homolog subfamily b member 4-like	5.2492
TraesCS3A01G010300	Hydroquinone glucosyltransferase	5.24666
TraesCS5B01G490600	zinc finger protein zat4-like	5.24416
TraesCS4A01G097900	heat shock cognate 70 kda protein 2	5.22912
TraesCS5D01G432700	probable glutathione s-transferase gstu1	5.21542
TraesCS3B01G403100	lysm domain receptor-like kinase 3	5.21455
TraesCS3B01G461100	uncharacterized protein LOC109743690	5.18647
TraesCS6D01G273500	mads-box transcription factor 57-like	5.18494
TraesCS1B01G403900	uncharacterized protein LOC109744624	5.1849
TraesCS6B01G176900	Uncharacterized conserved UCP015417 vWA	5.1591
TraesCS6D01G138100	Uncharacterized conserved UCP015417 vWA	5.13453
TraesCS3A01G229900	DUF1645 family	5.12064
TraesCS1D01G396100	pyruvate kinase cytosolic	5.1147
TraesCS5A01G333000	hypothetical protein TRIUR3_32488	5.1039
TraesCS4B01G182900	calmodulin-like protein 5	5.09666
TraesCS3B01G256200	secologanin synthase	5.08837
TraesCS1A01G364000	late embryogenesis abundant	5.08455
TraesCS4D01G119400	vacuolar-sorting receptor 1	5.08001
TraesCS2D01G383600	hsp70-hsp90 organizing protein	5.06769
TraesCS2D01G407300	cis-zeatin O-glucosyltransferase	5.06569
TraesCS3A01G204700	hypothetical protein TRIUR3_14218	5.05135
TraesCS3B01G068500	nicotianamine synthase	5.04746
TraesCS7A01G236700	kDa heat shock mitochondrial-like	5.04374
TraesCS7B01G083100	kda heat shock mitochondrial-like	5.04158
TraesCS1B01G423600	dnaj homolog subfamily b member 13-like	5.03367
TraesCS7B01G366400	ubiquitin	5.01961
TraesCS5D01G423700	uncharacterized protein LOC109759126	5.01332
TraesCS2B01G293700	exocyst complex component EXO70A1-like	4.98371
TraesCS7D01G175900	12-oxophytodienoic acid reductase	4.96986
TraesCS4D01G225400	high molecular mass early light-inducible protein chloroplastic-like	4.96885
TraesCS5D01G503400	gem-like protein 5	4.96468
TraesCS3A01G104700	unnamed protein product	4.96248
TraesCS6B01G263800	Ethylene-responsive transcription factor ERF053	4.95417
TraesCS4A01G258600	uncharacterized protein LOC109736978 isoform X2	4.93751
TraesCS7D01G417800	aaa-atpase at3g50940-like	4.91368
TraesCS4A01G278000	hypothetical protein TRIUR3_23739	4.90061
TraesCS2A01G413800	Zinc ion binding	4.89171
TraesCS3B01G109700	uncharacterized protein LOC109769231	4.88982
TraesCS4B01G235000	probable inactive poly	4.88822
TraesCS7D01G367500	dehydration-responsive element-binding protein 3	4.88802
TraesCS7D01G540700	myb transcription factor	4.88771
TraesCS1A01G375600	heat shock factor HSF30 isoform X1	4.88331
TraesCS6D01G217800	Ethylene-responsive transcription factor ERF053	4.82534
TraesCS3D01G226100	secologanin synthase	4.81409
TraesCS6A01G386200	nicotianamine synthase	4.81333
TraesCS7A01G392200	GLUTAMINE DUMPER 6-like	4.80546
TraesCS4B01G230600	protein opi10 homolog	4.80368
TraesCS7B01G130900	kda heat shock mitochondrial-like	4.78501
TraesCS4B01G206700	heat shock cognate 70 kda protein 2	4.78466
TraesCS5A01G500300	protein zinc induced facilitator-like 1-like	4.78265
TraesCS1B01G179800	gem-like protein 8	4.77622
TraesCS3D01G484900	polcalcin jun o 2	4.77264
TraesCS4A01G066300	sugar transport protein 13	4.77144
TraesCS1D01G335500	calcium-transporting atpase plasma membrane-type	4.75679
TraesCS4A01G123100	calmodulin-like protein 5	4.75327
TraesCS7D01G211700	carrier protein mitochondrial-like	4.74755
TraesCS4D01G173700	60s ribosomal protein l10	4.73359
TraesCS7A01G174700	12-oxophytodienoate reductase 1-like	4.73005
TraesCS2B01G396000	gibberellin 2-beta-dioxygenase 8-like	4.70242
TraesCS2B01G461600	uncharacterized protein LOC109758368 isoform X2	4.70191
TraesCS5A01G488500	gem-like protein 5	4.68467
TraesCS2D01G104300	ENHANCED DISEASE RESISTANCE 4	4.68161
TraesCS5D01G100300	uncharacterized protein LOC109743777	4.6804
TraesCS4B01G072200	protein jingubang-like	4.67495
TraesCS4D01G007200	formate dehydrogenase mitochondrial	4.67282
TraesCS4D01G055500	malonyl- :anthocyanidin 5-o-glucoside-6 -o-malonyltransferase-like	4.67241
TraesCS7A01G518800	nf-x1-type zinc finger protein nfxl1	4.65907
TraesCS7A01G232500	kDa heat-shock	4.65481
TraesCS6D01G164700	uncharacterized protein LOC109744261 isoform X1	4.6502
TraesCS3A01G092800	galactinol--sucrose galactosyltransferase	4.64744
TraesCS6A01G093000	nicotianamine synthase	4.64126
TraesCS7A01G242100	pentatricopeptide repeat-containing At3g62890-like	4.62772
TraesCS6A01G310400	RNA-directed DNA methylation 3	4.62624
TraesCS6A01G235100	ethylene-responsive transcription factor erf053	4.62093
TraesCS6B01G347800	7-deoxyloganetin glucosyltransferase-like	4.61546
TraesCS1D01G369300	aba-inducible protein phv a1-like	4.61376
TraesCS4B01G310500	zinc finger ccch domain-containing protein 48	4.60596
TraesCS7B01G149300	pentatricopeptide repeat-containing protein at3g62890-like	4.59554
TraesCS5A01G433200	scopoletin glucosyltransferase-like	4.59538
TraesCS1B01G254900	pre-mrna-splicing factor atp-dependent rna helicase deah1	4.58873
TraesCS3B01G492900	SRC2	4.588
TraesCS1B01G219700	zinc finger	4.56851
TraesCS1D01G369200	late embryogenesis abundant protein	4.55347
TraesCS2B01G210100	vesicle transport GOT1B-like	4.55094
TraesCS4D01G027900	plasma membrane atpase 1	4.54174
TraesCS2A01G474500	translation factor SUI1 homolog 2-like	4.53632
TraesCS2B01G455300	vacuolar iron transporter homolog 5-like	4.53081
TraesCS1D01G439400	mitochondrial chaperone bcs1-b	4.50224
TraesCS3A01G330300	DNA-(apurinic or apyrimidinic site) chloroplastic isoform X2	4.50074
TraesCS6D01G332700	group2 late embryogenesis abundant	4.49804
TraesCS2D01G049200	nicotianamine synthase	4.48658
TraesCS7D01G160400	chaperone -domain superfamily protein	4.47634
TraesCS5A01G449400	aaa-atpase at3g28580	4.47423
TraesCS1B01G381200	late embryogenesis abundant	4.464
TraesCS1D01G355700	uncharacterized protein LOC109735679	4.45683
TraesCS4D01G184900	nicotianamine synthase	4.45258
TraesCS4D01G102900	hypothetical protein F775_31013	4.44405
TraesCS4D01G296000	zim motif family protein	4.43802
TraesCS5D01G216200	protein gamete expressed 1	4.4176
TraesCS4D01G236400	probable inactive poly	4.40068
TraesCS3B01G222000	piezo-type mechanosensitive ion channel homolog isoform x1	4.39327
TraesCS7D01G369900	peroxidase p7-like	4.39156
TraesCS6A01G384300	desumoylating isopeptidase 1	4.38941
TraesCS5A01G231100	transmembrane protein 45b-like	4.37755
TraesCS4D01G207500	heat shock cognate 70 kda protein 2	4.3771
TraesCS7D01G346000	3-beta hydroxysteroid dehydrogenase isomerase	4.36414
TraesCS5D01G098100	uncharacterized protein LOC109743777	4.35852
TraesCS5A01G477900	zinc finger protein zat4-like	4.35599
TraesCS2B01G107100	wound-induced 1-like	4.34159
TraesCS1D01G177000	auxin-responsive protein saur32-like	4.32238
TraesCS2B01G060800	nicotianamine synthase	4.32076
TraesCS6B01G187400	nicotianamine synthase 1	4.3186
TraesCS6A01G165100	nicotianamine synthase	4.31789
TraesCS7A01G059500	aromatic-L-amino-acid decarboxylase-like	4.31437
TraesCS3D01G094300	uncharacterized protein LOC109769231	4.30668
TraesCS2A01G266000	uncharacterized protein LOC109736017	4.30208
TraesCS1D01G402400	probable calcium-binding protein cml45	4.29879
TraesCS4D01G194500	dnaj protein erdj3a	4.29536
TraesCS3D01G221100	zpr1 zinc-finger domain protein	4.29467
TraesCS4A01G248500	protein zinc induced facilitator-like 1-like isoform x2	4.28671
TraesCS2A01G049900	nicotianamine synthase	4.28389
TraesCS2A01G211400	hypothetical protein TRIUR3_23739	4.26164
TraesCS5D01G015700	VQ motif-containing 29	4.23027
TraesCS2B01G232000	heat stress transcription factor A-3	4.23014
TraesCS5A01G433300	scopoletin glucosyltransferase-like	4.22811
TraesCS1B01G201800	auxin-responsive protein saur32	4.22424
TraesCS7A01G083700	glutathione s-transferase	4.20784
TraesCS3A01G232100	ZPR1 zinc-finger domain	4.20513
TraesCS5A01G424100	probable glutathione s-transferase gstu1	4.20484
TraesCS7D01G405900	7-deoxyloganetic acid glucosyltransferase-like	4.19887
TraesCS4D01G182800	calmodulin-like protein 5	4.19696
TraesCS5A01G210000	protein gamete expressed 1	4.19159
TraesCS5D01G199100	hepatoma-derived growth factor-related 2	4.1858
TraesCS1B01G087900	uncharacterized protein LOC109785071	4.17524
TraesCS6B01G186000	nicotianamine synthase	4.16596
TraesCS5A01G552000	nicotianamine synthase	4.165
TraesCS2D01G270300	transcription factor bHLH35	4.15745
TraesCS5D01G244800	heat stress transcription factor b-1-like	4.15195
TraesCS5D01G390700	transcription factor bhlh148	4.14505
TraesCS4D01G134900	rubisco activase small subunit	4.13878
TraesCS6D01G300800	EF hand family	4.12373
TraesCS3B01G068400	nicotianamine synthase	4.11312
TraesCS5B01G436500	scopoletin glucosyltransferase-like	4.10112
TraesCS3B01G412500	ethylene-responsive transcription factor abr1	4.09624
TraesCS1D01G231300	ndr1 hin1-like protein 10	4.07349
TraesCS6D01G083500	histone-lysine n-methyltransferase 2d-like	4.07313
TraesCS6D01G332600	group2 late embryogenesis abundant	4.07283
TraesCS2B01G498100	translation factor SUI1 homolog 2-like	4.07244
TraesCS5D01G070300	transcription repressor ofp1-like	4.06975
TraesCS5B01G426300	probable glutathione s-transferase gstu1	4.06166
TraesCS2D01G211000	F-box domain-containing	4.04607
TraesCS2A01G104600	flocculation protein flo11-like	4.04548
TraesCS3B01G120000	pyruvate decarboxylase 1-like	4.04078
TraesCS5D01G199200	uncharacterized protein LOC109741409	4.03216
TraesCS6D01G352300	PREDICTED: uncharacterized protein LOC100830839	4.03039
TraesCS6B01G425200	nicotianamine synthase	4.02728
TraesCSU01G264700	hypothetical protein SORBIDRAFT_0016s002240, partial	4.02608
TraesCS7A01G553800	myb transcription factor	4.02277
TraesCS7B01G079500	12-oxophytodienoate reductase 1-like	4.0223
TraesCS1D01G209400	zinc finger	4.02123
TraesCS3D01G474500	---NA---	4.01622
TraesCS7D01G199800	d -box atp-dependent rna helicase d 12	4.01323
TraesCS1B01G258400	uncharacterized protein LOC109736716	4.00977
TraesCS2A01G583900	uncharacterized protein LOC109782392	4.00584
TraesCS3B01G045900	protein sar deficient 1	4.00369
TraesCS2B01G500200	pathogenesis-related 1-like	3.99962
TraesCS1A01G370600	ethylene-responsive transcription factor ERF109-like	3.99899
TraesCS3D01G001400	Hydroquinone glucosyltransferase	3.99799
TraesCS3B01G371200	NAC domain-containing 68	3.99563
TraesCS4B01G228000	senescence dehydration-associated	3.99046
TraesCS2B01G287600	probable pyridoxal 5 -phosphate synthase subunit	3.98116
TraesCS6A01G323800	universal stress protein phos32	3.97556
TraesCS4D01G055700	malonyl- :anthocyanidin 5-o-glucoside-6 -o-malonyltransferase-like	3.96949
TraesCS2A01G379000	gibberellin 2-beta-dioxygenase 8-like	3.96763
TraesCS6D01G369200	f-box protein pp2-b10-like	3.96751
TraesCS6D01G379400	hypothetical protein TRIUR3_27111	3.96241
TraesCS4D01G228500	vegetative cell wall protein gp1-like	3.96195
TraesCS1D01G122700	nuclease harbi1	3.9533
TraesCS7B01G366600	polyubiquitin	3.95008
TraesCS5A01G090600	pathogenesis-related protein 10	3.94398
TraesCS2A01G271700	transcription factor bHLH35	3.93388
TraesCS7A01G196000	uncharacterized LOC103627704	3.92698
TraesCS2D01G197600	probable serine threonine-protein kinase wnk11	3.9208
TraesCS7D01G068800	glycine-rich protein	3.90763
TraesCS5A01G143100	nac domain-containing protein 77-like	3.9059
TraesCS7B01G092700	fact complex subunit spt16-like	3.90509
TraesCS4D01G265100	cytochrome b561 and domon domain-containing protein at4g12980-like	3.90201
TraesCS5D01G490900	zinc finger protein 1	3.89859
TraesCS4D01G212200	kda class i heat shock protein	3.89855
TraesCS5B01G490700	zinc finger protein 1	3.895
TraesCS7B01G351000	protein heat-stress-associated 32	3.88771
TraesCS7B01G326400	aaa-atpase at3g50940-like	3.88437
TraesCS3D01G158600	late embryogenesis abundant protein lea14-a	3.88142
TraesCS3D01G446700	protein src2-like	3.88036
TraesCS6B01G255400	auxin-responsive protein saur32-like	3.86974
TraesCS5A01G417200	f-box fbd lrr-repeat protein at1g78760	3.86754
TraesCS4B01G183900	nicotianamine synthase	3.86027
TraesCS4A01G071700	vegetative cell wall protein gp1-like	3.85884
TraesCS3D01G148700	uncharacterized protein LOC109787216	3.8584
TraesCS1D01G299400	u-box domain-containing protein 16-like	3.8539
TraesCS3A01G501500	hypothetical protein TRIUR3_03609	3.84982
TraesCS7D01G508800	nf-x1-type zinc finger protein nfxl1	3.84472
TraesCS7B01G262300	---NA---	3.83827
TraesCS7D01G201600	u-box domain-containing protein 21	3.83766
TraesCS7D01G133400	probable calcium-binding protein cml48	3.83349
TraesCS4B01G166100	prostaglandin e synthase 3	3.82951
TraesCS5A01G066100	cytochrome c oxidase subunit 3	3.82401
TraesCS2A01G159200	hypothetical protein TRIUR3_32431	3.82327
TraesCS4D01G212800	protein enhanced downy mildew 2	3.81934
TraesCS3D01G142600	uncharacterized protein LOC109739162	3.81919
TraesCS4A01G196900	gpi-anchored protein pfl2	3.81472
TraesCS3A01G181300	NADH dehydrogenase subunit 5 (mitochondrion)	3.81424
TraesCS5D01G103700	uncharacterized protein LOC109736353 isoform X1	3.81256
TraesCS5B01G480900	nac transcription factor	3.80834
TraesCS1B01G381500	late embryogenesis abundant	3.80401
TraesCS7B01G109100	kda heat shock peroxisomal	3.80383
TraesCS5D01G481200	NAC1	3.80021
TraesCS5A01G470000	alpha-ketoglutarate-dependent dioxygenase -like	3.7975
TraesCS3D01G508900	hypothetical protein TRIUR3_03609	3.79621
TraesCS3B01G167000	uncharacterized protein LOC109776892	3.79174
TraesCS2A01G204500	heat stress transcription factor a-3-like	3.79052
TraesCS1B01G267700	aaa-atpase mitochondrial-like	3.78783
TraesCS4D01G339400	beta-amylase chloroplastic	3.78713
TraesCS5A01G552400	nicotianamine synthase	3.76404
TraesCSU01G131300	chaperone protein chloroplastic	3.76246
TraesCS6D01G061000	uncharacterized protein LOC109784908	3.76236
TraesCS4B01G066400	formate mitochondrial	3.7599
TraesCS7D01G197500	predicted protein	3.75719
TraesCS3B01G313400	anthocyanidin -o-glucosyltransferase-like	3.75525
TraesCS6A01G418300	low-temperature-induced 65 kDa	3.7528
TraesCS2D01G396500	copper chaperone for superoxide dismutase	3.74922
TraesCS5B01G384500	transcription factor bhlh148	3.72828
TraesCS6D01G303600	universal stress protein phos32	3.71565
TraesCS3B01G536200	polcalcin jun o 2	3.7082
TraesCS3B01G146500	uncharacterized acetyltransferase at3g50280-like	3.70605
TraesCSU01G151300	cytochrome c oxidase subunit 1	3.70602
TraesCS2D01G211400	heat stress transcription factor A-3	3.70022
TraesCS6A01G115400	SRC2 homolog	3.697
TraesCS4B01G118400	gpi-anchored protein pfl2	3.69367
TraesCS2B01G289900	transcription factor bHLH35	3.68804
TraesCS5D01G455900	aaa-atpase at3g28580	3.68478
TraesCS7D01G232600	kda heat shock mitochondrial-like	3.68381
TraesCS3A01G127300	uncharacterized acetyltransferase At3g50280-like	3.65552
TraesCS1A01G243400	Pre-mRNA-splicing factor ATP-dependent RNA helicase DEAH1	3.6541
TraesCS4A01G193900	vacuolar-sorting receptor 1	3.65211
TraesCS7A01G445700	Regulator of Vps4 activity in the MVB pathway	3.64825
TraesCS6D01G370800	nicotianamine synthase	3.64214
TraesCS5D01G299400	acyltransferase-like protein chloroplastic	3.64185
TraesCS3A01G362800	ultraviolet-B receptor UVR8	3.64004
TraesCS5B01G428000	dnaj protein homolog	3.63649
TraesCS3A01G242500	probable WRKY transcription factor 48	3.63384
TraesCS4A01G380300	receptor-like protein kinase 5	3.63332
TraesCS6B01G340400	protein rna-directed dna methylation 3-like	3.62684
TraesCS1D01G196100	atp synthase f0 subunit 1	3.62073
TraesCS6A01G153700	b-box zinc finger protein 32-like	3.6206
TraesCS7A01G198300	probable galacturonosyltransferase-like 9	3.61041
TraesCS3B01G108000	galactinol--sucrose galactosyltransferase	3.60432
TraesCS4D01G090200	uncharacterized protein LOC109733422	3.59578
TraesCS2B01G117400	probable lysophospholipase bodyguard 4	3.58975
TraesCS7A01G423600	AAA-ATPase At3g50940-like	3.58953
TraesCS5B01G494600	nad-dependent epimerase dehydratase	3.58782
TraesCS4B01G327700	protein src2-like	3.58729
TraesCS1A01G121900	nuclease HARBI1	3.5781
TraesCS6A01G243300	ethylene-responsive transcription factor 2	3.57638
TraesCS7A01G463100	uncharacterized protein LOC109767019	3.57523
TraesCS5A01G153700	dead-box atp-dependent rna helicase 35	3.56915
TraesCS2A01G205100	f-box domain-containing partial	3.56777
TraesCS4D01G303000	---NA---	3.56489
TraesCS6D01G177800	probable magnesium transporter NIPA2 isoform X1	3.56378
TraesCS5B01G490500	zinc finger protein 1	3.56222
TraesCS6B01G085700	uncharacterized protein LOC109784908	3.56001
TraesCS6A01G266000	polyubiquitin	3.55942
TraesCS1B01G141100	nuclease harbi1	3.55645
TraesCS6D01G369300	desumoylating isopeptidase 1	3.55512
TraesCS1A01G291100	nicotianamine aminotransferase 1	3.554
TraesCS7B01G446000	chaperone protein dnaj chloroplastic-like	3.55132
TraesCS5A01G449200	---NA---	3.55114
TraesCS2B01G121600	ENHANCED DISEASE RESISTANCE 4	3.54939
TraesCS2D01G457700	uncharacterized protein LOC109773567	3.5464
TraesCS3A01G037700	SAR DEFICIENT 1	3.54294
TraesCS2A01G205600	hypothetical protein SORBI_3005G050800	3.5385
TraesCS4D01G065300	protein zinc induced facilitator-like 1-like isoform x2	3.53468
TraesCS1D01G414700	iron-sulfur cluster assembly protein 1-like	3.53396
TraesCS6A01G285200	probable amino acid permease 7	3.52771
TraesCS5B01G098400	nadh dehydrogenase subunit 2	3.52597
TraesCS4D01G245000	aluminum activated citrate transporter	3.52511
TraesCS1D01G223600	ap2 transcriptional activator drf	3.525
TraesCS7B01G495500	rp1-like protein	3.51669
TraesCS6B01G085400	predicted protein	3.51394
TraesCS5D01G496000	hsp70-binding protein 1-like	3.50742
TraesCS2B01G235900	predicted protein	3.50606
TraesCS5B01G302900	uncharacterized protein LOC109777581	3.49854
TraesCS2B01G610400	vacuolar iron transporter homolog 5-like	3.49735
TraesCS5B01G189900	transcription factor gte8-like	3.4953
TraesCSU01G003600	calcium-transporting atpase plasma membrane-type	3.49524
TraesCS2D01G302600	scarecrow 23	3.49065
TraesCS6D01G289900	uncharacterized protein LOC109753512	3.4904
TraesCS3B01G172900	hypothetical protein F775_12659	3.4856
TraesCS7B01G434700	nf-x1-type zinc finger protein nfxl1	3.48456
TraesCS6D01G360900	phosphoenolpyruvate carboxylase kinase 2	3.47948
TraesCS4D01G064800	eukaryotic translation initiation factor 3 subunit g	3.47144
TraesCS7B01G077800	scarecrow-like protein 34	3.47095
TraesCS3D01G334200	protein lurp-one-related 8-like	3.46943
TraesCS3D01G333100	nac domain-containing protein 68-like	3.46627
TraesCS6A01G231300	temperature-induced lipocalin-1	3.45436
TraesCS2B01G592700	dof zinc finger -like	3.45
TraesCS6D01G104000	SRC2 homolog	3.4467
TraesCS7A01G345000	peroxidase P7-like	3.44523
TraesCS6A01G224000	myb-related Myb4-like	3.43955
TraesCS3B01G160500	unnamed protein product	3.43138
TraesCS5B01G495500	hsp70 nucleotide exchange factor fes1-like	3.42949
TraesCS5D01G545200	ankyrin repeat domain-containing 2A-like	3.42655
TraesCS6B01G416900	cytochrome p450	3.42441
TraesCS2B01G357900	#NAME?	3.41617
TraesCS1D01G439300	mitochondrial chaperone bcs1-b	3.41547
TraesCSU01G036400	e3 ubiquitin-protein ligase pub23-like	3.41208
TraesCSU01G074600	os07g0120600-like protein	3.40972
TraesCS2D01G099800	probable lysophospholipase BODYGUARD 4	3.39885
TraesCS2D01G323300	elongation factor 1-alpha	3.39823
TraesCS4B01G112500	uncharacterized protein LOC109769506	3.3933
TraesCS5D01G137000	cytochrome P450 94C1	3.38729
TraesCS3D01G041800	SAR DEFICIENT 1	3.38705
TraesCS6B01G413600	phosphoenolpyruvate carboxylase kinase 2-like	3.38251
TraesCS5A01G380900	transcription factor bhlh148	3.38183
TraesCS1A01G167100	NDR1 HIN1-Like 3-like	3.37425
TraesCS3D01G024400	Glyceraldehyde-3-phosphate dehydrogenase	3.36762
TraesCS1A01G289200	hypothetical protein TRIUR3_26659	3.36666
TraesCS7A01G334100	ABIL2 isoform X1	3.3532
TraesCS4B01G318800	predicted protein	3.35202
TraesCS4B01G360900	cyclin-dependent protein kinase inhibitor smr1-like	3.34939
TraesCS5D01G087300	zinc c2h2 type family expressed	3.34088
TraesCS5A01G248000	clathrin assembly protein at4g40080	3.3406
TraesCS3D01G356500	ultraviolet-b receptor uvr8	3.33354
TraesCS5B01G426400	probable glutathione s-transferase gstu1	3.33326
TraesCS4B01G100800	amino acid permease 3-like	3.32556
TraesCS3D01G279800	anthocyanidin -o-glucosyltransferase-like	3.32545
TraesCS3A01G075900	hypothetical protein TRIUR3_11014	3.3242
TraesCS4A01G095800	e3 ubiquitin-protein ligase rduf2-like	3.32234
TraesCS5B01G087600	dof zinc finger protein	3.31849
TraesCS7A01G085900	hexose carrier protein hex6	3.31799
TraesCS7D01G312700	serine-rich adhesin for platelets-like	3.31384
TraesCS7B01G051500	nadh dehydrogenase subunit 6	3.31381
TraesCS4B01G051600	monoglyceride lipase-like	3.31024
TraesCS6D01G211900	phosphoenolpyruvate carboxylase kinase 2	3.30992
TraesCS2D01G228500	senescence regulator	3.30688
TraesCS4A01G328600	ankyrin repeat domain-containing protein 2a-like	3.30516
TraesCS5D01G434100	dnaj protein homolog	3.30402
TraesCS7A01G259000	F-box kelch-repeat At1g15680	3.30308
TraesCS7B01G478200	myb transcription factor	3.303
TraesCS1A01G394100	probable calcium-binding protein cml45	3.30014
TraesCS2D01G365800	heavy metal-associated isoprenylated plant 39-like isoform X1	3.29782
TraesCS1D01G436500	rna polymerase sigma factor chloroplastic mitochondrial	3.29723
TraesCS6A01G325700	acc oxidase	3.29575
TraesCS2D01G374500	UDP-glycosyltransferase 73D1	3.29543
TraesCS5A01G191400	heavy metal-associated isoprenylated plant protein 20-like	3.29539
TraesCS3B01G556300	U-box domain-containing 14	3.29108
TraesCS5B01G536100	type i cytoskeletal 9-like	3.28673
TraesCS5A01G427400	probable carboxylesterase 15	3.28261
TraesCS1B01G072700	protein mitochondrial-like	3.28256
TraesCS7A01G272700	uncharacterized protein LOC109767373	3.28174
TraesCS5A01G531800	probable metal-nicotianamine transporter ysl9 isoform x2	3.27646
TraesCS5D01G453800	major facilitator superfamily protein	3.27137
TraesCS1D01G159900	gem-like protein 8	3.27084
TraesCS2B01G109800	galactinol synthase 2-like	3.26976
TraesCS4B01G244400	aluminum activated citrate transporter	3.26498
TraesCS7B01G484900	group2 late embryogenesis abundant protein	3.26454
TraesCS6A01G287700	dof zinc finger	3.26242
TraesCS2A01G419000	non-specific lipid-transfer At2g13820	3.26108
TraesCS6A01G009100	bidirectional sugar transporter SWEET14-like	3.25717
TraesCS4B01G227600	vegetative cell wall protein gp1-like	3.25196
TraesCS4A01G128500	serine-rich protein	3.25112
TraesCS4A01G110600	dnaj protein erdj3a	3.24772
TraesCS1B01G102100	predicted protein	3.2476
TraesCS4B01G078400	zinc finger protein 4-like	3.24616
TraesCS4A01G200900	bel1-like homeodomain protein 1	3.24598
TraesCS7B01G094400	udp-glycosyltransferase 73c5-like	3.24335
TraesCS7D01G454100	ubiquitin	3.24334
TraesCS3B01G395200	ultraviolet-B receptor UVR8	3.23227
TraesCS2B01G417000	copper chaperone for superoxide chloroplastic	3.22982
TraesCSU01G127800	ubiquitin fusion degradation ufd1 family protein	3.22606
TraesCS6D01G157700	uncharacterized protein LOC109754860	3.22423
TraesCS7D01G200600	probable galacturonosyltransferase-like 9	3.22372
TraesCSU01G159400	unnamed protein product	3.22145
TraesCS2D01G402500	DUF241 domain	3.22111
TraesCS6A01G254200	uncharacterized protein LOC109768143	3.22067
TraesCS3A01G132600	uncharacterized protein LOC109776892	3.22001
TraesCS5B01G236400	heat stress transcription factor b-1-like	3.21695
TraesCS5B01G451200	otu domain-containing protein at3g57810-like	3.21288
TraesCS3A01G046500	patatin 2	3.20345
TraesCS5B01G068600	protein jingubang-like	3.20005
TraesCS4A01G075200	transcription factor myb44-like	3.19855
TraesCS1A01G162500	gem-like protein 8	3.19552
TraesCS6D01G403400	low-temperature-induced 65 kda protein	3.19468
TraesCS7D01G188500	fact complex subunit spt16-like	3.19208
TraesCS3D01G140900	beta-glucuronosyltransferase 14b	3.17984
TraesCS6B01G181000	F-box At4g00755-like	3.17952
TraesCS1B01G235100	dehydration responsive factor 1 variant	3.17693
TraesCS4B01G066300	protein zinc induced facilitator-like 1-like	3.17306
TraesCS1A01G393300	clavata3 esr -related protein 2-like	3.17247
TraesCS3B01G415900	Amidophosphoribosyltransferase chloroplastic	3.17231
TraesCS7D01G440200	protein heat-stress-associated 32	3.17147
TraesCS3A01G137300	uncharacterized protein LOC109773736	3.17078
TraesCS3B01G229900	ubiquitin fusion degradation ufd1 family protein	3.1685
TraesCS2A01G028700	7-deoxyloganetin glucosyltransferase-like	3.16829
TraesCS6D01G296900	7-deoxyloganetin glucosyltransferase-like	3.16749
TraesCS4D01G302800	---NA---	3.16745
TraesCSU01G125500	nicotianamine synthase	3.16693
TraesCS6B01G383200	dehydrin partial	3.16531
TraesCS1D01G289700	nicotianamine aminotransferase 1	3.16499
TraesCS2B01G506100	transcription termination factor chloroplastic-like	3.16373
TraesCS7A01G405200	hypothetical protein TRIUR3_08276	3.16102
TraesCS4A01G066800	aluminum activated citrate transporter	3.16042
TraesCS3B01G374600	unnamed protein product	3.15963
TraesCS6B01G085500	hypothetical protein TRIUR3_26532	3.15855
TraesCS4A01G269300	duf292 domain-containing protein	3.15612
TraesCS2A01G417300	ethylene-responsive transcription factor 2	3.15575
TraesCS7A01G237900	apocytochrome b (mitochondrion)	3.15319
TraesCS1B01G097400	probable glutathione s-transferase gstf1	3.15061
TraesCS7D01G013800	uncharacterized protein LOC109765888	3.15036
TraesCS1B01G421800	clavata3 esr -related protein 2-like	3.14009
TraesCS5A01G538700	metalloendoproteinase 4-mmp-like	3.1378
TraesCS2D01G456300	pentatricopeptide repeat-containing protein mitochondrial-like	3.13778
TraesCS5A01G147700	hypothetical protein TRIUR3_12375	3.13508
TraesCS4A01G371600	glycine-rich protein	3.13439
TraesCS5B01G315600	heat stress transcription factor b-2c	3.13383
TraesCS4D01G254500	probable protein phosphatase 2c 78	3.13338
TraesCS1B01G234900	alpha beta hydrolase related protein	3.12905
TraesCS5D01G455700	---NA---	3.12786
TraesCS3A01G050700	Class I glutamine amidotransferase-like superfamily	3.12661
TraesCS7B01G262400	---NA---	3.1251
TraesCS3D01G148900	uncharacterized protein LOC109776892	3.12393
TraesCS5A01G426100	dnaj protein homolog	3.1237
TraesCS4B01G146700	atp synthase f0 subunit 1	3.12282
TraesCS3B01G601600	metallothionein 2C	3.11656
TraesCS7A01G508800	wrky transcription factor wrky28-like	3.11655
TraesCS4D01G134400	probable proline transporter 2	3.1125
TraesCS1A01G116800	hypothetical protein TRIUR3_21397	3.1124
TraesCS5A01G547300	chaperone protein chloroplastic	3.11193
TraesCS6A01G292400	hypothetical protein F775_06266	3.11015
TraesCS1D01G392500	probable 1-deoxy-d-xylulose-5-phosphate synthase chloroplastic	3.11014
TraesCS5A01G381200	pra1 family protein e-like	3.10962
TraesCS5B01G009200	ocs element-binding factor 1-like	3.10571
TraesCS1B01G447800	duf1645 family protein	3.10041
TraesCS5A01G010800	core-2 i-branching beta-16-n-acetylglucosaminyltransferase family protein	3.09868
TraesCS3A01G279800	anthocyanidin 5,3-O-glucosyltransferase	3.09602
TraesCS7A01G255000	uncharacterized protein LOC109787492	3.09601
TraesCS3A01G336000	serine-type endopeptidase inhibitor	3.0914
TraesCS6D01G363100	cytochrome P450 72A15-like	3.09135
TraesCS3D01G294300	calcyclin-binding protein	3.08895
TraesCS4B01G212000	protein enhanced downy mildew 2-like isoform x1	3.08279
TraesCS3B01G155300	uridylate kinase	3.08167
TraesCS5A01G295200	beta-glucosidase 31	3.07863
TraesCS4A01G445700	scopoletin glucosyltransferase-like	3.07793
TraesCS3D01G041500	probable calcium-binding CML16	3.07785
TraesCS4B01G380800	chaperone protein chloroplastic	3.07766
TraesCS2B01G154600	phospholipase a2 partial	3.07713
TraesCS6B01G113900	bax inhibitor 1	3.06868
TraesCS1D01G449700	probable protein phosphatase 2c 53	3.05796
TraesCSU01G125100	nicotianamine synthase	3.0556
TraesCS2A01G030800	hypothetical protein TRIUR3_31440	3.05326
TraesCS2B01G196700	DUF1677 family	3.05179
TraesCS5A01G237900	heat stress transcription factor b-1-like	3.0516
TraesCS3D01G103900	chlorophyllase- chloroplastic	3.05127
TraesCS3A01G454300	protein src2-like	3.04941
TraesCS7A01G364800	---NA---	3.04778
TraesCS5B01G491500	actin depolymerization factor-like protein	3.04712
TraesCS3B01G375100	trans-cinnamate 4-monooxygenase	3.04496
TraesCS3D01G200500	---NA---	3.04065
TraesCS5A01G468300	nac domain-containing protein 67-like	3.03824
TraesCS4D01G209700	hsp70-binding protein 1	3.03744
TraesCS6D01G316600	serine threonine- kinase RIPK	3.0363
TraesCS6A01G224200	myb-related Myb4-like	3.03585
TraesCS1B01G178500	thioredoxin-like protein yls8	3.03459
TraesCS2A01G236800	protein alp1-like isoform x3	3.03128
TraesCS3D01G132000	probable carboxylesterase 15	3.02843
TraesCS3A01G311800	unnamed protein product	3.02698
TraesCS1B01G250900	polcalcin jun o 2	3.02678
TraesCS5A01G153400	probable calcium-binding protein cml25 26	3.01838
TraesCS7B01G245800	probable pre-mrna-splicing factor atp-dependent rna helicase deah5	3.01824
TraesCS7B01G250100	3-beta hydroxysteroid dehydrogenase isomerase	3.0179
TraesCS5B01G402800	cytochrome p450	3.01761
TraesCS6D01G139500	NADH dehydrogenase subunit 7 (mitochondrion)	3.01625
TraesCS7B01G035100	probable calcium-binding protein cml48	3.01583
TraesCS6A01G273000	transcription factor bhlh63	3.01282
TraesCS5B01G294600	beta-glucosidase 31	3.01085
TraesCS6A01G322900	hypothetical protein TRIUR3_11827	3.00983
TraesCS7B01G101700	protein rna-directed dna methylation 3-like	3.00967
TraesCS3A01G038300	probable calcium-binding CML16	3.0083
TraesCS4D01G330000	uncharacterized protein At4g08330, chloroplastic	3.00637
TraesCS4D01G339300	uncharacterized protein LOC109768161	3.0055
TraesCS5D01G159000	dead-box atp-dependent rna helicase 35	3.00196
TraesCS6A01G146400	chaperone mitochondrial	3.00091
TraesCSU01G269900	hypothetical protein SORBIDRAFT_0016s002240, partial	2.99623
TraesCS1B01G418800	cell number regulator 2	2.99355
TraesCS3D01G341100	wrky transcription factor 33	2.99255
TraesCS6B01G127100	histone-lysine N-methyltransferase 2D-like	2.98686
TraesCS2A01G304000	scarecrow-like protein 23	2.98552
TraesCS7A01G364900	---NA---	2.98028
TraesCS7D01G068200	hypothetical protein F775_06535	2.97964
TraesCS1A01G206200	cytochrome c-type biogenesis	2.9772
TraesCS7D01G463000	auxin response factor-like protein	2.97454
TraesCS2D01G267800	probable pyridoxal 5 -phosphate synthase subunit	2.97448
TraesCS4D01G243200	sugar transport protein 13	2.97223
TraesCS7D01G084800	alpha carbonic anhydrase 7-like	2.9712
TraesCS3A01G347500	WRKY transcription factor 33	2.97106
TraesCS1A01G221900	AP2 transcriptional activator DRF	2.9669
TraesCS2D01G275000	exocyst complex component EXO70A1-like	2.96544
TraesCS3A01G269900	NAC domain-containing 2	2.95905
TraesCS7A01G089500	alpha carbonic anhydrase 7	2.95731
TraesCS5A01G198800	u-box domain-containing protein 19	2.95641
TraesCS1D01G271900	uncharacterized protein LOC109737421	2.95409
TraesCS5D01G407400	cytochrome P450	2.95406
TraesCS2B01G177300	secologanin synthase	2.95397
TraesCS2D01G146300	probable carboxylesterase 18	2.95334
TraesCS3A01G422200	1-aminocyclopropane-1-carboxylate oxidase homolog 1-like	2.95287
TraesCS5D01G076400	udp-glycosyltransferase 74f2-like	2.95173
TraesCS7D01G178300	peroxisome proliferator-activated receptor gamma coactivator 1-beta	2.94873
TraesCS1B01G201100	protein response to low sulfur 3-like	2.94744
TraesCS2B01G216800	probable serine threonine- kinase WNK11	2.94655
TraesCS4B01G232500	f-box domain containing protein	2.94594
TraesCS7B01G078300	scarecrow-like protein 34	2.94488
TraesCS7A01G134000	probable calcium-binding CML48	2.9438
TraesCS5B01G435600	non-specific lipid-transfer protein	2.94363
TraesCS3D01G301200	uncharacterized protein LOC109753734	2.94276
TraesCS4A01G325200	f-box fbd lrr-repeat protein at1g78760	2.94249
TraesCS6B01G179000	Zinc finger CONSTANS-LIKE 5	2.94225
TraesCS2B01G423600	DUF241 domain	2.942
TraesCS4A01G334400	protein	2.93976
TraesCS7A01G065000	late embryogenesis abundant protein 6-like	2.93964
TraesCS5D01G440900	scopoletin glucosyltransferase	2.93608
TraesCS5D01G199500	heavy metal-associated isoprenylated plant 20-like	2.9313
TraesCS3A01G329400	MICRORCHIDIA 6	2.93066
TraesCS5A01G168200	nitrile-specifier protein 5	2.92471
TraesCS5A01G314700	heat stress transcription factor b-2c	2.92454
TraesCS4D01G077000	zinc finger protein 4-like	2.92348
TraesCS2D01G493700	Abscisic acid-inducible kinase	2.92257
TraesCS4A01G095500	hsp70-binding protein 1	2.91862
TraesCS5A01G314800	udp-glucose 4-epimerase	2.91699
TraesCS5B01G053900	septin and tuftelin-interacting protein 1 homolog 1-like	2.91654
TraesCS5A01G149600	udp-glycosyltransferase 74e2-like	2.9164
TraesCS4A01G445800	---NA---	2.9156
TraesCS4A01G175600	metallothionein-like protein 1	2.91494
TraesCS4A01G106100	hypothetical protein F775_32663	2.91008
TraesCS2B01G045800	exocyst complex component exo70a1 isoform x2	2.90997
TraesCS7B01G326200	probable protein phosphatase 2c 59 isoform x2	2.90967
TraesCS6A01G063800	hypothetical protein TRIUR3_26532	2.90958
TraesCS1A01G333800	CBL-interacting kinase 19	2.90767
TraesCS7A01G387000	aromatic-L-amino-acid decarboxylase-like	2.90667
TraesCS2A01G170400	duf1677 family protein	2.90228
TraesCS7B01G342300	remorin	2.90208
TraesCS4D01G236200	atpase subunit 4	2.89912
TraesCS4A01G208900	uncharacterized protein LOC109769506	2.89786
TraesCS5D01G321000	heat stress transcription factor b-2c	2.89742
TraesCS4B01G115500	f-box fbd lrr-repeat protein at1g13570-like	2.89665
TraesCS7D01G304100	uncharacterized protein LOC109768196	2.8963
TraesCS2D01G407200	cis-zeatin O-glucosyltransferase 1	2.89521
TraesCS7D01G098100	fe(2+) transport protein 2	2.8946
TraesCS2D01G047500	methyltransferase DDB_G0268948	2.89437
TraesCS1A01G133100	stromal 70 kda heat shock-related chloroplastic	2.89386
TraesCS2D01G221800	glucan endo- -beta-glucosidase 13	2.89366
TraesCS7D01G357400	cysteine-rich and transmembrane domain-containing protein b-like	2.89227
TraesCS4D01G308400	zinc finger ccch domain-containing protein 48	2.88946
TraesCS1D01G191100	probable glutathione s-transferase gstu6	2.88715
TraesCS7D01G262300	plant-specific tfiib-related protein ptf2	2.88552
TraesCS4D01G358100	metacaspase-1	2.88194
TraesCS3B01G246300	aaa-atpase at3g50940-like	2.88147
TraesCS1A01G362100	histone-lysine N-methyltransferase SETD1A-like	2.8801
TraesCS7B01G103700	d -box atp-dependent rna helicase d 12	2.87961
TraesCS4D01G261600	grassy tillers partial	2.87943
TraesCS4A01G436000	predicted protein	2.87691
TraesCS3A01G209100	nuclease HARBI1	2.87474
TraesCS2D01G401500	probable serine threonine- kinase PIX13 isoform X2	2.87267
TraesCS2D01G415900	non-specific lipid transfer protein gpi-anchored 2-like	2.87164
TraesCS5D01G533400	pirin-like protein isoform x2	2.8711
TraesCS3D01G320200	protein odd-skipped	2.86362
TraesCS2A01G542400	mavicyanin-like	2.86069
TraesCS7D01G194600	nucleic acid binding protein	2.8583
TraesCS7D01G229000	u-box domain-containing protein 39-like	2.85746
TraesCS2D01G216500		2.85625
TraesCS1A01G177300	Cytochrome P450 89A2	2.85586
TraesCS7D01G504100	uncharacterized protein LOC109754235	2.85386
TraesCS4A01G405100	---NA---	2.85182
TraesCS4D01G193800	translation initiation factor if-2-like	2.8511
TraesCS2A01G297800	Digalactosyldiacylglycerol synthase chloroplastic	2.85087
TraesCS7D01G147100	ethylene-responsive transcription factor erf003-like	2.85032
TraesCS3D01G358700	heme-binding-like protein chloroplastic	2.84969
TraesCS6A01G378800	Cytochrome P450 72A15	2.84853
TraesCS4A01G115400	alcohol partial	2.84772
TraesCS4D01G206300	flavoprotein wrba	2.84674
TraesCS2B01G043900	exocyst complex component exo70a1 isoform x1	2.84649
TraesCS1B01G436500	iron-sulfur cluster assembly protein 1-like	2.84581
TraesCS4A01G248900	eukaryotic translation initiation factor 3 subunit g	2.84199
TraesCS6D01G203800	temperature-induced lipocalin-1	2.84049
TraesCS7B01G104200	probable galacturonosyltransferase-like 9	2.84022
TraesCS5D01G254900	e3 ubiquitin-protein ligase atl6-like	2.83904
TraesCS5A01G201200	zinc finger an1 domain-containing stress-associated protein 17	2.83613
TraesCS1D01G082400	ubiquitin-conjugating enzyme e2-17 kda-like	2.83262
TraesCS2D01G157800	secologanin synthase	2.83244
TraesCS4D01G110000	uncharacterized protein LOC109769506	2.82857
TraesCS2B01G559000	heterogeneous nuclear ribonucleo U 1	2.82369
TraesCS1B01G234700	metalloendoproteinase 1-mmp	2.82366
TraesCS2D01G436700	ubiquinol oxidase mitochondrial	2.82355
TraesCS1A01G084900	predicted protein	2.82309
TraesCS1A01G263900	pectinesterase pectinesterase inhibitor 41	2.82159
TraesCS1B01G353400	dna polymerase delta subunit 4-like	2.81904
TraesCS1D01G104600	ubiquitin-conjugating enzyme e2-17 kda-like	2.81343
TraesCS5A01G296500	disease resistance rpp13-like protein 1	2.81071
TraesCS4D01G001900	protein src2 homolog	2.80636
TraesCS5A01G433500	non-specific lipid transfer protein gpi-anchored 2-like	2.80623
TraesCS2B01G605800	oxalate-- ligase	2.80463
TraesCS4A01G121800	hypothetical protein TRIUR3_17241	2.80291
TraesCS5B01G436100	non-specific lipid-transfer protein at2g13820 isoform x1	2.79915
TraesCS3B01G471500	probable glutathione s-transferase gstu6	2.79715
TraesCS5B01G083300	uncharacterized protein LOC109770366	2.79264
TraesCS3D01G483200	polcalcin jun o 2	2.79133
TraesCS7B01G444800	aspartyl protease family protein 2	2.79037
TraesCS5A01G011300	ocs element-binding factor 1-like	2.78955
TraesCS6D01G224700	phospholipase A1- chloroplastic	2.78925
TraesCS7B01G130600	formate dehydrogenase mitochondrial	2.78685
TraesCS1A01G387600	macpf domain-containing protein nsl1-like	2.78607
TraesCS2B01G170700	dead-box atp-dependent rna helicase 42-like	2.78598
TraesCS3B01G340900	protein chloroplastic	2.78566
TraesCS7B01G078400	nascent polypeptide-associated complex subunit muscle-specific form	2.78248
TraesCS1A01G406300	iron-sulfur cluster assembly protein 1-like	2.78218
TraesCS4B01G131400	protein zinc induced facilitator-like 1-like	2.78129
TraesCS7B01G262800	cysteine-rich and transmembrane domain-containing protein a-like	2.77984
TraesCS5B01G013700	uncharacterized protein LOC109767817	2.7792
TraesCS6A01G097400	cytochrome p450 71a1-like	2.77918
TraesCS3A01G348400	abscisic acid receptor PYL4	2.7763
TraesCS4D01G325600	protein zinc induced facilitator-like 1-like	2.776
TraesCS5A01G055500	hypothetical protein F775_11568	2.77385
TraesCS1A01G186400	probable glutathione S-transferase GSTU6	2.77122
TraesCS3D01G280600	heat stress transcription factor c-1b-like	2.76883
TraesCS5D01G254600	clathrin assembly protein at4g40080	2.7682
TraesCS4A01G144800	nadh-ubiquinone oxidoreductase chain 2	2.7669
TraesCS5A01G248100	e3 ubiquitin-protein ligase atl6	2.76545
TraesCS6A01G323000	uncharacterized protein LOC109739494	2.76514
TraesCS2D01G484200	metal-nicotianamine transporter ysl6	2.76355
TraesCS7B01G187800	---NA---	2.76283
TraesCS6D01G135600	chaperone mitochondrial	2.76278
TraesCS2D01G150400	probable 4-coumarate-- ligase 5	2.76136
TraesCS1B01G151300	stromal 70 kda heat shock-related chloroplastic	2.76031
TraesCS2D01G405500	polyubiquitin	2.75973
TraesCS1D01G122400	wrky transcription factor 50	2.75762
TraesCS2A01G190200	probable serine threonine-protein kinase wnk11	2.75749
TraesCS3A01G111200	WRKY transcription factor	2.75233
TraesCS3D01G456200	unnamed protein product	2.75173
TraesCS7A01G038400	embryogenesis transmembrane -like	2.75157
TraesCS2D01G260200	uncharacterized protein LOC109756832	2.75127
TraesCS4B01G176300	serine-rich protein	2.74919
TraesCS7D01G061400	histone h1	2.74865
TraesCS4D01G268000	metal ion binding protein	2.74681
TraesCS1A01G048700	non-specific lipid-transfer At2g13820	2.74629
TraesCS3D01G128500	uncharacterized acetyltransferase at3g50280-like	2.74469
TraesCS7D01G030800	probable glutathione s-transferase gstu6	2.74406
TraesCS2B01G500100	pathogenesis-related 1-like	2.74404
TraesCS2D01G190200	probable lrr receptor-like serine threonine-protein kinase at1g74360	2.74401
TraesCS2B01G569200	heavy metal-associated isoprenylated plant 39-like	2.74287
TraesCS4A01G124900	transcription factor myb108	2.74275
TraesCS2D01G540300		2.74253
TraesCS2D01G123000	na+ h+ antiporter	2.74046
TraesCS6A01G396300	lysm domain receptor-like kinase 3	2.73844
TraesCS2B01G436300	ethylene-responsive transcription factor 2	2.73829
TraesCS2A01G565400	probable 1-deoxy-d-xylulose-5-phosphate synthase chloroplastic	2.73465
TraesCS7D01G206200	aba-induced protein	2.73375
TraesCS1B01G089100	serine threonine-protein kinase-like protein ccr3	2.732
TraesCS3A01G294500	calcyclin-binding	2.73025
TraesCS3D01G497000	gpi-anchored protein llg1-like	2.7269
TraesCS3A01G243200	unnamed protein product	2.72559
TraesCS5A01G397900	isoflavone 2 -hydroxylase-like	2.7218
TraesCS3D01G106900	unnamed protein product	2.72063
TraesCS7A01G173100	nascent polypeptide-associated complex subunit muscle-specific form	2.72008
TraesCS7B01G105600	u-box domain-containing protein 21	2.71973
TraesCS7A01G216000	UDP-glucose:2-hydroxyflavanone C-glucosyltransferase-like	2.71884
TraesCS6A01G224100	myb-related Myb4-like	2.71827
TraesCS5D01G420700	mitochondrial import inner membrane translocase subunit tim14-3-like	2.71444
TraesCS4D01G115200	g-box-binding factor 1	2.71358
TraesCS6B01G404800	hypothetical protein SETIT_017386mg	2.71094
TraesCS4B01G314300	7-deoxyloganetin glucosyltransferase-like	2.71091
TraesCS6B01G277900	ft-interacting protein 1-like	2.7095
TraesCS3D01G536300	---NA---	2.70633
TraesCS1A01G271800	uncharacterized protein LOC109737421	2.69987
TraesCS4A01G131000	nac transcription factor 29-like	2.69976
TraesCS5D01G378400	E3 ubiquitin- ligase RGLG2-like isoform X1	2.69937
TraesCS3D01G366600	ferredoxin- chloroplastic	2.69787
TraesCS4A01G106900	ddb1- and cul4-associated factor 8	2.69712
TraesCS6A01G156200	vq motif family protein	2.69645
TraesCS7B01G433100	probable calcium-binding protein cml25 26	2.69151
TraesCS4D01G051900	monoglyceride lipase-like	2.69145
TraesCS3A01G328000	AP2 domain containing	2.69092
TraesCS6A01G384100	F-box PP2-B10	2.68961
TraesCS2B01G439100	uncharacterized LOC100839725	2.68908
TraesCS6D01G211400	myb-related protein myb4-like	2.68803
TraesCS7D01G281100	dna (cytosine-5)-methyltransferase 1-like	2.68668
TraesCS1B01G185900	dof zinc finger protein	2.68495
TraesCS2A01G408200	ubiquitin domain containing	2.68452
TraesCS6D01G295200	uncharacterized protein LOC109732720	2.67864
TraesCS6D01G140900	Zinc finger CONSTANS-LIKE 5	2.67685
TraesCS3B01G296400	DUF1639 family	2.67642
TraesCS5A01G231300	transmembrane protein 45b-like	2.67506
TraesCS2D01G195900	omega-hydroxypalmitate o-feruloyl transferase-like	2.6727
TraesCS6B01G211400	proline-rich 36-like	2.67118
TraesCS3A01G215000	AAA-ATPase At3g50940-like	2.66932
TraesCS3B01G396400	non-specific lipid-transfer	2.66858
TraesCS5D01G407300	cytochrome P450	2.66844
TraesCS1D01G075500	basic region leucine zipper protein	2.668
TraesCS6A01G269500	protein brevis radix-like 2	2.66728
TraesCS1D01G451900	udp-glucose 4-epimerase 1	2.66691
TraesCS7B01G055200	thiosulfate sulfurtransferase chloroplastic-like isoform x1	2.66614
TraesCS3B01G382800	2-oxoglutarate-dependent dioxygenase DAO	2.66385
TraesCS2A01G058100	xylanase inhibitor protein 1	2.66337
TraesCS4A01G113900	duf1262 family protein	2.66318
TraesCS1B01G440300	wrky transcription factor partial	2.663
TraesCS6D01G406500	prli-interacting factor a-like	2.66125
TraesCS6D01G038200	high-affinity nitrate transporter -like	2.6587
TraesCS2D01G211800	translation initiation factor IF-2	2.65814
TraesCS7D01G190600	udp-glycosyltransferase 73c5-like	2.65686
TraesCS7A01G420000	inactive cadmium zinc-transporting ATPase HMA3	2.65394
TraesCS2D01G050400	f-box protein at5g49610-like	2.65357
TraesCS5D01G493000	dof zinc finger protein	2.65318
TraesCS6B01G359400	auxin-responsive SAUR32-like	2.65209
TraesCS6D01G305200	acc oxidase	2.65067
TraesCS4A01G459200	transcription factor myb39	2.64771
TraesCS1A01G206100	zinc finger -like	2.64184
TraesCS5D01G441200	non-specific lipid-transfer At2g13820 isoform X1	2.64181
TraesCS7A01G454600	early nodulin 2	2.64167
TraesCS5D01G021300	uncharacterized protein LOC109767817	2.6411
TraesCS6B01G354400	universal stress protein phos32	2.63887
TraesCS1A01G384300	probable 1-deoxy-D-xylulose-5-phosphate synthase chloroplastic	2.63799
TraesCS6A01G198400	hypothetical protein TRIUR3_35177	2.63763
TraesCS6D01G342800	LAZ1 homolog 2	2.63548
TraesCS5A01G518800	cyp75a47- partial	2.63482
TraesCS2D01G386900	probable receptor-like protein kinase at4g10390	2.63336
TraesCS3B01G601800	metallothionein 2C	2.63288
TraesCS4B01G255700	uncharacterized loc100278418	2.63217
TraesCS7B01G445000	aspartic proteinase nepenthesin-2-like	2.63115
TraesCS1D01G307600	sarcosine oxidase	2.63011
TraesCS6D01G210100	wall-associated receptor kinase 5	2.62995
TraesCS2D01G276900	quinone-oxidoreductase chloroplastic	2.62624
TraesCS6B01G232600	ribosomal S3 (mitochondrion)	2.62606
TraesCS4B01G142000	glucan endo- -beta-glucosidase	2.62565
TraesCS2B01G587100	probable acyl-activating enzyme peroxisomal	2.6248
TraesCS3B01G290200	anthocyanidin 5,3-O-glucosyltransferase	2.62075
TraesCS2D01G413000	uncharacterized protein LOC109750044	2.61922
TraesCS2A01G282600	drought-induced 1	2.61832
TraesCS3D01G499700	probable calcium-binding protein cml31	2.61733
TraesCS7A01G134200	Telomere-associated RIF1	2.6148
TraesCS1A01G215300	SBP (S-ribonuclease-binding ) family	2.61211
TraesCS3B01G568100	metacaspase-1	2.6112
TraesCS3B01G045500	calmodulin-related protein touch-induced	2.61006
TraesCS5D01G353400	e3 ubiquitin-protein ligase hel2	2.60828
TraesCS7A01G188900	gdsl esterase lipase at1g74460	2.60762
TraesCS5D01G015300	elongation of fatty acids 3-like	2.60706
TraesCS7A01G038500	embryogenesis transmembrane -like	2.60648
TraesCS4D01G199100	pentatricopeptide repeat-containing protein chloroplastic	2.60593
TraesCS7D01G067400	uncharacterized protein LOC109760545	2.6048
TraesCS2D01G418300	cold-induced small protein	2.60467
TraesCS2B01G043600	disease resistance protein rga3	2.60109
TraesCS2D01G034400	calvin cycle CP12- chloroplastic	2.60019
TraesCS2B01G101800	probable phosphatase 2C 32	2.5994
TraesCS1D01G223400	alpha beta hydrolase related protein	2.59628
TraesCS7D01G174500	nascent polypeptide-associated complex subunit muscle-specific form	2.59598
TraesCS2A01G248600	uncharacterized protein LOC109762915	2.59512
TraesCS4B01G227400	subtilisin-like protease	2.59292
TraesCS5B01G197400	u-box domain-containing protein 19	2.59207
TraesCS6D01G128400	endonuclease exonuclease phosphatase family protein	2.59139
TraesCS5B01G208000	protein gamete expressed 1	2.58754
TraesCS5A01G482400	hsp70 nucleotide exchange factor fes1-like	2.58728
TraesCS3A01G365600	heme-binding chloroplastic	2.58646
TraesCS5A01G155800	pentatricopeptide repeat-containing protein chloroplastic	2.58548
TraesCS3D01G372000	f-box domain containing protein	2.58455
TraesCS5D01G110300	coiled-coil domain-containing 97	2.58421
TraesCS6A01G320700	protein srg1	2.58383
TraesCS3B01G261400	zpr1 zinc-finger domain protein	2.58343
TraesCS6D01G263600	DUF506 family	2.58339
TraesCS1A01G001500	PREDICTED: uncharacterized protein LOC104585233	2.58153
TraesCS6D01G253000	transcription factor bHLH63	2.57782
TraesCS5B01G165000	nitrile-specifier protein 5	2.57762
TraesCS2D01G069000	UDP-glycosyltransferase 88B1-like	2.57743
TraesCS3A01G433700	uncharacterized protein LOC109755194	2.57643
TraesCS4D01G214100	serine arginine-rich splicing factor sr45a	2.57531
TraesCS1A01G390500	cell number regulator 2	2.57477
TraesCS2D01G547600	cysteine protease 1-like	2.57473
TraesCS4A01G336100	pirin-like protein isoform x2	2.57472
TraesCS7B01G159200	plant-specific tfiib-related protein ptf2	2.57307
TraesCS6D01G012300	uncharacterized protein LOC109734699	2.57114
TraesCS3A01G488400	polcalcin jun o 2	2.56956
TraesCS3B01G379200	WRKY transcription factor 33	2.56925
TraesCS4B01G379500	pterin-4-alpha-carbinolamine dehydratase	2.56849
TraesCS4D01G094200	aspartic proteinase asp1-like	2.56848
TraesCS6A01G234200	gem-like protein 4	2.56821
TraesCS6A01G337400	hypothetical protein TRIUR3_14995	2.56803
TraesCS3A01G375500	transcription factor divaricata-like	2.56779
TraesCS4A01G091300	serine arginine-rich splicing factor sr45a	2.56577
TraesCS3A01G339600	nac domain-containing protein 68-like	2.56346
TraesCS3D01G264900	pre-mrna-splicing factor atp-dependent rna helicase deah7	2.5622
TraesCS7D01G110800	lipid transfer-like	2.56154
TraesCS7D01G068100	hypothetical protein F775_06535	2.56053
TraesCS2D01G453100	protein mard1-like	2.56035
TraesCS2B01G407100	probable receptor kinase At4g10390	2.56014
TraesCS4A01G094300	probable protein phosphatase 2c 30	2.56001
TraesCS7B01G093700	gdsl esterase lipase at1g74460	2.55958
TraesCS2D01G264500	probable nad h dehydrogenase fqr1-like 1	2.55946
TraesCS5D01G329100	probable receptor-like protein kinase at5g47070	2.55757
TraesCS4D01G087800	phd finger protein at1g33420-like	2.55728
TraesCS5D01G228900	S-adenosylmethionine decarboxylase proenzyme	2.55702
TraesCS4A01G145300	sodium hydrogen exchanger 2-like	2.55689
TraesCS6B01G351600	protein srg1	2.5565
TraesCS2B01G215800	---NA---	2.55379
TraesCS4B01G211600	kda class i heat shock protein	2.55057
TraesCS2A01G591700	fiber protein fb34	2.54882
TraesCS2A01G100300	probable lysophospholipase bodyguard 4	2.54705
TraesCS1D01G106700	uncharacterized protein LOC109755224	2.54654
TraesCS1A01G429900	mitochondrial chaperone bcs1-b	2.54623
TraesCS4A01G312100	hydroxyproline-rich glycoprotein family protein	2.54489
TraesCS4A01G050000	probable protein phosphatase 2c 78	2.54288
TraesCS5A01G340500	anthocyanidin 3-o-glucosyltransferase 2-like	2.54188
TraesCS4B01G001000	protein src2 homolog	2.54103
TraesCS2D01G481300	disease resistance protein at1g50180	2.54006
TraesCS6A01G099000	histone-lysine n-methyltransferase 2d-like	2.53848
TraesCS3D01G517100	abscisic stress-ripening protein 2	2.53564
TraesCS5A01G337400	ornithine decarboxylase-like	2.53352
TraesCS7A01G035100	cold-induced small	2.5331
TraesCS7B01G079400	12-oxophytodienoate reductase 1-like	2.53273
TraesCS4B01G317500	uncharacterized protein LOC109742537	2.53266
TraesCS1D01G125800	probable calcium-binding protein cml18	2.53174
TraesCS7A01G154600	probable carboxylesterase 18	2.53055
TraesCS5D01G146900	harpin-induced protein 1 containing expressed	2.52958
TraesCS3A01G491500	protein lateral root primordium 1	2.52912
TraesCS2B01G109700	galactinol synthase 2-like	2.5288
TraesCS2D01G264400	probable nad h dehydrogenase fqr1-like 1	2.52679
TraesCS5D01G068000	calmodulin-like protein 5	2.52475
TraesCS5B01G372100	dehydrin partial	2.52429
TraesCS5D01G190700	WRKY transcription factor	2.5237
TraesCS7A01G203900	nudix hydrolase chloroplastic	2.52329
TraesCS6D01G243600	serine arginine repetitive matrix protein 1	2.52284
TraesCS6B01G367100	serine threonine- kinase RIPK	2.52138
TraesCS5B01G408600	casp-like protein 5c1	2.52121
TraesCS3D01G116400	probable galactinol--sucrose galactosyltransferase 2	2.52072
TraesCS7A01G392100	GLUTAMINE DUMPER 6-like	2.51962
TraesCS2B01G526100	2-hydroxyisoflavanone dehydratase	2.51781
TraesCS5D01G095000	osmotin-like protein	2.51598
TraesCS5B01G009000	cell number regulator 2-like	2.51544
TraesCS7A01G338800	3-beta hydroxysteroid dehydrogenase isomerase	2.51527
TraesCS1A01G006000	lrr receptor-like serine threonine-protein kinase	2.51446
TraesCS7D01G152000	hydroxycinnamoyltransferase 4-like	2.51299
TraesCS3B01G214300	serine threonine-protein kinase-like protein at5g23170	2.51275
TraesCS3D01G157800	mitochondrial arginine transporter bac2	2.51266
TraesCS1B01G194300	probable glutathione s-transferase gstu6	2.51206
TraesCS2B01G118500	nac domain-containing protein 92-like	2.51121
TraesCS6A01G242700	phospholipase A1- chloroplastic	2.50952
TraesCS7D01G341800	probable pre-mrna-splicing factor atp-dependent rna helicase deah5	2.50922
TraesCS1D01G401500	clavata3 esr -related protein 2-like	2.50878
TraesCSU01G007600	cytochrome p450 71d11	2.50841
TraesCS4B01G133900	r3h domain-containing protein 4-like	2.50768
TraesCS2A01G416000	hypothetical protein TRIUR3_22485	2.50765
TraesCS6D01G088200	f-box protein at2g35280	2.50727
TraesCS7D01G357500	cysteine-rich and transmembrane domain-containing protein a-like	2.50641
TraesCS6B01G103900	xylanase inhibitor 1	2.50597
TraesCS4B01G381800	metacaspase-1	2.50493
TraesCS3B01G003500	hlh dna-binding domain superfamily protein	2.50427
TraesCS3B01G551400	probable NADPH:quinone oxidoreductase 1	2.50286
TraesCS4D01G000500	abc transporter f family member 1	2.50276
TraesCS4A01G007800	zim motif family protein	2.50261
TraesCS7B01G175200	cytochrome p450 89a2-like	2.50217
TraesCS4D01G227400	thaumatin-like protein 1b	2.50196
TraesCS1B01G347100	cbl-interacting protein kinase 19	2.49897
TraesCS1B01G478400	udp-glucose 4-epimerase 1	2.49698
TraesCS2A01G409800	WAS family homolog 1 isoform X1	2.4966
TraesCS3D01G178600	uncharacterized protein LOC109739022	2.49643
TraesCS2B01G118900	stress responsive protein	2.49593
TraesCS7D01G516400	aspartic proteinase nepenthesin-2-like	2.49571
TraesCS7B01G081400	double-strand break repair protein mus-23-like	2.49491
TraesCS6D01G143100	B-box zinc finger 32-like	2.49084
TraesCS3A01G258000	ABC transporter B family member 4-like	2.49039
TraesCS1B01G194900	glutathione s-transferase u17	2.4902
TraesCS7D01G457300	myb family transcription factor	2.49001
TraesCS1D01G175100	probable leucine-rich repeat receptor-like protein kinase at1g68400	2.48988
TraesCS2D01G031000	7-deoxyloganetin glucosyltransferase-like	2.48922
TraesCS3A01G342900	trans-cinnamate 4-monooxygenase	2.48846
TraesCS5B01G357400	prli-interacting factor a	2.4876
TraesCS1B01G230200	nucleoside diphosphate kinase1	2.4875
TraesCS3B01G441000	nad h-quinone oxidoreductase subunit chloroplastic	2.48664
TraesCS7D01G300300	f-box protein pp2-b10-like	2.48604
TraesCS2B01G232900	Sugar carrier C	2.48513
TraesCS7B01G143200	serine threonine-protein kinase pakg	2.48474
TraesCS5B01G243600	mitochondrial uncoupling protein 5-like	2.48435
TraesCS2D01G084400	probable phosphatase 2C 32	2.48357
TraesCS5D01G068100	calmodulin-like protein 5	2.48326
TraesCS2A01G540600	exocyst complex component EXO70A1-like	2.48133
TraesCS1A01G171300	dof zinc finger	2.48047
TraesCS3D01G269600	nac domain-containing protein 72	2.4803
TraesCS3D01G242500	wrky transcription partial	2.47991
TraesCS3A01G416300	glycine-rich cell wall structural	2.47977
TraesCS2B01G443300	uncharacterized protein LOC109765878	2.47864
TraesCS3D01G203900	transducin family protein wd-40 repeat family protein	2.4772
TraesCS2B01G141900	Na+ H+ antiporter	2.47675
TraesCS3B01G182400	probable aquaporin tip4-2	2.47625
TraesCS7B01G327900	protein star1	2.47414
TraesCS3A01G510100	abscisic stress-ripening protein 1	2.47368
TraesCS7D01G431200	probable boi-related e3 ubiquitin-protein ligase 3	2.46921
TraesCS1D01G282200	tetratricopeptide repeat -like superfamily protein	2.46616
TraesCS1D01G050000	non-specific lipid transfer protein gpi-anchored 2-like	2.46598
TraesCS1D01G408400	probable 3-hydroxyisobutyrate dehydrogenase-like mitochondrial	2.46573
TraesCS2A01G103800	acid phosphatase 1	2.46498
TraesCS1B01G199600	methionine gamma-lyase	2.46465
TraesCS1D01G072600	trihelix transcription factor gt-3b-like	2.46186
TraesCS6D01G263700	aspartyl protease family At5g10770	2.46121
TraesCS5B01G059400	udp-glycosyltransferase 88a1-like	2.4588
TraesCS6B01G257200	myb-related protein myb4	2.45587
TraesCS3B01G609500	E3 ubiquitin- ligase XB3	2.45246
TraesCS6D01G332400	CYPRO4	2.44716
TraesCS4B01G190200	duf1262 family protein	2.44535
TraesCS5D01G480000	splicing factor 3b subunit 6-like protein	2.44315
TraesCS2A01G389100	probable receptor kinase At4g10390	2.44273
TraesCS7D01G357900	cysteine-rich and transmembrane domain-containing protein a-like	2.44257
TraesCS1B01G268600	ubiquitin fusion degradation ufd1 family protein	2.44233
TraesCS4A01G419400	arginine decarboxylase 1	2.44212
TraesCS4B01G344200	uncharacterized protein LOC109768161	2.44151
TraesCS7D01G207000	nudix hydrolase chloroplastic	2.44057
TraesCS5A01G377900	cbl-interacting protein kinase 7	2.43909
TraesCS5D01G204700	u-box domain-containing protein 19	2.43807
TraesCS5A01G327600	dna-(apurinic or apyrimidinic site) lyase 2	2.43801
TraesCS2B01G411900	pentatricopeptide repeat-containing chloroplastic	2.43767
TraesCS7D01G516600	chaperone protein dnaj chloroplastic-like	2.4376
TraesCS7B01G246700	anthocyanidin -o-glucosyltransferase-like	2.43671
TraesCS1D01G095000	probable glutathione s-transferase gstf1	2.43668
TraesCS4A01G114000	duf538 family protein	2.43574
TraesCS5D01G441500	scopoletin glucosyltransferase	2.43532
TraesCS1A01G187000	Glutathione S-transferase U17	2.43446
TraesCS3D01G495600	transcription factor bhlh100-like	2.43355
TraesCS3D01G486800	probable glutathione s-transferase	2.43332
TraesCS4D01G181100	transcription factor myb108	2.43184
TraesCS2B01G426500	polyubiquitin	2.43172
TraesCS5A01G407200	probable carboxylesterase 2	2.43168
TraesCS1B01G217200	expansin-like a2	2.43129
TraesCS2D01G036600	1-aminocyclopropane-1-carboxylate oxidase homolog 1-like	2.43082
TraesCS7B01G072600	cyclic phosphodiesterase	2.43011
TraesCS3A01G406900	amino acid permease 3	2.42818
TraesCS7D01G431100	probable boi-related e3 ubiquitin-protein ligase 3	2.42593
TraesCS6B01G047900	gibberellin receptor gid1l2	2.42528
TraesCS5B01G435900	non-specific lipid transfer protein gpi-anchored 2-like	2.42299
TraesCS5D01G337200	skp1-like protein 1b	2.42273
TraesCS1A01G093800	REF SRPP _017815	2.42136
TraesCS3A01G101900	Chlorophyllase- chloroplastic	2.42071
TraesCS2B01G174500	uncharacterized protein LOC109757957	2.41911
TraesCS5D01G387900	cbl-interacting protein kinase 7	2.41796
TraesCS5D01G100700	ocs element-binding factor 1	2.41708
TraesCS4B01G254700	probable protein phosphatase 2c 78	2.41538
TraesCS3B01G001500	protein pxr1-like	2.41338
TraesCS3B01G203700	alpha beta-hydrolases superfamily protein	2.41334
TraesCS5A01G416000	hypothetical protein TRIUR3_01925	2.4113
TraesCS1D01G395600	macpf domain-containing protein nsl1	2.4105
TraesCS4D01G229600	PREDICTED: uncharacterized protein LOC104585233	2.4097
TraesCS3D01G212000	nuclease harbi1	2.40931
TraesCS1A01G417700	duf1645 family protein	2.40884
TraesCS7B01G106100	n-alpha-acetyltransferase daf-31	2.4079
TraesCS6D01G382900	nicotianamine synthase 3	2.40638
TraesCS2D01G490900	agmatine coumaroyltransferase	2.4057
TraesCS2B01G320700	scarecrow 23	2.40432
TraesCS1D01G335400	calcium-transporting atpase plasma membrane-type	2.40221
TraesCS1A01G255400	uncharacterized protein LOC109746850	2.40191
TraesCS5A01G472500	amino acid transporter ant1	2.40142
TraesCS3B01G138900	acyl transferase 7-like	2.40141
TraesCS5A01G321400	probable serine threonine-protein kinase wnk9	2.39995
TraesCS6A01G131200	ethylene-responsive transcription factor 3	2.39691
TraesCS3B01G335900	unnamed protein product	2.39648
TraesCS1B01G109400	serine threonine-protein kinase ripk-like	2.39527
TraesCS4B01G197200	phosphatidylinositol transfer protein 2-like	2.39508
TraesCS3B01G389400	C2H2 zinc finger	2.39506
TraesCS6B01G041100	germin-like protein 2-4	2.3938
TraesCS5D01G158700	probable calcium-binding protein cml25 26	2.39348
TraesCS5B01G246300	blue copper	2.39332
TraesCS7A01G187500	fact complex subunit spt16	2.39199
TraesCS5D01G016200	ocs element-binding factor 1-like	2.39164
TraesCS2B01G232500	F-box domain-containing	2.39127
TraesCS7A01G423900	probable phosphatase 2C 59	2.38877
TraesCS5B01G142100	nac transcription factor 29-like	2.38651
TraesCS5B01G191400	ap2-associated protein kinase 1	2.38596
TraesCS6A01G379800	COBRA 3	2.38548
TraesCSU01G260700	PREDICTED: uncharacterized protein LOC104585233	2.3854
TraesCS5B01G218200	low molecular mass early light-inducible protein chloroplastic-like	2.38495
TraesCS1A01G221400	metalloendo ase 1-MMP	2.3846
TraesCS1A01G212900	probable linoleate 9S-lipoxygenase 5	2.38416
TraesCS3B01G119400	chlorophyllase- chloroplastic	2.38269
TraesCS5B01G245600	clathrin assembly protein at4g40080	2.38254
TraesCS2B01G314000	Digalactosyldiacylglycerol synthase chloroplastic	2.3812
TraesCS1D01G223000	metalloendoproteinase 1-mmp	2.38082
TraesCS5B01G072300	UDP-glycosyltransferase 74F2-like	2.38043
TraesCS4B01G213400	serine arginine-rich splicing factor sr45a	2.38013
TraesCS7D01G536900	gibberellin 20-oxidase	2.37848
TraesCS2A01G161500	wrky transcription partial	2.37544
TraesCS2B01G187500	wrky transcription partial	2.37543
TraesCS3B01G141200	gibberellin receptor gid1l2	2.37385
TraesCS3A01G279700	Anthocyanidin 5,3-O-glucosyltransferase	2.37342
TraesCS1D01G449600	nuclease harbi1	2.37265
TraesCS2B01G215100	Omega-hydroxypalmitate O-feruloyl transferase	2.37232
TraesCS5D01G485100	amino acid transporter ant1	2.37195
TraesCS2B01G395000	UDP-glycosyltransferase 73C6	2.37105
TraesCS7B01G367700	polyubiquitin	2.37079
TraesCS1B01G088500	trihelix transcription factor gt-3b	2.3706
TraesCS1D01G054900	protein sensitivity to red light reduced 1	2.36941
TraesCS7A01G516800	probable calcium-binding protein cml25 26	2.36888
TraesCS1D01G420900	3-ketoacyl- synthase 11	2.3675
TraesCS5D01G172400	nitrile-specifier protein 5	2.36678
TraesCS6B01G429100	flavonoid O-methyltransferase Os11g0303600	2.36589
TraesCS4B01G065700	eukaryotic translation initiation factor 3 subunit g	2.36542
TraesCS6B01G288500	late elongated hypocoty	2.365
TraesCS3B01G325700	FBD-associated F-box At4g10400-like	2.36422
TraesCS6B01G308600	outer envelope membrane 7	2.36343
TraesCS7D01G417600	probable protein phosphatase 2c 59	2.36311
TraesCS1B01G266200	uncharacterized protein LOC109746850	2.36221
TraesCS4A01G040600	grassy tillers partial	2.36195
TraesCS3B01G578200	Abscisic stress-ripening 1	2.36183
TraesCS7B01G397000	protein quirky	2.36091
TraesCSU01G123300	nitroreductase family	2.36047
TraesCS5D01G490700	zinc finger protein 1	2.36011
TraesCS7D01G506800	probable plastidic glucose transporter 2	2.35986
TraesCS5B01G150300	macrophage migration inhibitory factor homolog isoform x2	2.35928
TraesCS3D01G244800	monothiol glutaredoxin-s5	2.35267
TraesCS2D01G289900	arogenate dehydratase prephenate dehydratase chloroplastic-like	2.35005
TraesCS2A01G336800	zein protein-body er membrane protein	2.34922
TraesCS2D01G100900	NAC domain-containing 92-like	2.34849
TraesCS2D01G347300	zinc finger	2.34755
TraesCS3B01G013100	hydroquinone glucosyltransferase	2.34701
TraesCS3D01G257900	abc transporter b family member 4-like	2.34676
TraesCS7D01G520300	senescence dehydration-associated protein at3g51250-like	2.34665
TraesCS1D01G091600	serine threonine-protein kinase at5g01020-like	2.34435
TraesCS5B01G084100	protein nen1-like	2.34431
TraesCS6B01G051100	predicted protein	2.34426
TraesCS3B01G329100	calcyclin-binding -like	2.34347
TraesCS2B01G043100	exocyst complex component exo70a1 isoform x2	2.34329
TraesCS1A01G300000	u-box domain-containing protein 16-like	2.34236
TraesCS3A01G416400	glycine-rich cell wall structural	2.34135
TraesCSU01G257600	mannose glucose-specific lectin isoform x1	2.34022
TraesCS7D01G036800	c2 domain protein	2.34007
TraesCS4A01G198100	g-box-binding factor 1	2.33977
TraesCS4D01G295400	probable glutathione s-transferase gstu6	2.33891
TraesCS2D01G101000	stress responsive	2.33859
TraesCS6D01G245400	protein brevis radix-like 2	2.33694
TraesCS1B01G179300	uncharacterized protein LOC109772947	2.33481
TraesCS1B01G271400	hypothetical protein TRIUR3_12970	2.33457
TraesCS2D01G070500	probable L-ascorbate peroxidase 4	2.33433
TraesCS7D01G111300	---NA---	2.33426
TraesCS5B01G359300	butyrate-- ligase peroxisomal-like	2.33335
TraesCS6B01G356200	ACC oxidase	2.33242
TraesCS6B01G184400	VQ motif family	2.33145
TraesCS2D01G589300	glutathione S-transferase	2.33105
TraesCS1B01G212700	ring finger protein 5	2.3301
TraesCS6B01G409800	thioredoxin-like protein chloroplastic	2.32917
TraesCS4A01G034500	fad-dependent urate hydroxylase-like	2.32851
TraesCS2A01G092200	wound-induced protein 1-like	2.32753
TraesCS6B01G322700	mads-box transcription factor 57-like	2.32723
TraesCS2B01G466500	Myb-related Zm1	2.32654
TraesCS3A01G228100	cytochrome P450 72A15	2.32561
TraesCS3B01G270500	wrky transcription partial	2.32444
TraesCS5B01G381500	cbl-interacting protein kinase 7	2.32423
TraesCS2A01G247100	probable carboxylesterase 15	2.32376
TraesCS6A01G140500	endonuclease exonuclease phosphatase family	2.32159
TraesCS1B01G226400	probable linoleate 9s-lipoxygenase 5	2.32107
TraesCS5D01G490800	zinc finger protein 1	2.32045
TraesCS2D01G313400	lipoxygenase 5	2.31903
TraesCS4A01G116800	chaperone protein	2.31849
TraesCS3D01G134200	acetylajmalan esterase-like	2.31765
TraesCS4A01G076500	f-box domain containing expressed	2.31719
TraesCS1B01G119700	cyclin-dependent kinase f-2	2.31663
TraesCS1B01G310100	u-box domain-containing protein 16-like	2.31586
TraesCS4A01G183600	cytochrome p450 94c1-like	2.31562
TraesCS1B01G168600	cyanate hydratase	2.31517
TraesCS5D01G151200	ndr1 hin1-like protein 13	2.31452
TraesCS3B01G584700	AF092123_1pathogenesis-related 4	2.3127
TraesCS4A01G017700	cyclic dof factor 1-like	2.3117
TraesCS7A01G418000	auxin-responsive SAUR19	2.31165
TraesCS7A01G073800	glycine-rich -like	2.30928
TraesCS6D01G144300	Leucine zipper -like	2.3088
TraesCS4B01G361300	ring-h2 finger protein atl74-like	2.30856
TraesCS7B01G369100	luminal-binding protein 2	2.30802
TraesCS2B01G357500	hydrolyzing O-glycosyl compound precursor	2.30795
TraesCS6B01G355700	ACC oxidase	2.30777
TraesCS4D01G063200	uncharacterized protein LOC109776753	2.30776
TraesCS3B01G411300	g-box-binding factor 4	2.30498
TraesCS5D01G494800	alpha-expansin 6 precursor	2.30496
TraesCS2B01G395900	photosynthetic NDH subunit of lumenal location chloroplastic-like	2.30429
TraesCS2A01G115300	protein src2-like	2.30423
TraesCS2D01G157900	secologanin synthase	2.30349
TraesCS6A01G150900	zinc finger protein constans-like 5-like	2.30268
TraesCS3D01G262900	duf1639 family protein	2.3022
TraesCS4B01G304800	---NA---	2.30218
TraesCS1D01G384600	uncharacterized protein LOC109761594	2.30177
TraesCS3A01G338900	hypothetical protein TRIUR3_23418	2.30139
TraesCS6A01G263100	serine arginine repetitive matrix protein 1	2.29951
TraesCS3B01G314600	heat stress transcription factor c-1b-like	2.29884
TraesCS7B01G186100	beta-d-xylosidase 2	2.29847
TraesCS2D01G589600	glutathione S-transferase	2.29777
TraesCS1B01G203400	protein cdi-like	2.2975
TraesCS5B01G191700	heavy metal-associated isoprenylated plant protein 20-like	2.29489
TraesCS5D01G464000	germin-like protein 3-7	2.2948
TraesCS3B01G200000	unnamed protein product	2.29446
TraesCS4D01G012600	ankyrin repeat domain-containing protein 65-like	2.29366
TraesCS2B01G476900	rRNA 2 -O-methyltransferase fibrillarin	2.29238
TraesCS1B01G115600	pathogenesis-related protein 1-like	2.29128
TraesCS2A01G263500	peroxidase 51-like	2.2906
TraesCS6D01G237800	ethylene-responsive transcription factor ERF027	2.29051
TraesCS7D01G174100	scarecrow-like protein 34	2.29022
TraesCS4A01G405300	---NA---	2.28848
TraesCS6B01G305500	Galactan beta-1,4-galactosyltransferase GALS1	2.28811
TraesCS4B01G228300	triadin-like isoform x1	2.28766
TraesCS3A01G265400	unnamed protein product	2.28639
TraesCS1D01G121000	heat shock 70 kda protein 14	2.28509
TraesCS7A01G528000	aspartyl protease family protein 2	2.28443
TraesCS2D01G421500	uncharacterized protein LOC109765878	2.28014
TraesCS4D01G125900	protein zinc induced facilitator-like 1-like	2.27836
TraesCS6B01G421900	E3 ubiquitin- ligase PUB23	2.27817
TraesCS6D01G268400	Dof zinc finger	2.27805
TraesCS2B01G295300	quinone-oxidoreductase chloroplastic	2.27748
TraesCS6D01G077000	bax inhibitor 1	2.27722
TraesCS3B01G408500	protein yls9	2.27663
TraesCS7A01G516900	probable calcium-binding protein cml25 26	2.27525
TraesCS3A01G260800	glutathione S-transferase GSTU6	2.2726
TraesCS7B01G100800	protein jingubang	2.27205
TraesCS2D01G458600	ubiquitin-like	2.27138
TraesCS4A01G103900	protein in2-1 homolog b	2.27068
TraesCS1A01G189300	alpha beta fold family expressed	2.27009
TraesCS6B01G337500	NHL repeat-containing -like	2.26989
TraesCS5D01G140600	embryogenesis transmembrane	2.26939
TraesCS6D01G387900	zinc finger ZAT5-like	2.26851
TraesCS2A01G517700	hypothetical protein TRIUR3_18357	2.26717
TraesCS1B01G440500	wrky transcription factor partial	2.26642
TraesCS2B01G345100	FLOURY 1	2.26604
TraesCS1D01G102400	ref srpp-like protein at3g05500	2.26279
TraesCS7A01G427700	STAR1	2.26256
TraesCS4A01G243300	metacaspase-1-like	2.262
TraesCS6D01G142600	F-box At4g00755-like	2.26114
TraesCS7D01G391800	cinnamoyl- reductase 1-like	2.26024
TraesCS1D01G175700	cytochrome p450 89a2-like	2.26001
TraesCS7A01G262100	plant-specific TFIIB-related PTF2	2.25922
TraesCS5A01G419900	vegetative cell wall protein gp1-like	2.25864
TraesCS2D01G006500	ent-isokaurene C2-hydroxylase-like	2.25858
TraesCS3B01G059300	class i glutamine amidotransferase-like superfamily protein	2.25849
TraesCS4D01G097400	amino acid permease 3	2.25781
TraesCS7A01G158400	inositol-tetrakisphosphate 1-kinase 1	2.25775
TraesCS3D01G201900	ubiquitin fusion degradation ufd1 family protein	2.2574
TraesCS2B01G059500	flowering-promoting factor 1 5	2.25545
TraesCS6B01G077800	e3 ubiquitin-protein ligase partial	2.25526
TraesCS4B01G135200	cytochrome p450 94c1-like	2.25473
TraesCSU01G049400	metallothionein-like protein type 2	2.25306
TraesCS1D01G086300	uncharacterized protein LOC109733060	2.25044
TraesCS4B01G328500	protein zinc induced facilitator-like 1-like	2.24941
TraesCS2D01G175100	f-box only protein 13	2.24758
TraesCS2B01G171300	harpin binding protein 1	2.24682
TraesCS5B01G557700	glucan endo- -beta-glucosidase 5	2.24654
TraesCS2B01G491400	polyphenol oxidase	2.24651
TraesCS3B01G303800	NAC domain-containing 2	2.24575
TraesCS1A01G165600	probable leucine-rich repeat receptor-like protein kinase at1g68400	2.24344
TraesCS1B01G159700	rubisco accumulation factor chloroplastic-like	2.2422
TraesCS6D01G240000	ring zinc finger	2.2417
TraesCS7B01G262700	cysteine-rich and transmembrane domain-containing protein a-like	2.24103
TraesCS2D01G315500	bangles and beads-like	2.23887
TraesCS5A01G016200	abc transporter g family member 34	2.23877
TraesCS1A01G001200	hypothetical protein SORBIDRAFT_0070s002020, partial	2.23795
TraesCS5A01G347000	e3 ubiquitin-protein ligase hel2	2.23703
TraesCS1A01G424000	udp-glycosyltransferase 88a1-like	2.23595
TraesCS2B01G266000	probable inositol transporter 2	2.2358
TraesCS3A01G452100	pollen-specific leucine-rich repeat extensin-like protein 1	2.23492
TraesCSU01G025000	premnaspirodiene oxygenase-like	2.23383
TraesCS7B01G100900	f-box domain containing protein	2.23244
TraesCS6D01G273000	cytochrome p450 72a15-like	2.23131
TraesCS5D01G401600	proline-rich protein 36-like	2.23124
TraesCS1A01G379700	myb-related Myb4-like	2.23114
TraesCS1B01G139500	heat shock 70 kda protein 15-like	2.23104
TraesCS3A01G296100	mal d 1-associated	2.23077
TraesCS4D01G285100	cyclic dof factor 1-like	2.22997
TraesCS1B01G141400	actin binding protein family	2.22977
TraesCS6B01G281800	phospholipase a1- chloroplastic	2.22907
TraesCS2A01G207900	cytochrome b6-f complex iron-sulfur chloroplastic	2.22883
TraesCS5B01G327500	dna-(apurinic or apyrimidinic site) lyase 2	2.22877
TraesCS2A01G326500	SUPPRESSOR OF GAMMA RESPONSE 1-like	2.2279
TraesCS4A01G388000	probable sulfate transporter	2.22712
TraesCS4D01G358800	metacaspase-1	2.22614
TraesCS1B01G098800	acyl transferase 4-like	2.22478
TraesCS3B01G239400	nuclease harbi1	2.22368
TraesCS3D01G325300	cytochrome p450 98a1	2.2232
TraesCS6D01G350900	BTB POZ and MATH domain-containing 1-like	2.22292
TraesCS3B01G280100	phospholipase a1-ii 5	2.22214
TraesCS7A01G183100	drought-induced protein rdi	2.22185
TraesCS2A01G591200	dof zinc finger	2.22179
TraesCS1A01G033200	EGF domain-specific O-linked N-acetylglucosamine transferase-like	2.22164
TraesCS2A01G087100	probable protein phosphatase 2c 32	2.21967
TraesCS3A01G035400	kda heat shock protein 2-like	2.21948
TraesCS2B01G212900	zinc finger AZF1	2.21939
TraesCS7B01G188000	protein cca1	2.21898
TraesCS4D01G187200	calmodulin-binding protein	2.21884
TraesCS1A01G201400	PLASTID MOVEMENT IMPAIRED 1	2.2186
TraesCS5B01G295400	hsp70 nucleotide exchange factor fes1	2.21696
TraesCS4D01G144500	ankyrin repeat and sam domain-containing protein 1a-like isoform x2	2.21689
TraesCS7A01G345300	F-box domain containing	2.21517
TraesCS2D01G150500	harpin binding 1	2.2141
TraesCS1B01G461600	rna polymerase sigma factor chloroplastic mitochondrial	2.21349
TraesCS2A01G173200	pectinesterase qrt1	2.21298
TraesCS1B01G091500	ocs element-binding factor 1	2.21274
TraesCS1A01G088300	Agmatine coumaroyltransferase-1	2.21271
TraesCS6D01G318300	uncharacterized protein LOC109751366	2.21246
TraesCS4D01G239600	heat stress transcription factor a-9	2.21006
TraesCS4D01G231200	serpin family protein	2.20932
TraesCS2A01G101600	stress responsive protein	2.20813
TraesCS7D01G403200	zinc finger	2.20743
TraesCS5B01G456700	---NA---	2.20523
TraesCS2B01G087400	probable L-ascorbate peroxidase 4	2.20501
TraesCS2A01G581600	oxalate-- ligase	2.20437
TraesCS4B01G070300	auxin-repressed kda protein	2.20408
TraesCS5B01G421600	protein app1-like	2.20391
TraesCS4A01G082000	protein radialis-like 3	2.2035
TraesCS4A01G192900	root phototropism protein 2	2.20336
TraesCS7D01G132600	protein ecdysoneless homolog	2.20309
TraesCS5B01G322900	chlorophyll a-b binding chloroplastic	2.20192
TraesCS5D01G188500	uncharacterized protein LOC109744883	2.20098
TraesCS3A01G336800	protein yls9 isoform x2	2.19995
TraesCS5D01G159200	protein enabled homolog	2.19927
TraesCS4A01G062500	pentatricopeptide repeat-containing protein at5g47360	2.19922
TraesCS2B01G355500	SUPPRESSOR OF GAMMA RESPONSE 1-like	2.19776
TraesCS5A01G548600	metacaspase-1	2.19681
TraesCS7B01G379700	nadh dehydrogenase subunit 5	2.1954
TraesCS6A01G036600	predicted protein	2.19528
TraesCS2B01G568400	uncharacterized protein LOC109753285	2.19435
TraesCS6D01G021100	7-deoxyloganetin glucosyltransferase-like	2.19342
TraesCS3B01G553500	calcium-binding CML19	2.1929
TraesCS6B01G361400	ethylene-responsive transcription factor ERF014	2.19051
TraesCS6D01G241900	late elongated hypocoty	2.19021
TraesCS4A01G066200	sugar transport protein 13	2.18966
TraesCS5A01G232200	e3 ubiquitin-protein ligase ring1-like	2.18747
TraesCS7D01G416600	probable nad h dehydrogenase fqr1-like 1	2.18719
TraesCS4A01G216100	lipase-like pad4	2.1869
TraesCS4A01G264500	uv-b-induced protein chloroplastic	2.18598
TraesCS1A01G181100	uncharacterized LOC100276059	2.185
TraesCS3D01G427100	protein hasty 1-like	2.18462
TraesCS3B01G314200	nadph-dependent diflavin oxidoreductase 1 isoform x1	2.18424
TraesCS1A01G207000	RING-H2 finger ATL39-like	2.18309
TraesCS6A01G404600	zinc finger protein zat5-like	2.18289
TraesCS3B01G184600	harpin-induced protein	2.18236
TraesCS3B01G313600	udp-glycosyltransferase 88f4-like	2.18204
TraesCS2D01G260300	peroxidase 51-like	2.18148
TraesCS1D01G269400	chloroplastic-like	2.18147
TraesCS7A01G225500	U-box domain-containing 39	2.18139
TraesCS4D01G302500	protein detoxification 27-like	2.17924
TraesCS2B01G533300	Sucrose transport SUT5	2.17812
TraesCS3A01G537700	zinc finger ccch domain-containing protein 29	2.17749
TraesCS2B01G460200	hypoxia induced conserved region containing	2.17629
TraesCS5A01G425600	syntaxin-121-like	2.17626
TraesCS2B01G145600	---NA---	2.17564
TraesCS1A01G403300	chlorophyll a-b binding protein of lhcii type 1-like	2.17355
TraesCS2A01G268800	probable pyridoxal 5 -phosphate synthase subunit	2.17217
TraesCS6B01G353600	hypothetical protein TRIUR3_11827	2.16963
TraesCS1A01G359100	cyclin-dependent kinase F-2	2.16738
TraesCS4A01G404800	---NA---	2.16536
TraesCS7D01G392800	bzip transcription factor 60	2.16396
TraesCS6D01G275600	nadh-ubiquinone reductase complex 1 mlrq subunit	2.16374
TraesCS1D01G367000	histone-lysine n-methyltransferase setd1a-like	2.16186
TraesCS2A01G199300	remorin family protein	2.16179
TraesCS2B01G402500	TPA: caleosin	2.16167
TraesCS6B01G423500	F-box PP2-B10	2.16163
TraesCS5A01G143200	nac transcription factor 29-like	2.1602
TraesCS4B01G122300	root phototropism protein 2	2.15862
TraesCS1B01G177900	cytochrome p450 86b1-like	2.15717
TraesCS4A01G172200	transcription factor myb108-like	2.15679
TraesCS2D01G069900	arginine decarboxylase 2	2.15674
TraesCSU01G173800	cytochrome p450 like_tbp	2.15518
TraesCS5D01G344500	anthocyanidin 3-O-glucosyltransferase 2	2.15516
TraesCS1D01G185500	aaa-atpase at2g46620	2.15453
TraesCS5B01G220000	s-adenosylmethionine decarboxylase proenzyme-like	2.15387
TraesCS1A01G121500	WRKY transcription factor 50	2.15274
TraesCS1B01G401700	myb-related protein myb4-like	2.15231
TraesCS6B01G103800	xylanase inhibitor 1	2.15197
TraesCS3B01G383900	flavonol synthase flavanone 3-hydroxylase	2.15128
TraesCS1B01G044800	probable clathrin assembly protein at4g32285	2.15096
TraesCS7B01G433000	probable calcium-binding protein cml25 26	2.15058
TraesCS2B01G247900	senescence regulator	2.15016
TraesCS5D01G342000	ornithine decarboxylase-like	2.15002
TraesCS1B01G277800	pb1 domain containing protein	2.14973
TraesCS7B01G483100	4-hydroxy-4-methyl-2-oxoglutarate aldolase 2	2.14935
TraesCS2A01G182400	probable lrr receptor-like serine threonine-protein kinase at1g74360	2.14856
TraesCS5D01G223500	ubiquitin conjugating enzyme 7 interacting protein 4-like	2.14788
TraesCS1D01G177700	protein response to low sulfur 3-like	2.14784
TraesCS1A01G392000	photosystem i reaction center subunit chloroplastic	2.14708
TraesCS6A01G238700	cohesin subunit sa-1	2.14708
TraesCS7A01G449500	cytochrome P450	2.14675
TraesCS2B01G414500	carotenoid hydroxylase	2.14645
TraesCS6A01G224400	myb-related Myb4-like	2.1462
TraesCS4B01G311800	exocyst complex component exo70a1-like	2.146
TraesCS6A01G336600	serine threonine-protein kinase at5g01020-like	2.14581
TraesCS1B01G219800	cytochrome c-type biogenesis protein	2.14495
TraesCS5D01G128000	uncharacterized protein LOC109745528	2.1447
TraesCS4D01G353900	cyclin-dependent protein kinase inhibitor smr1-like	2.14456
TraesCS3D01G299600	plasmodesmata callose-binding protein 3-like	2.14286
TraesCS3A01G113900	probable galactinol--sucrose galactosyltransferase 2	2.1427
TraesCS5B01G167200	uncharacterized protein LOC109782320	2.14268
TraesCS4A01G199800	protein yls9-like	2.14267
TraesCS4D01G136800	glucan endo- -beta-glucosidase	2.14242
TraesCS3B01G059500	class i glutamine amidotransferase-like superfamily protein	2.14215
TraesCS2B01G616700	peroxidase 47	2.142
TraesCS7D01G358000	---NA---	2.14178
TraesCS3D01G222400	aaa-atpase at3g50940-like isoform x1	2.14128
TraesCS1A01G069600	zinc finger ccch domain-containing protein 33-like	2.14111
TraesCS3D01G104400	probable nadph:quinone oxidoreductase 1	2.1411
TraesCS1A01G155000	chloroplast j-like domain 1	2.14021
TraesCS2A01G089400	abscisic acid receptor pyl4-like	2.13972
TraesCS2B01G123400	NADH-ubiquinone reductase complex 1 MLRQ subunit	2.13922
TraesCS6B01G280200	cuticle collagen 2	2.13687
TraesCS7B01G445700	chaperone protein dnaj chloroplastic-like	2.13517
TraesCS2A01G419100	unc-45 homolog A	2.1346
TraesCS5D01G222500	saur-like auxin-responsive protein family	2.13455
TraesCS3A01G119500	acyl transferase 7-like	2.13434
TraesCS1A01G161400	cytochrome p450 86b1	2.13408
TraesCS3A01G040800	basic 7S globulin-like	2.13303
TraesCS7B01G472600	nac domain-containing protein 35-like	2.13192
TraesCS3B01G357500	AP2 domain containing	2.13131
TraesCS5B01G518600	domain containing	2.13059
TraesCS7B01G088100	drought-induced protein rdi	2.13018
TraesCS4A01G368700	protein starmaker	2.12994
TraesCS4B01G006600	gdsl esterase lipase at5g03610-like	2.12893
TraesCS7A01G189000	starch synthase ssiia	2.12881
TraesCS1A01G221700	Alpha beta hydrolase related	2.12804
TraesCS6A01G325900	tyrosine-protein phosphatase	2.12777
TraesCS2B01G423700	lysine histidine transporter-like 8	2.12732
TraesCS4A01G007900	protein tify 10b	2.12719
TraesCS7A01G533000	senescence dehydration-associated protein at3g51250-like	2.12692
TraesCS2B01G230800	anthocyanidin 3-O-glucosyltransferase 2-like	2.12614
TraesCSU01G001500	s-type anion channel slah2-like	2.12605
TraesCS4B01G147700	atpase subunit 4	2.12503
TraesCS4D01G258000	strigolactone esterase d14	2.12501
TraesCS4A01G415600	wat1-related protein	2.12419
TraesCS6A01G256600	ethylene-responsive transcription factor ERF027	2.12381
TraesCS6A01G260900	anthranilate n-benzoyltransferase protein 1	2.12362
TraesCS2B01G478700	protein reveille 7-like	2.12147
TraesCS2B01G495400	BTB POZ and MATH domain-containing 2-like	2.12113
TraesCS6A01G301300	g-type lectin s-receptor-like serine threonine-protein kinase at1g34300	2.1209
TraesCS5B01G377800	cysteine proteinase ep-b 2-like	2.12024
TraesCS7D01G190200	gdsl esterase lipase at1g74460	2.11965
TraesCS2B01G085100	phosphoglycerate mutase family protein	2.11937
TraesCS1D01G235100	protein src2	2.11931
TraesCS1B01G362600	early nodulin-like protein 1	2.11925
TraesCS1D01G082800	3 -n-debenzoyl-2 -deoxytaxol n-benzoyltransferase-like	2.11917
TraesCS6A01G312400	endoglucanase 7	2.11841
TraesCS5D01G209900	vacuolar iron transporter	2.11514
TraesCS2A01G298600	u-box domain-containing protein 29	2.11506
TraesCS2D01G146400	probable carboxylesterase 18	2.11457
TraesCS5A01G129500	cytochrome p450 94c1-like	2.11427
TraesCS1B01G385300	mitogen-activated kinase kinase kinase NPK1-like	2.1142
TraesCSU01G120800	e3 ubiquitin-protein ligase partial	2.11384
TraesCS2A01G191600	omega-hydroxypalmitate o-feruloyl transferase-like	2.11008
TraesCS6A01G262700	retrotransposon unclassified	2.10976
TraesCS2A01G222500	senescence regulator	2.10794
TraesCS4B01G261600	grassy tillers partial	2.10435
TraesCS2D01G188200	pentatricopeptide repeat-containing protein at1g26500	2.10346
TraesCS4A01G070700	thaumatin-like protein 1b	2.10236
TraesCS4B01G050500	uv-b-induced protein chloroplastic	2.10227
TraesCS5B01G212300	auxin-repressed kda protein	2.10224
TraesCS7A01G347800	E3 ubiquitin- ligase Os06g0535400-like	2.10207
TraesCS2B01G277000	hypothetical protein F775_31792	2.10191
TraesCS4A01G199900	f-box fbd lrr-repeat protein at1g13570-like	2.10134
TraesCS3A01G530800	---NA---	2.10117
TraesCS5B01G295700	disease resistance rpp13-like protein 1	2.10109
TraesCS7A01G299400	CCA1	2.10102
TraesCS4B01G351200	---NA---	2.10082
TraesCS4A01G072100	senescence dehydration-associated	2.09974
TraesCS2B01G609600	glutathione S-transferase	2.09851
TraesCS5D01G533500	pirin-like protein isoform x1	2.09595
TraesCS2D01G462800	uncharacterized LOC100384618	2.0957
TraesCS5D01G362200	mitochondrial phosphate carrier protein mitochondrial	2.09567
TraesCS2D01G351900	zinc finger protein constans-like 3-like	2.09372
TraesCS3B01G120600	ring u-box superfamily protein	2.09347
TraesCS1D01G264000	pectinesterase pectinesterase inhibitor 41	2.09332
TraesCS1B01G422000	clavata3 esr -related protein 2-like	2.09321
TraesCS4A01G062800	heat stress transcription factor a-9	2.093
TraesCS7D01G506600	#NAME?	2.09218
TraesCS6A01G313200	probable carboxylesterase 15	2.09201
TraesCS3D01G111400	zinc finger ccch domain-containing protein 59	2.09197
TraesCS5D01G107700	zinc protease pqql	2.09061
TraesCS5A01G149100	transcription initiation factor tfiid subunit 13	2.08993
TraesCS2B01G398900	phosphoenolpyruvate carboxylase kinase	2.08988
TraesCS2A01G145800	probable 4-coumarate-- ligase 5	2.08884
TraesCS7A01G389100	TBC1 domain family member 13-like	2.08879
TraesCS2A01G098600	rint1-like protein mag2l	2.08845
TraesCS2B01G554900	phenolic glucoside malonyltransferase 2-like	2.08727
TraesCS7D01G443100	polyubiquitin 11	2.08637
TraesCS5A01G215700	ubiquitin conjugating enzyme 7 interacting protein 4-like	2.0845
TraesCS5B01G152200	dead-box atp-dependent rna helicase 35	2.08364
TraesCS4A01G198200	probable f-box protein at1g60180	2.08348
TraesCS7A01G057400	7-deoxyloganetin glucosyltransferase-like	2.08324
TraesCS6B01G368100	uncharacterized protein LOC109751366	2.08294
TraesCS1A01G263700	nac domain-containing protein 48	2.08265
TraesCS5A01G337000	syringolide-induced protein 14-1-1	2.08131
TraesCS5A01G366000	splicing factor u2af large subunit a	2.08082
TraesCS5D01G461600	probable beta- -galactosyltransferase 19	2.08066
TraesCS5B01G088600	osmotin-like protein	2.08066
TraesCS2B01G300600	uncharacterized protein LOC109732778	2.08062
TraesCS3B01G310000	receptor kinase HSL1	2.08023
TraesCS2D01G119100	myb family transcription factor EFM-like	2.08019
TraesCS4A01G290600	e3 ubiquitin-protein ligase rnf185-like	2.07939
TraesCS3D01G517300	abscisic stress-ripening protein 2	2.07822
TraesCS3B01G032900	proteoglycan 4	2.07816
TraesCS6D01G146200	VQ motif family	2.07724
TraesCS5D01G185100	uncharacterized protein LOC109787290	2.0765
TraesCS2A01G410000	cis-zeatin O-glucosyltransferase 1	2.07552
TraesCS4B01G102700	nac domain-containing protein 55	2.07539
TraesCS1A01G229900	serine arginine-rich-splicing factor sr34	2.07262
TraesCS3D01G124100	transcription factor gte9-like	2.07141
TraesCS6B01G317500	protein tic 20- chloroplastic-like	2.07061
TraesCS6D01G373800	flavonoid o-methyltransferase-like protein os11g0303600	2.07028
TraesCS3D01G195800	crs2-associated factor chloroplastic	2.06827
TraesCS6A01G112500	hypothetical protein TRIUR3_34169	2.06815
TraesCS7A01G531800	basic leucine zipper 23-like	2.06781
TraesCS1D01G293900	zinc transporter 9-like	2.0657
TraesCS5B01G056100	pentatricopeptide repeat-containing protein mitochondrial	2.06445
TraesCS1D01G259300	disease resistance protein rga3	2.06406
TraesCS7B01G059800	pentatricopeptide repeat-containing protein at1g19720	2.06393
TraesCS7D01G541300	stress-response a b barrel domain-containing protein up3	2.06378
TraesCS2D01G178000	duf1677 family protein	2.06365
TraesCS1A01G408900	protease do-like chloroplastic	2.0617
TraesCS2D01G143800	uncharacterized protein LOC109757696	2.06152
TraesCS7A01G354300	DUF1685 family	2.06095
TraesCS5A01G326300	transparent testa 12 protein	2.06067
TraesCS3B01G133400	probable galactinol--sucrose galactosyltransferase 2	2.05988
TraesCS2D01G059000	F-box domain containing	2.05986
TraesCS4D01G014200	ferredoxin	2.05915
TraesCS2A01G575700	WAT1-related At1g68170	2.05857
TraesCS6A01G259200	ring u-box superfamily protein	2.05835
TraesCS3D01G376600	chloroplastic-like	2.05793
TraesCS5B01G183400	submaxillary gland androgen-regulated protein 3a-like	2.05644
TraesCS6B01G159600	ethylene-responsive transcription factor 3-like	2.05537
TraesCS1D01G401300	clavata3 esr -related protein 2-like	2.05523
TraesCS5A01G456300	uncharacterized protein LOC109741447	2.05389
TraesCS6D01G241700	anthranilate n-benzoyltransferase protein 1	2.05105
TraesCS1A01G276200	glucan endo- -beta-glucosidase 14	2.04883
TraesCS6D01G236500	aluminum-activated malate transporter 10	2.04875
TraesCS7B01G291600	uncharacterized protein LOC109786266	2.04857
TraesCS1B01G192200	nac domain-containing protein 86	2.04852
TraesCS3A01G437400	probable glutathione s-transferase gstu6	2.04725
TraesCS4B01G244100	#NAME?	2.04618
TraesCS1D01G141900	retrotransposon partial	2.04609
TraesCS2D01G336900	probable aldo-keto reductase 3	2.04367
TraesCS6A01G083200	Bax inhibitor 1	2.04353
TraesCS1D01G250100	plasma membrane associated protein	2.04351
TraesCS2D01G018100	disease resistance rpp13-like protein 1	2.04249
TraesCS5A01G253800	f-box protein at3g07870-like isoform x1	2.04207
TraesCS5B01G405500	uncharacterized protein LOC109756421	2.03995
TraesCS2D01G196800	---NA---	2.03912
TraesCS3D01G286100	uncharacterized protein LOC109742408	2.03911
TraesCS7A01G277900	uncharacterized protein LOC109741008	2.03841
TraesCS5D01G214100	protein big grain 1-like	2.03636
TraesCS3A01G383500	Amidophosphoribosyltransferase chloroplastic	2.03614
TraesCS2D01G079200	probable serine threonine- kinase PBL7	2.03548
TraesCS6D01G216600	gem-like protein 8	2.03465
TraesCS2B01G133200	stress-related	2.03391
TraesCS4D01G238100	calcium uniporter protein mitochondrial	2.03368
TraesCS4A01G148500	electron transporter	2.03354
TraesCS6A01G187300	cysteine synthase-like	2.03323
TraesCS3B01G495800	esterase PIR7B-like	2.03312
TraesCS2A01G285900	glycerophosphodiester phosphodiesterase GDPD2	2.03255
TraesCS7B01G271800	uncharacterized protein LOC109775473	2.03243
TraesCS3D01G302700	tunicamycin induced partial	2.03035
TraesCS3D01G355800	avr9 cf-9 rapidly elicited protein 137	2.03014
TraesCS7D01G056500	extensin-like	2.02988
TraesCS2B01G332100	trihelix transcription factor asil2	2.02977
TraesCS7A01G506100	chaperone protein dnaj chloroplastic-like	2.02967
TraesCS7D01G253600	uncharacterized protein LOC109787492	2.02957
TraesCS5D01G338500	hypothetical protein TRIUR3_05563	2.02895
TraesCS7D01G282500	activator of 90 kda heat shock protein atpase homolog	2.02852
TraesCS4B01G208700	aspartic proteinase pcs1-like	2.02849
TraesCS4B01G137300	pra1 family protein b2-like	2.02839
TraesCS4A01G098900	flavoprotein wrba	2.02737
TraesCS3A01G487500	scarecrow-like protein 3	2.02732
TraesCS7A01G528900	chaperone protein dnaj chloroplastic-like	2.02699
TraesCS4B01G274400	glutathione transferase gst 23-like	2.02653
TraesCS5D01G193100	cell division cycle cofactor of APC complex-like	2.02636
TraesCS7B01G369200	cis-zeatin o-glucosyltransferase	2.02625
TraesCS7B01G061100	ring-h2 zinc finger protein	2.02544
TraesCS4B01G124800	probable aminotransferase tat2	2.02523
TraesCS5D01G249400	probable carboxylesterase 7	2.02438
TraesCS6B01G178500	RING-H2 finger ATL56-like	2.02418
TraesCS4D01G035700	suppressor of disruption of tfiis-like	2.0236
TraesCS4B01G250900	remorin-like isoform x3	2.02264
TraesCS5A01G453200	germin-like protein 3-7	2.02234
TraesCS7A01G393500	ribosomal S12 (mitochondrion)	2.02158
TraesCS6D01G216500	gem-like protein 4	2.02151
TraesCS6D01G012600	disease resistance rpp13-like protein 3	2.02139
TraesCS1D01G073100	serine threonine-protein kinase-like protein ccr3	2.02117
TraesCS4B01G174700	pyruvate cytosolic isozyme	2.02042
TraesCS3B01G396300	uncharacterized protein LOC109759277	2.02021
TraesCS6B01G102700	F-box domain containing	2.01819
TraesCS7A01G245100	Zinc finger A20 and AN1 domain-containing stress-associated 1	2.01779
TraesCS1B01G211700	abscisic acid 8 -hydroxylase 4	2.01602
TraesCS3B01G045600	endo- -beta-xylanase a-like	2.01531
TraesCS2A01G420700	---NA---	2.01434
TraesCS4B01G349400	#NAME?	2.0137
TraesCS4B01G278500	plant-specific domain tigr01615 family protein	2.0137
TraesCS3A01G050500	Class I glutamine amidotransferase-like superfamily	2.01362
TraesCS2D01G449400	salicylic acid-binding protein 2	2.01234
TraesCS5A01G242500	gibberellin receptor gid1l2	2.0116
TraesCS6A01G071700	phospholipase D delta-like	2.01139
TraesCS1A01G076900	protein lnk4-like	2.01109
TraesCS7D01G524300	aspartic proteinase-like protein 1	2.0109
TraesCS1A01G083300	bromodomain adjacent to zinc finger domain 2B-like	2.01078
TraesCS1A01G216300	trihelix transcription factor ASIL1-like	2.01011
TraesCS1B01G107500	agmatine coumaroyltransferase-1	2.00836
TraesCS2B01G266500	outer envelope membrane 7-like	2.00813
TraesCS2B01G529400	GTPase activating 1	2.00754
TraesCS1D01G379900	phospholipase d family protein isoform x1	2.00626
TraesCS4A01G074800	deoxymugineic acid synthase1	2.00558
TraesCS6B01G279100	molybdopterin synthase sulfur carrier subunit	2.00459
TraesCS7B01G194100	ubiquitin-protein ligase	2.00437
TraesCS2B01G372000	zinc finger CONSTANS-LIKE 3	2.00322
TraesCS2A01G423700	#NAME?	2.00313
TraesCS1B01G455400	probable membrane-associated kinase regulator 2	2.00261
TraesCS4B01G187600	chaperone protein	2.00254
TraesCS4B01G344300	beta-amylase chloroplastic	2.00238
TraesCS5D01G325500	xylanase inhibitor protein 1-like	2.00219
TraesCS5D01G117100	nad h-quinone oxidoreductase subunit chloroplastic	2.00189
TraesCS5D01G110600	probable histone H2AXb	2.00146

## Sheet: WT (control v heat)_down
Differential expression of genes in response to heat in wild-type (WT; downregulated genes; ≤-2 log2-fold change)
Gene_ID	Gene_description	Fold Change
TraesCS2B01G174300	peroxidase 2	-6.91132
TraesCS2A01G149400	peroxidase 2	-6.37508
TraesCS7D01G253200	peroxidase 1-like	-5.96978
TraesCS5D01G537800	---NA---	-5.72261
TraesCS6D01G026300	sucrose:sucrose 1-fructosyltransferase-like	-5.4527
TraesCS6D01G351300	peroxidase 2-like	-5.35913
TraesCS3A01G003500	keratin-associated 5-4-like	-5.34504
TraesCS6B01G351100	peroxidase 2-like	-5.32576
TraesCS5A01G399500	peroxidase 57	-5.32188
TraesCS7B01G480200	mixed-linked glucan synthase 2	-5.29466
TraesCS6A01G368200	peroxidase 2	-5.27258
TraesCS6B01G031500	sucrose:sucrose 1-fructosyltransferase-like	-5.26632
TraesCS2D01G153500	Peroxidase 2	-5.13557
TraesCS1A01G344300	leucine-rich repeat receptor kinase At2g19210	-5.13465
TraesCS6A01G368400	peroxidase 2	-5.12838
TraesCS6D01G351500	peroxidase 2-like	-5.07649
TraesCS3A01G050900	---NA---	-5.05619
TraesCS2D01G153200	Peroxidase 2	-5.03675
TraesCS3B01G059900	---NA---	-5.01318
TraesCS5B01G404300	peroxidase 57	-4.99952
TraesCS2D01G498800	probable xyloglucan endotransglucosylase hydrolase 12	-4.99476
TraesCS6D01G017300	keratin-associated 5-4-like	-4.98625
TraesCSU01G015100	peroxidase 2	-4.95137
TraesCS4B01G385000	peroxidase 2	-4.9446
TraesCS1B01G358100	leucine-rich repeat receptor-like protein kinase at2g19210	-4.92567
TraesCS1D01G325900	keratin-associated protein 5-2-like	-4.92104
TraesCS7A01G555600	mixed-linked glucan synthase 2	-4.88239
TraesCS7D01G525500	dirigent protein 15-like	-4.80419
TraesCS4B01G024500	jacalin-related lectin 9-like	-4.79697
TraesCS6B01G380300	sugar transporter erd6-like 16	-4.76831
TraesCS4B01G368500	---NA---	-4.76675
TraesCS2B01G125700	peroxidase 2-like	-4.76258
TraesCS3B01G339400	peroxidase 2-like	-4.73634
TraesCS3D01G316800	receptor-like serine threonine-protein kinase sd1-8	-4.73553
TraesCS4A01G119400	universal stress protein a-like protein	-4.73169
TraesCS1B01G096000	peroxidase 2	-4.71856
TraesCSU01G127400	peroxidase 2	-4.70838
TraesCS2B01G173300	peroxidase 2-like	-4.69857
TraesCS1D01G326300	keratin-associated protein 5-2-like	-4.69558
TraesCS6D01G329700	sugar transporter ERD6-like 16	-4.66471
TraesCS2B01G526600	probable xyloglucan endotransglucosylase hydrolase 12	-4.66083
TraesCS4B01G392300	l-gulonolactone oxidase	-4.65312
TraesCS6A01G023200	sucrose:sucrose 1-fructosyltransferase-like	-4.64099
TraesCS7B01G150800	peroxidase 1-like	-4.60259
TraesCS6D01G026400	sucrose:sucrose 1-fructosyltransferase-like	-4.59007
TraesCS7A01G396400	peroxidase 2-like	-4.56496
TraesCS2A01G159600	patatin-like protein 2	-4.55909
TraesCS2D01G221300	blue copper	-4.55818
TraesCS2A01G135300	gdsl esterase lipase	-4.54386
TraesCS7B01G298600	peroxidase 2-like	-4.51178
TraesCS1D01G050600	jasmonate-induced protein	-4.46712
TraesCS6B01G095800	Wall-associated receptor kinase 2	-4.46596
TraesCS4A01G392100	early nodulin-93-like	-4.45915
TraesCS3D01G156700	uncharacterized protein LOC109769097 isoform X1	-4.45012
TraesCS7D01G019600	exp17_orysj ame: full=expansin-a17 ame: full=alpha-expansin-17 ame: full= 17 ame: full= 17 ame: full= flags: precursor	-4.4394
TraesCS2D01G153700	peroxidase 2-like	-4.42855
TraesCS6B01G031600	sucrose:sucrose 1-fructosyltransferase-like	-4.42781
TraesCS7D01G039300	serine threonine-protein kinase ripk	-4.4096
TraesCS2B01G193800	dirigent 1-like	-4.40718
TraesCS7B01G371700	bisdemethoxycurcumin synthase-like	-4.40512
TraesCS2A01G498500	probable xyloglucan endotransglucosylase hydrolase 12	-4.39452
TraesCS1A01G370100	alcohol dehydrogenase 3	-4.39222
TraesCSU01G175000	probable xyloglucan endotransglucosylase hydrolase	-4.38819
TraesCS1D01G331900	cortical cell-delineating protein	-4.38556
TraesCS3D01G305000	peroxidase 2	-4.37873
TraesCS1D01G050700	jasmonate-induced protein	-4.37409
TraesCS7B01G492700	hypothetical protein TRIUR3_18760	-4.33841
TraesCS7A01G254700	Peroxidase 1	-4.33227
TraesCS4D01G005500	cytochrome p450 72a14-like	-4.31451
TraesCS7A01G227700	---NA---	-4.31161
TraesCS3A01G071600	Pentatricopeptide (PPR) repeat -like	-4.30168
TraesCS7D01G453500	agglutinin isolectin 3-like	-4.29963
TraesCS6B01G031300	sucrose:sucrose 1-fructosyltransferase-like	-4.29772
TraesCS1D01G050800	jasmonate-induced protein	-4.29266
TraesCS5B01G528500	alpha expansin partial	-4.28492
TraesCS3D01G466500	basic 7s globulin-like	-4.27142
TraesCS6A01G014000	keratin-associated protein 5-5-like	-4.26049
TraesCS4A01G172600	probable xyloglucan endotransglucosylase hydrolase	-4.25714
TraesCS4B01G370700	---NA---	-4.25523
TraesCS2A01G451000	Glycosyl hydrolases family 38 expressed	-4.25088
TraesCS5D01G548600	disease resistance RPP13 3	-4.23659
TraesCS2D01G153600	peroxidase 2-like	-4.22937
TraesCS6B01G031700	sucrose:sucrose 1-fructosyltransferase-like	-4.22733
TraesCS3B01G083300	ervatamin-b-like	-4.22574
TraesCS2D01G152700	Peroxidase 2	-4.20975
TraesCS7A01G092000	early nodulin-93-like	-4.20643
TraesCS7B01G478400	mannose glucose-specific lectin-like	-4.19339
TraesCS5D01G330100	late embryogenesis abundant lea	-4.18697
TraesCS2A01G147900	peroxidase 2-like	-4.18164
TraesCS6D01G386900	disease resistance RPP13 3	-4.18135
TraesCS4D01G022300	jacalin-related lectin 9-like	-4.17668
TraesCS1A01G196100	cellulose synthase-like protein d1	-4.17495
TraesCS5D01G438300	peroxidase 2	-4.15786
TraesCS5D01G513100	linoleate 9S-lipoxygenase 3	-4.15642
TraesCS1A01G345000	senescence-induced receptor-like serine threonine- kinase	-4.14616
TraesCS7A01G551500	hypothetical protein F775_22103	-4.13945
TraesCS7D01G526500	vesicle-associated protein 1-1	-4.13803
TraesCS1D01G021900	bowman-birk type trypsin inhibitor-like	-4.13362
TraesCS6D01G299700	peroxidase 2-like	-4.13102
TraesCS3B01G038400	bowman-birk type trypsin inhibitor	-4.13088
TraesCS1D01G271300	formin-like protein 18 isoform x2	-4.11144
TraesCS3D01G305100	peroxidase 2	-4.07797
TraesCS6B01G133000	STRUBBELIG-RECEPTOR FAMILY 1 isoform X1	-4.07632
TraesCS5B01G551300	cytochrome P450 87A3-like	-4.06745
TraesCS2B01G599900	4-hydroxy-7-methoxy-3-oxo-3,4-dihydro-2H-1,4-benzoxazin-2-yl glucoside beta-D-glucosidase chloroplastic	-4.0665
TraesCSU01G069400	transcription factor bhlh93	-4.06487
TraesCS1A01G226200	glycine-rich protein family	-4.05387
TraesCS4A01G392200	early nodulin-93-like	-4.05139
TraesCS1D01G401800	nucleotide pyrophosphatase phosphodiesterase-like	-4.04584
TraesCS2B01G552600	disease resistance protein rpm1	-4.04528
TraesCS4A01G392400	early nodulin-93-like	-4.04079
TraesCS4D01G358200	hypothetical protein F775_18857	-4.04028
TraesCS5B01G543200	laccase-15-like	-4.0374
TraesCS4A01G392000	early nodulin-93-like	-4.03431
TraesCS7A01G331200	probable xyloglucan endotransglucosylase hydrolase 26	-4.03422
TraesCS6A01G052800	peroxidase p7-like	-4.03235
TraesCS4A01G005800	ethylene-responsive transcription factor erf073-like	-4.02493
TraesCS2D01G036500	subtilisin-like protease	-4.0219
TraesCSU01G036000	l-type lectin-domain containing receptor kinase	-4.01788
TraesCS3D01G391100	agglutinin isolectin 3-like	-4.00966
TraesCS7B01G274500	peroxidase p7-like	-4.00935
TraesCS2D01G065000	expansin-A1	-3.99047
TraesCS4B01G387900	l-gulonolactone oxidase	-3.98707
TraesCS2A01G229900	peroxidase 7	-3.98448
TraesCS1B01G313800	patatin-like protein 1	-3.98251
TraesCS2B01G586600	endoglucanase 13	-3.97445
TraesCS5D01G217100	gdsl esterase lipase at5g45910-like	-3.97252
TraesCS7B01G478500	mannose glucose-specific lectin-like	-3.95188
TraesCS5D01G409000	Peroxidase 57	-3.93344
TraesCS1D01G107100	probable mixed-linked glucan synthase 8 isoform x1	-3.93272
TraesCS1B01G076100	wall-associated receptor kinase 2-like	-3.92305
TraesCS4A01G440900	chitin-binding lectin 1-like	-3.91437
TraesCS7D01G447900	cytochrome p450 99a2-like	-3.91412
TraesCS3D01G258900	phosphoethanolamine n-methyltransferase 1-like	-3.90633
TraesCS2A01G433400	transposon unclassified	-3.90143
TraesCS6B01G102300	---NA---	-3.88888
TraesCS2A01G215700	blue copper	-3.88844
TraesCS2D01G333800	beta-glucosidase 13	-3.88705
TraesCS2B01G396100	low-molecular-weight cysteine-rich LCR69 precursor	-3.87759
TraesCSU01G061300	hypothetical protein TRIUR3_07271	-3.86921
TraesCS2D01G131000	abc transporter c family member 10-like	-3.86588
TraesCS7A01G194000	peroxidase 1-like	-3.85493
TraesCS5D01G335300	l-gulonolactone oxidase 2-like	-3.84989
TraesCS7D01G437300	chitin-binding lectin 1-like	-3.84242
TraesCS1D01G199500	cellulose synthase-like protein d1	-3.84196
TraesCS5B01G102200	gdsl esterase lipase at5g55050-like	-3.84184
TraesCS5A01G430700	peroxidase 2	-3.84164
TraesCS3A01G182400	uncharacterized protein LOC109739223	-3.83785
TraesCS3A01G496400	probable mannan synthase 11	-3.82865
TraesCS4D01G324100	root cap protein 1	-3.82047
TraesCS3B01G212400	unnamed protein product	-3.81894
TraesCS2B01G432200	beta-expansin 1 precursor	-3.8139
TraesCS4D01G225700	glucan endo- -beta-glucosidase 11-like	-3.81381
TraesCS6B01G057200	probable LRR receptor-like serine threonine- kinase At4g29180	-3.80455
TraesCS2A01G033900	32 kda protein	-3.79209
TraesCS2B01G341000	aldose 1-epimerase-like	-3.79133
TraesCS2A01G343400	aldose 1-epimerase-like	-3.78852
TraesCS3B01G072300	upf0481 protein at3g47200-like	-3.7863
TraesCS4A01G486700	disease resistance rpp13-like protein 3 isoform x1	-3.77975
TraesCS2A01G327200	phosphatidylinositol phosphatidylcholine transfer SFH3 isoform X1	-3.77339
TraesCS6A01G238000	beta- -galactosyltransferase galt1	-3.76972
TraesCS1D01G326200	keratin-associated protein 5-2-like	-3.76658
TraesCS7D01G339400	probable xyloglucan endotransglucosylase hydrolase protein 26	-3.76455
TraesCS2B01G560900	uncharacterized protein LOC109771597	-3.76341
TraesCS1A01G370300	leucine-rich repeat receptor kinase At2g19210	-3.76195
TraesCS6B01G400200	uncharacterized protein LOC109742705	-3.75796
TraesCS4A01G345000	alpha expansin partial	-3.75002
TraesCS7D01G554800	coatomer subunit beta -2-like	-3.74337
TraesCS4B01G361200	lob domain-containing protein 41-like	-3.73494
TraesCS7B01G467300	gdsl esterase lipase	-3.733
TraesCS1A01G356100	peroxidase 1-like	-3.73236
TraesCS1A01G271000	formin-like protein 18 isoform x2	-3.73195
TraesCS2A01G018500	probable apyrase 3	-3.73164
TraesCSU01G154800	uncharacterized protein LOC109760850	-3.72846
TraesCS5D01G517500	mdis1-interacting receptor like kinase 1-like	-3.72099
TraesCS7D01G064500	gdsl esterase lipase at1g29660-like	-3.72057
TraesCS3D01G372300	peroxidase 2-like	-3.71934
TraesCS7B01G298500	peroxidase 2-like	-3.71826
TraesCS7B01G474500	transport and golgi organization 2 homolog	-3.718
TraesCS2D01G005300	(E)-beta-farnesene synthase	-3.71737
TraesCS3B01G318400	non-classical arabinogalactan 31	-3.70763
TraesCSU01G036600	non-cyanogenic beta-glucosidase precursor	-3.70665
TraesCS5D01G276200	bifunctional dihydroflavonol 4-reductase flavanone 4-reductase	-3.70474
TraesCS6A01G346700	sugar transporter ERD6-like 16	-3.70054
TraesCS3B01G542400	unnamed protein product	-3.69063
TraesCS2D01G557500	endoglucanase 13	-3.68981
TraesCSU01G237700	unnamed protein product	-3.68149
TraesCS5D01G006200	obtusifoliol 14-alpha demethylase	-3.68147
TraesCS5B01G407700	hypothetical protein TRIUR3_15748	-3.6809
TraesCS7A01G396500	peroxidase 2-like	-3.67935
TraesCS6A01G279500	cysteine protease XCP1	-3.6741
TraesCS7B01G497400	upf0481 protein at3g47200-like	-3.67354
TraesCS3D01G056400	disease resistance RPP13 3	-3.66727
TraesCS7A01G554400	disease resistance protein rga1	-3.66682
TraesCS2D01G321800	aldose 1-epimerase-like	-3.66608
TraesCS7D01G090500	peroxidase 2-like	-3.64848
TraesCS2A01G556300	endoglucanase 13	-3.64623
TraesCS4D01G313700	phosphate transporter protein	-3.64512
TraesCS2B01G561900	uncharacterized protein LOC109771609	-3.6386
TraesCS5D01G046600	uncharacterized protein LOC109753806	-3.63852
TraesCS3D01G021700	probable polygalacturonase At1g80170	-3.63015
TraesCS2D01G037800	uncharacterized protein LOC109759722	-3.62942
TraesCS3A01G024500	probable polygalacturonase At1g80170	-3.62115
TraesCS3A01G445000	2 -deoxymugineic-acid 2 -dioxygenase-like	-3.61911
TraesCS1A01G310200	udp-glycosyltransferase 87a2-like	-3.60974
TraesCS5A01G268200	bifunctional dihydroflavonol 4-reductase flavanone 4-reductase	-3.60739
TraesCS7B01G242900	probable xyloglucan endotransglucosylase hydrolase protein 26	-3.60386
TraesCS6A01G103900	protein strubbelig-receptor family 8	-3.60291
TraesCS2A01G051700	diboa-glucoside dioxygenase bx6-like	-3.59803
TraesCS4D01G031700	oxalate oxidase gf-	-3.5907
TraesCS6A01G335400	ccaat-binding transcription factor b	-3.58935
TraesCS3D01G504200	probable mannan synthase 11	-3.58363
TraesCS3D01G223900	polygalacturonase precursor	-3.58348
TraesCS1B01G359400	leucine-rich repeat receptor-like protein kinase at2g19210	-3.58302
TraesCS2B01G170900	sinapine esterase-like	-3.58212
TraesCS2D01G332500	glycerophosphodiester phosphodiesterase gdpdl3	-3.57847
TraesCS1D01G080200	peroxidase 2	-3.56869
TraesCSU01G003300	probable mixed-linked glucan synthase 8 isoform x1	-3.5673
TraesCS2A01G210400	probable mixed-linked glucan synthase 3	-3.56541
TraesCS7B01G478800	disease resistance protein rga1	-3.56379
TraesCS5B01G432600	peroxidase 2	-3.56285
TraesCS7B01G347700	chitin-binding lectin 1-like	-3.56265
TraesCS3B01G007700	transcription factor bhlh83	-3.56145
TraesCS1D01G213400	cortical cell-delineating protein	-3.55434
TraesCS1B01G210700	cellulose synthase-like protein d1	-3.5422
TraesCS2B01G069300	disease resistance RGA1	-3.5401
TraesCS7D01G195700	peroxidase 1	-3.53672
TraesCS6B01G403900	peroxidase 2-like	-3.53251
TraesCS2A01G433700	xyloglucan endotransglucosylase hydrolase 24-like	-3.53244
TraesCS2D01G487000	uncharacterized protein LOC109744929	-3.53164
TraesCS7D01G090400	peroxidase 2-like	-3.53009
TraesCS2B01G561600	uncharacterized protein LOC109771604	-3.52957
TraesCS2D01G424500	UPF0481 At3g47200-like	-3.52952
TraesCS3D01G110300	hexokinase1	-3.5242
TraesCS7B01G096800	protein altered xyloglucan 4-like	-3.52403
TraesCS6D01G017200	keratin-associated 5-5-like	-3.52335
TraesCS6D01G092300	protein strubbelig-receptor family 8	-3.51987
TraesCS1B01G024200	probable thionin-	-3.51921
TraesCS6D01G096000	leucine-rich repeat extensin-like protein 7	-3.51857
TraesCS4A01G334000	---NA---	-3.50934
TraesCS2D01G225600	harpin-induced protein	-3.50738
TraesCS3D01G437500	2 -deoxymugineic-acid 2 -dioxygenase-like	-3.5047
TraesCS2D01G321700	aldose 1-epimerase-like	-3.50438
TraesCS3D01G069000	papain-like cysteine ase	-3.50064
TraesCS7A01G463800	Xyloglucan endotransglucosylase hydrolase 24	-3.49867
TraesCS3B01G479500	2 -deoxymugineic-acid 2 -dioxygenase-like	-3.4944
TraesCS2D01G562100	PLAT domain-containing 2-like	-3.49331
TraesCS2B01G240700	blue copper -like	-3.49237
TraesCS4B01G299300	ethylene-responsive transcription factor rap2-12-like	-3.49218
TraesCS2B01G348000	uncharacterized protein LOC109784472	-3.48491
TraesCS2B01G369900	uncharacterized protein LOC109744797	-3.47772
TraesCS1A01G209900	Cortical cell-delineating	-3.47097
TraesCS2D01G207200	polygalacturonase inhibitor 1	-3.46582
TraesCS1B01G359200	leucine-rich repeat receptor-like protein kinase at2g19210	-3.46463
TraesCS3A01G003100	keratin-associated 5-9-like	-3.46379
TraesCS2A01G330300	fasciclin-like arabinogalactan protein 7	-3.45779
TraesCS2D01G108300	peroxidase 2-like	-3.45697
TraesCS6B01G021100	keratin-associated 5-4-like	-3.45566
TraesCS4B01G287900	transcription factor ili6	-3.45279
TraesCS7D01G099800	disease resistance rpp13-like protein 3	-3.45022
TraesCS2D01G487200	uncharacterized protein LOC109744948	-3.44934
TraesCS7B01G112100	gdsl esterase lipase at5g37690	-3.43337
TraesCS7D01G547500	uncharacterized protein LOC109747153	-3.43236
TraesCS4B01G308400	xyloglucan galactosyltransferase katamari1 homolog	-3.43232
TraesCS5D01G109000	GDSL esterase lipase At5g55050	-3.43203
TraesCSU01G096700	peroxidase 1-like	-3.43096
TraesCS7B01G298400	peroxidase 2-like	-3.43058
TraesCS6A01G032700	expansin-B2-like	-3.42851
TraesCS3A01G148800	uncharacterized protein LOC109769097 isoform X1	-3.42741
TraesCS2B01G066100	caffeic acid O-methyltransferase	-3.42714
TraesCS1D01G027900	subtilisin-chymotrypsin inhibitor ci-1b	-3.42631
TraesCS3D01G006100	keratin-associated 5-9-like	-3.42608
TraesCS5A01G214900	gdsl esterase lipase at5g45910-like	-3.41909
TraesCS6B01G008400	disease resistance rpp13-like protein 3	-3.41809
TraesCS7A01G501500	---NA---	-3.41765
TraesCS3D01G005900	keratin-associated 5-9-like	-3.41683
TraesCS4B01G225100	glucan endo- -beta-glucosidase 11-like	-3.41175
TraesCS2B01G613100	chalcone synthase	-3.41012
TraesCS7D01G180800	rna-binding protein arp1	-3.4094
TraesCSU01G173600	gdsl esterase lipase at5g45910-like	-3.39273
TraesCS2B01G173400	peroxidase 2-like	-3.38393
TraesCS1D01G214500	14 kda proline-rich protein	-3.37853
TraesCS2D01G555500	uncharacterized protein LOC109783543	-3.37504
TraesCS2B01G251400	Peroxidase 7	-3.37345
TraesCS2D01G594400	4-hydroxy-7-methoxy-3-oxo-3,4-dihydro-2H-1,4-benzoxazin-2-yl glucoside beta-D-glucosidase chloroplastic	-3.36997
TraesCS4B01G271200	alpha expansin partial	-3.36993
TraesCS4D01G324300	root cap protein 1	-3.36162
TraesCS3B01G132200	inactive tetrahydrocannabinolic acid synthase-like	-3.36133
TraesCS1A01G345700	leucine-rich repeat receptor kinase At2g19210	-3.3554
TraesCS2A01G148600	peroxidase 2	-3.35426
TraesCS1D01G347000	leucine-rich repeat receptor-like protein kinase at2g19210	-3.35291
TraesCSU01G210100	---NA---	-3.34146
TraesCS2B01G352000	glycerophosphodiester phosphodiesterase GDPDL3	-3.33842
TraesCS1B01G281400	formin-like protein 18 isoform x2	-3.33662
TraesCS3D01G415100	lipid-transfer protein dir1	-3.33566
TraesCSU01G179500	ap2 erf and b3 domain-containing protein os01g0140700	-3.33545
TraesCS7A01G092700	early nodulin-93-like	-3.33436
TraesCS3A01G003300	keratin-associated 5-9-like	-3.33433
TraesCS2A01G413500	beta-expansin 1 precursor	-3.33258
TraesCS7B01G273700	berberine bridge enzyme-like 27	-3.33151
TraesCS2D01G349200	uncharacterized protein LOC109772005	-3.32537
TraesCS2A01G572500	peroxidase 12	-3.31874
TraesCS3D01G516700	32 kda protein	-3.31804
TraesCS2D01G310900	disease resistance RPP13 3	-3.3151
TraesCSU01G088800	germin-like protein 1-1	-3.31392
TraesCS3B01G009000	keratin-associated protein 5-9-like	-3.31387
TraesCS7B01G499200	uncharacterized protein LOC109747153	-3.31381
TraesCS7D01G128000	keratin-associated protein 5-2-like	-3.31349
TraesCS4D01G206200	cysteine-rich repeat secretory protein 55-like	-3.31141
TraesCSU01G013300	caffeic acid 3-o-methyltransferase	-3.30898
TraesCS5B01G036200	caffeic acid o-methyltransferase	-3.30465
TraesCS1D01G349000	leucine-rich repeat receptor-like protein kinase at2g19210	-3.30455
TraesCS2D01G483500	organic cation carnitine transporter 4-like	-3.30287
TraesCS5A01G532400	stem 28 kda glycoprotein	-3.30254
TraesCS5B01G269500	cinnamoyl- reductase 2-like	-3.30131
TraesCS4D01G062900	grf1-interacting factor 1	-3.30063
TraesCS6D01G339600	heat shock cognate 70 kda protein 2-like	-3.30033
TraesCS3A01G472500	basic 7s globulin 2	-3.30018
TraesCS2D01G335700	phosphatidylinositol phosphatidylcholine transfer SFH3 isoform X1	-3.2985
TraesCS2D01G562200	PLAT domain-containing 2-like	-3.29306
TraesCS2A01G367800	cytochrome P450 87A3-like	-3.28772
TraesCS7D01G087700	early nodulin-93-like	-3.2841
TraesCS7D01G392000	peroxidase 2-like	-3.28409
TraesCS7D01G399700	lipid transfer-like protein vas	-3.28317
TraesCS2A01G340800	sugar transport protein 5	-3.28153
TraesCS5B01G023600	disease resistance rpp13-like protein 3	-3.28132
TraesCS3A01G225800	polygalacturonase precursor	-3.28095
TraesCSU01G114300	abc transporter g family member 34	-3.27847
TraesCS1D01G354100	peroxidase 1-like	-3.27309
TraesCS7A01G024300	probable L-type lectin-domain containing receptor kinase	-3.27194
TraesCS6A01G420400	monosaccharide-sensing protein 2-like	-3.27181
TraesCS5B01G551200	---NA---	-3.26949
TraesCS5A01G042100	hypothetical protein TRIUR3_04537	-3.26801
TraesCS5A01G143300	basic leucine zipper 19-like	-3.26638
TraesCS6D01G011900	hypothetical protein F775_27847	-3.26334
TraesCS5D01G521700	uncharacterized acetyltransferase at3g50280-like	-3.26056
TraesCS2D01G329700	kinesin kp1	-3.26025
TraesCS5D01G557500	disease resistance rpp13-like protein 3	-3.25668
TraesCS6B01G326100	probable peroxygenase 5	-3.2565
TraesCS7B01G105200	pathogenesis-related protein prb1-2	-3.25362
TraesCS2A01G532100	uncharacterized protein LOC109771601	-3.24757
TraesCS3A01G003400	keratin-associated 5-9-like	-3.24683
TraesCS5D01G067700	ent-isokaurene c2-hydroxylase-like	-3.24622
TraesCS3A01G284500	non-classical arabinogalactan 31	-3.24508
TraesCS1B01G220100	pistil-specific extensin-like protein	-3.23839
TraesCS4B01G019300	fe(2+) transport protein 1-like	-3.23778
TraesCSU01G095300	pathogenesis-related maize seed protein	-3.23728
TraesCS2B01G125900	class III peroxidase	-3.23269
TraesCS2D01G108600	peroxidase 70-like	-3.22975
TraesCS2B01G608000	disease resistance RPP13 3	-3.22738
TraesCS2B01G379600	probable serine incorporator	-3.22673
TraesCS5B01G225600	gibberellin-regulated protein 6	-3.22625
TraesCS1D01G059500	wall-associated receptor kinase 2-like	-3.2259
TraesCS7D01G369700	peroxidase p7-like	-3.22573
TraesCS7A01G193800	peroxidase 1-like	-3.22091
TraesCS2A01G148100	peroxidase 2-like	-3.22054
TraesCS2B01G513800	uncharacterized protein LOC109771597	-3.21711
TraesCS2B01G612700	anthocyanidin reductase-like	-3.21358
TraesCS3A01G323400	receptor-like serine threonine- kinase SD1-8	-3.21326
TraesCS5D01G148700	basic leucine zipper 19-like	-3.21139
TraesCS6B01G136600	leucine-rich repeat extensin 7	-3.21098
TraesCS4D01G354200	lob domain-containing protein 41	-3.21082
TraesCS1B01G161900	xyloglucan galactosyltransferase katamari1 homolog	-3.21047
TraesCS7A01G124400	Galactoside 2-alpha-L-fucosyltransferase	-3.20761
TraesCS6B01G423400		-3.20659
TraesCS7D01G275500	hypothetical protein F775_25886	-3.20182
TraesCS2A01G108700	class iii peroxidase	-3.20106
TraesCSU01G027700	---NA---	-3.1994
TraesCS3D01G462300	---NA---	-3.19381
TraesCS3B01G510300	basic 7s globulin-like	-3.19369
TraesCS2A01G089000	probable xyloglucan endotransglucosylase hydrolase protein 12	-3.19095
TraesCS1B01G204100	monocopper oxidase-like protein sku5	-3.1909
TraesCS4A01G057500	histone	-3.18961
TraesCS7D01G463800	uncharacterized protein LOC109753659	-3.18632
TraesCS4B01G278600	zinc transporter 9-like	-3.17948
TraesCS7A01G023600	probable L-type lectin-domain containing receptor kinase	-3.17496
TraesCS2B01G176000	dirigent protein 5-like	-3.17269
TraesCS1A01G344400	leucine-rich repeat receptor kinase At2g19210	-3.17162
TraesCS2D01G349900	uncharacterized protein LOC109744797	-3.1715
TraesCS2D01G153800	peroxidase 2-like	-3.17135
TraesCS5A01G096300	gdsl esterase lipase at5g55050-like	-3.17101
TraesCS5D01G032300	disease resistance rpp13-like protein 3	-3.17098
TraesCS7D01G057200	uncharacterized isomerase bh0283-like	-3.17028
TraesCS2D01G025800	GDSL esterase lipase At5g45910-like	-3.16805
TraesCS5B01G551100	---NA---	-3.16679
TraesCS4A01G034200	alpha expansin partial	-3.166
TraesCS7D01G538000	e3 ubiquitin-protein ligase atl6-like	-3.16313
TraesCS2B01G613500	peroxidase 12	-3.16233
TraesCS4D01G077100	hypothetical protein F775_04256	-3.16005
TraesCS5B01G054100	casp-like protein 1b1	-3.15999
TraesCS4D01G310500	cortical cell-delineating	-3.15908
TraesCS6B01G313200	cucumber peeling cupredoxin-like	-3.15905
TraesCS7B01G159600	act domain-containing protein acr4-like	-3.15676
TraesCS6B01G422000	germin 1-1	-3.15622
TraesCS1D01G209800	pistil-specific extensin-like protein	-3.1547
TraesCS3B01G515500	basic 7S globulin-like	-3.15435
TraesCS7B01G115000	l10-interacting myb domain-containing	-3.14832
TraesCS5D01G545000	probable peptide nitrate transporter At3g43790	-3.14114
TraesCS5A01G329500	l-gulonolactone oxidase 2-like	-3.14009
TraesCS2B01G341100	aldose 1-epimerase-like	-3.13965
TraesCS7B01G376300	gdsl esterase lipase at1g28600-like	-3.13554
TraesCS7A01G353000	peroxidase P7	-3.13478
TraesCS3B01G020300	probable polygalacturonase at1g80170	-3.13383
TraesCS2D01G453500	protein mard1-like	-3.13309
TraesCS6D01G388300	rop guanine nucleotide exchange factor 3	-3.13231
TraesCS4B01G372400	serine threonine-protein kinase nek10 isoform x1	-3.13218
TraesCS7A01G447600	chitin-binding lectin 1-like	-3.12861
TraesCS1A01G214500	Peroxidase 57	-3.12408
TraesCS1A01G210100	cortical cell-delineating -like	-3.12362
TraesCS4B01G368800	cortical cell-delineating protein	-3.12086
TraesCS3D01G423000	uncharacterized protein At4g15970-like	-3.12075
TraesCS1D01G272900	subtilisin-like protease	-3.11751
TraesCS1D01G208400	nep1-interacting 1	-3.11705
TraesCS3D01G017800	S-type anion channel SLAH2-like	-3.117
TraesCS5D01G014300	P450	-3.11563
TraesCS3B01G577700	32 kDa	-3.11319
TraesCS4B01G309300	mdis1-interacting receptor like kinase 1-like	-3.11241
TraesCS4D01G361500	protein nrt1 ptr family -like	-3.11027
TraesCS2A01G512500	probable inactive receptor kinase At5g67200	-3.1095
TraesCS1B01G218700	nep1-interacting 1	-3.10937
TraesCS7D01G139500	fad-dependent urate hydroxylase-like	-3.10776
TraesCS3D01G010500	probable xyloglucan glycosyltransferase 3	-3.1072
TraesCS5A01G218700	glutamate receptor -like	-3.10578
TraesCS1B01G438300	disease resistance protein rpp13-like	-3.10271
TraesCS4A01G334100	---NA---	-3.10086
TraesCS7A01G482800	Cortical cell-delineating	-3.1001
TraesCS7B01G024700	disease resistance protein rga2-like	-3.09734
TraesCS5A01G281900	mpi	-3.09726
TraesCS6B01G055400	ox1 sensitivity	-3.09702
TraesCS3D01G528300	disease resistance rpp13-like protein 3	-3.09547
TraesCS2D01G152900	Peroxidase 2	-3.09525
TraesCS2B01G226900	polygalacturonase inhibitor 1	-3.09416
TraesCSU01G049700	amino-acid permease bat1 homolog isoform x1	-3.09382
TraesCS7D01G447200	l-ascorbate oxidase homolog	-3.0934
TraesCS1D01G066200	hypothetical protein TRIUR3_05561	-3.09325
TraesCS6B01G044200	high-affinity nitrate transporter -like	-3.09166
TraesCS7A01G204900	GDSL esterase lipase At5g37690	-3.08893
TraesCS7B01G195800	transcription factor bhlh83	-3.08401
TraesCS7A01G539300	cysteine-rich receptor-like protein kinase 6	-3.08209
TraesCSU01G070000	---NA---	-3.08093
TraesCS1A01G264800	bzip transcription factor-like	-3.08076
TraesCS7A01G551100	uncharacterized protein LOC109736764	-3.08046
TraesCS6D01G315300	CCAAT-binding transcription factor B	-3.07827
TraesCS7B01G099100	peroxidase 1	-3.07691
TraesCS6A01G335900	growth-regulating factor	-3.07623
TraesCS1A01G041300	subtilisin-chymotrypsin inhibitor ci-1b	-3.07365
TraesCS6B01G041300	gdsl esterase lipase at5g45910-like	-3.0734
TraesCS2B01G533600	ent-kaur-16-ene chloroplastic-like	-3.07299
TraesCS1D01G227600	glycine-rich protein family	-3.07229
TraesCS2D01G487100	uncharacterized protein LOC109744940	-3.07209
TraesCS2A01G148900	peroxidase 2	-3.06967
TraesCS1B01G228400	peroxidase 57-like	-3.06451
TraesCS1D01G139200	expansin-a15-like	-3.06415
TraesCS7D01G546500	disease resistance protein rga3	-3.06377
TraesCS4D01G227700	glycosyl hydrolase family 10 protein	-3.06005
TraesCS5D01G320800	ethylene-responsive transcription factor erf071-like	-3.05994
TraesCS1A01G329700	cortical cell-delineating -like	-3.05953
TraesCS2B01G454400	transposon unclassified	-3.05678
TraesCS2B01G426300	Rop guanine nucleotide exchange factor 3	-3.05635
TraesCS7A01G474700	GDSL esterase lipase At1g28600-like	-3.0561
TraesCS3B01G168900	peptide-n4-(n-acetyl-beta-glucosaminyl)asparagine amidase a-like	-3.05411
TraesCS2A01G112500	universal stress protein a-like protein	-3.05353
TraesCS2A01G224600	l-ascorbate oxidase homolog	-3.05183
TraesCS5B01G379900	aspartyl protease family protein at5g10770-like	-3.05183
TraesCS1B01G382800	probable polygalacturonase At1g80170	-3.04977
TraesCS4B01G365000	abc transporter a family member 7-like	-3.04778
TraesCS5D01G289200	maize proteinase inhibitor	-3.04514
TraesCS6B01G308300	cysteine protease XCP1	-3.04471
TraesCS7D01G001700	u-box domain-containing protein 14	-3.04458
TraesCS3B01G096900	disease resistance rpp13-like protein 3	-3.0438
TraesCS7D01G378300	peptide transporter ptr2	-3.03914
TraesCS1A01G367700	hypothetical protein TRIUR3_07666	-3.03797
TraesCS1B01G275500	bzip transcription factor-like	-3.03774
TraesCS4D01G073800	probable o-methyltransferase 2	-3.03699
TraesCS2B01G531600	flavonoid 3 ,5 -hydroxylase 1	-3.0349
TraesCS1D01G167400	protein neoxanthin-deficient 1	-3.0349
TraesCS5D01G538000	---NA---	-3.03123
TraesCS7A01G553700	disease resistance protein rpp8	-3.02624
TraesCS7B01G207400	hypothetical protein	-3.0262
TraesCS1B01G064800	cytochrome p450 71a1-like	-3.02133
TraesCS6A01G054000	l-type lectin-domain containing receptor kinase -like	-3.02026
TraesCS5A01G005300	lrr receptor-like serine threonine-protein kinase fei 1	-3.01981
TraesCS2D01G305000	disulfide isomerase-like 1-2	-3.01766
TraesCS7B01G355800	serine arginine repetitive matrix protein 1 isoform x1	-3.01736
TraesCS5A01G378900	linoleate 9s-lipoxygenase 2-like	-3.01574
TraesCS6A01G034600	histone -like	-3.0075
TraesCSU01G070800	phosphate transporter protein	-3.002
TraesCSU01G129300	cytochrome p450 87a3-like	-2.9992
TraesCS2A01G569200	disease resistance rpp13-like protein 3	-2.99854
TraesCS1B01G359300	senescence-induced receptor-like serine threonine-protein kinase	-2.99749
TraesCS2B01G236500	probable mixed-linked glucan synthase 3	-2.99648
TraesCS2A01G092000	cysteine-rich receptor-like protein kinase 19	-2.99479
TraesCS2D01G583700	Peroxidase 12	-2.99391
TraesCSU01G114500	obtusifoliol 14-alpha demethylase-like	-2.99244
TraesCS3A01G006300	Transcription factor bHLH83	-2.99162
TraesCS1A01G106900	probable flavin-containing monooxygenase 1	-2.9916
TraesCS2D01G137500	gdsl esterase lipase	-2.98945
TraesCS4D01G318100	uncharacterized protein LOC109741481 isoform X2	-2.98928
TraesCS7D01G087600	early nodulin-93-like	-2.98404
TraesCS3A01G519600	root cap protein 1	-2.98384
TraesCS2A01G351700	uncharacterized protein LOC109744797	-2.98062
TraesCS3D01G145700	gdsl esterase lipase	-2.97364
TraesCS3D01G118300	sequence-specific dna binding transcription factor	-2.973
TraesCS5A01G537100	protein nrt1 ptr family -like	-2.97185
TraesCS4A01G467500	disease resistance protein rpm1	-2.97139
TraesCS5A01G265800	beta-glucosidase 30-like	-2.97059
TraesCS3B01G009200	keratin-associated protein 5-9-like	-2.96811
TraesCS4D01G089100	cysteine-rich receptor-like protein kinase 25	-2.96778
TraesCS7B01G173200	hypothetical protein F775_25886	-2.96772
TraesCS7A01G555100	mannose glucose-specific lectin-like	-2.96728
TraesCS7A01G424100	peroxidase A2	-2.96523
TraesCS6D01G063400	ox1 sensitivity	-2.96467
TraesCS7B01G364300	xyloglucan endotransglucosylase hydrolase protein 24-like	-2.96466
TraesCS7B01G468200	phospholipase d alpha 2	-2.96465
TraesCS7B01G478300	disease resistance protein rpp8	-2.96334
TraesCS7D01G090300	peroxidase 2-like	-2.96181
TraesCS7D01G531300	phospholipase d alpha 2	-2.95972
TraesCS2B01G145500	berberine bridge enzyme-like 18	-2.95658
TraesCS1B01G294900	receptor like protein kinase -like isoform x1	-2.95499
TraesCS3D01G318000	blue copper	-2.95261
TraesCS2D01G036400	Subtilisin-like protease	-2.95259
TraesCS5B01G268200	bifunctional dihydroflavonol 4-reductase flavanone 4-reductase	-2.95217
TraesCS1B01G360100	leucine-rich repeat receptor-like protein kinase at2g19210	-2.95127
TraesCS2A01G330200	glycerophosphodiester phosphodiesterase gdpdl3	-2.95115
TraesCS2A01G507400	Endonuclease 2	-2.94782
TraesCS2D01G148500	cold-shock	-2.94657
TraesCS7D01G207900	gdsl esterase lipase at5g37690	-2.94159
TraesCS4B01G033300	oxalate oxidase gf-	-2.94127
TraesCS1D01G271200	formin-like protein 18 isoform x2	-2.93905
TraesCS4B01G004800	disease resistance protein rga4	-2.93541
TraesCS2A01G574700	abc transporter g family member 5	-2.93275
TraesCS6A01G249300	beta-expansin 4 precursor	-2.93238
TraesCS7D01G545400	hypothetical protein F775_09840	-2.93189
TraesCS7A01G091800	early nodulin-93-like	-2.9281
TraesCSU01G157800	disease resistance rpp13-like protein 3	-2.92759
TraesCS4B01G064600	uncharacterized protein LOC109773368	-2.92714
TraesCS1B01G240300	glycine-rich protein family	-2.92659
TraesCS7B01G002000	probable aquaporin pip2-2	-2.92557
TraesCS7D01G526800	cysteine-rich receptor-like protein kinase 6	-2.92174
TraesCS5A01G406200	ent-isokaurene c2-hydroxylase-like	-2.92148
TraesCS5A01G496800	protein o-linked-mannose beta- -n-acetylglucosaminyltransferase partial	-2.92072
TraesCS2A01G576500	uncharacterized protein LOC109758742	-2.9206
TraesCS2B01G446700	upf0481 protein at3g47200-like	-2.91883
TraesCS3A01G511600	golgin imh1-like	-2.91852
TraesCSU01G225000	disease resistance rpp13-like protein 3	-2.91819
TraesCS1B01G331200	peroxidase 1-like	-2.91732
TraesCS4B01G276800	protein networked 1d	-2.91684
TraesCS4D01G308100	serpin-z5	-2.91667
TraesCS3D01G183400	oxidoreductase	-2.91418
TraesCS5D01G195200	methyltransferase family	-2.91207
TraesCS5D01G398500	beta-glucosidase 3b-like	-2.91001
TraesCS1D01G370900	probable methyltransferase at1g27930	-2.90677
TraesCS2D01G152800	Peroxidase 2	-2.90441
TraesCS1B01G020400	disease resistance protein rpm1-like	-2.90393
TraesCS1B01G096200	peroxidase 5-like	-2.89256
TraesCS6D01G407000	glycosyltransferase ago61	-2.89095
TraesCS7A01G092800	early nodulin-93	-2.8885
TraesCS4D01G246800	histone	-2.887
TraesCS6A01G059000	histone h4	-2.88603
TraesCS1A01G211200	14 kDa proline-rich	-2.88321
TraesCS5B01G559200	acyl carrier protein chloroplastic-like	-2.88294
TraesCS5D01G388800	linoleate 9s-lipoxygenase 2-like	-2.88115
TraesCS7A01G001800	U-box domain-containing 14	-2.88018
TraesCS2A01G562700	upf0481 protein at3g47200	-2.87754
TraesCS2A01G581400	E3 ubiquitin- ligase HERC2	-2.87624
TraesCS4A01G034300	alpha expansin partial	-2.87394
TraesCS1A01G346300	leucine-rich repeat receptor kinase At2g19210	-2.87211
TraesCS4B01G271300	alpha expansin partial	-2.87173
TraesCS7A01G440400	probable 2-oxoglutarate-dependent dioxygenase At3g49630	-2.86905
TraesCS3A01G469900	---NA---	-2.86855
TraesCS3B01G258600	polygalacturonase precursor	-2.86854
TraesCS4B01G317000	phosphate transporter protein	-2.86839
TraesCS4A01G416600	phosphate transporter protein	-2.86788
TraesCS5D01G527700	alpha expansin partial	-2.86701
TraesCS7D01G031000	disease resistance protein rpm1	-2.86615
TraesCS1A01G287000	uncharacterized protein LOC109746577	-2.86512
TraesCS3D01G113700	inactive tetrahydrocannabinolic acid synthase-like	-2.86492
TraesCS1A01G099100	probable mixed-linked glucan synthase 8 isoform X1	-2.86426
TraesCS1B01G012600	disease resistance rpp13-like protein 3	-2.86184
TraesCS7B01G037000	---NA---	-2.85919
TraesCS2D01G217100	probable mixed-linked glucan synthase 3	-2.85857
TraesCS7D01G500300	protein kinase superfamily protein	-2.85817
TraesCS4A01G314400	disease resistance rpp13-like protein 3	-2.85734
TraesCS5B01G028500	nuclear transcription factor y subunit a-10-like	-2.85659
TraesCS5B01G469000	polygalacturonase adpg1-like	-2.85648
TraesCS1A01G433900	berberine bridge enzyme-like 18	-2.85628
TraesCS2B01G593600	disease resistance RPP13 3	-2.85618
TraesCS6D01G035500	uncharacterized protein LOC109765033	-2.85502
TraesCS6D01G172400	beta-galactosidase 4	-2.85226
TraesCS3D01G161900	rac-like gtp-binding protein 1	-2.85225
TraesCS1B01G315100	peroxidase 2-like	-2.85202
TraesCS2D01G020200	probable apyrase 3	-2.85071
TraesCS6D01G078700	glycosyltransferase family 61 protein	-2.84837
TraesCS1B01G358700	leucine-rich repeat receptor-like protein kinase at2g19210	-2.8471
TraesCS6B01G162700	wound induced protein	-2.84539
TraesCS6A01G305600	peroxidase 72	-2.84489
TraesCS2A01G360500	probable serine incorporator	-2.84315
TraesCS6B01G010600	ox1 sensitivity protein	-2.84314
TraesCS4A01G431300	stem 28 kda glyco	-2.84198
TraesCS3A01G116400	sequence-specific DNA binding transcription factor	-2.84186
TraesCS6D01G275400	gdsl esterase lipase at5g37690	-2.83954
TraesCS4A01G026700	tsn1	-2.83653
TraesCS1B01G358300	leucine-rich repeat receptor-like protein kinase at2g19210	-2.83517
TraesCS2B01G000900	hypothetical protein TRIUR3_25899	-2.83455
TraesCS7A01G194100	peroxidase 1-like	-2.83429
TraesCS2B01G612400	peroxidase 12	-2.83361
TraesCS7D01G442500	gtp-binding nuclear protein ran-3	-2.83347
TraesCS6A01G405000	rop guanine nucleotide exchange factor 3-like	-2.83188
TraesCS2B01G551700	uncharacterized protein LOC109754942	-2.83154
TraesCS2D01G230800	L-ascorbate oxidase homolog	-2.82966
TraesCS4D01G313800	phosphate transporter protein	-2.82962
TraesCS7B01G207200	probable nad h dehydrogenase fqr1-like 1	-2.82669
TraesCS2B01G323200	disulfide isomerase-like 1-2	-2.82626
TraesCS3A01G460900	probable leucine-rich repeat receptor-like protein kinase at5g49770	-2.8258
TraesCS2B01G613400	peroxidase 12	-2.82517
TraesCS2A01G051600	caffeic acid o-methyltransferase	-2.82409
TraesCS7D01G537600	uncharacterized protein LOC109780816	-2.82062
TraesCS7B01G468300	phospholipase d alpha 2	-2.81955
TraesCS5D01G105900	respiratory burst oxidase homolog protein b-like	-2.81724
TraesCS6B01G144200	disease resistance protein rpp13-like	-2.81481
TraesCS2A01G194200	transcription factor bhlh54	-2.81375
TraesCS1B01G187500	protein neoxanthin-deficient 1	-2.80791
TraesCS3B01G085000	btb poz domain-containing protein at3g19850	-2.80445
TraesCS4D01G270400	alpha expansin partial	-2.80438
TraesCS2A01G343300	aldose 1-epimerase-like	-2.80355
TraesCS2B01G354800	phosphatidylinositol phosphatidylcholine transfer SFH3 isoform X1	-2.80325
TraesCS7B01G497700	duf679 domain membrane protein 7	-2.80278
TraesCS7B01G016900	histone	-2.80174
TraesCS1D01G302900	patatin-like protein 1	-2.80174
TraesCS1A01G289800	hypothetical protein TRIUR3_16688	-2.79961
TraesCS5A01G049000	casp-like protein 1b1	-2.79891
TraesCS5A01G369200	---NA---	-2.79742
TraesCS6A01G419500	O-linked-mannose beta-1,4-N-acetylglucosaminyltransferase 2	-2.79673
TraesCS3D01G541000	gdsl esterase lipase	-2.79603
TraesCS4D01G307500	mdis1-interacting receptor like kinase 1-like	-2.79518
TraesCS3B01G515700	Basic 7S globulin 2	-2.79417
TraesCS1A01G318300	peroxidase 1-like	-2.7924
TraesCS6D01G259900	cysteine protease XCP1	-2.79182
TraesCS5D01G226700	glutamate receptor -like	-2.78916
TraesCS7D01G330100	gdsl esterase lipase at5g45910-like	-2.78824
TraesCS4A01G223200	cysteine-rich receptor-like protein kinase 25	-2.78701
TraesCS4A01G409400	mdis1-interacting receptor like kinase 1-like	-2.78622
TraesCS1D01G328100	nucleotide-diphospho-sugar transferase family protein	-2.78271
TraesCS1D01G347400	leucine-rich repeat receptor-like protein kinase at2g19210	-2.78194
TraesCS2A01G123800	4-alpha-glucanotransferase dpe2	-2.77769
TraesCS2A01G037100	subtilisin-like protease	-2.77685
TraesCS6D01G100300	disease resistance RPP13 3 isoform X1	-2.77508
TraesCS3A01G470200	---NA---	-2.77507
TraesCS3B01G575100	DIMBOA UDP-glucosyltransferase BX8-like	-2.77341
TraesCS7B01G172900	hypothetical protein F775_25886	-2.77279
TraesCS7A01G453100	GTP-binding nuclear Ran-3	-2.76953
TraesCS7A01G037500	CO(2)-response secreted protease-like	-2.76902
TraesCS1D01G425600	polygalacturonase at1g48100-like	-2.76644
TraesCS6D01G010300	uncharacterized protein LOC109734700	-2.76638
TraesCS2D01G165300	sphinganine c4-monooxygenase 1-like	-2.76523
TraesCS6A01G284500	blue copper -like	-2.76072
TraesCS7D01G038500	probable indole-3-pyruvate monooxygenase yucca5	-2.75759
TraesCS2A01G066600	alpha-expansin expa1	-2.75675
TraesCS1D01G217500	peroxidase 57-like	-2.7561
TraesCS3D01G335600	probable lrr receptor-like serine threonine-protein kinase at1g06840	-2.75244
TraesCS2B01G600900	probable LRR receptor-like serine threonine- kinase At3g47570	-2.75018
TraesCS7A01G110300	disease resistance RPP13 3	-2.74734
TraesCSU01G024200	diboa-glucoside dioxygenase bx6	-2.74681
TraesCS3B01G123300	receptor-like serine threonine-protein kinase ale2 isoform x1	-2.74565
TraesCS5D01G001300	disease resistance protein rpm1	-2.74316
TraesCS3B01G135500	myb-like protein v	-2.7423
TraesCS7B01G353600	gtp-binding nuclear protein ran-3	-2.74187
TraesCS3D01G487400	probable glutathione s-transferase	-2.74173
TraesCS2B01G000200	cysteine-rich receptor-like protein kinase 41	-2.74038
TraesCS1B01G224000	14 kda proline-rich protein	-2.74035
TraesCS1B01G296400	uncharacterized protein LOC109746577	-2.74027
TraesCS2B01G614000	anionic peroxidase	-2.73846
TraesCS7D01G368800	berberine bridge enzyme-like 27	-2.73792
TraesCS4A01G181900	oxalate oxidase gf-	-2.73769
TraesCS3B01G038600	bowman-birk type trypsin inhibitor	-2.73739
TraesCS2D01G453400	protein mard1-like	-2.7373
TraesCS4A01G392300	early nodulin-93-like	-2.73271
TraesCS7D01G434600	wd40-like beta propeller repeat family protein	-2.73258
TraesCS7D01G019400	probable glutathione s-transferase	-2.73095
TraesCS2B01G474800	uncharacterized protein LOC109765770	-2.73042
TraesCS1D01G318600	peroxidase 1-like	-2.72876
TraesCS2D01G002300	uncharacterized protein LOC109756255	-2.72729
TraesCS6B01G191000	catalytic hydrolase	-2.72547
TraesCS4D01G031900	oxalate oxidase gf-	-2.72299
TraesCS1D01G331800	cortical cell-delineating protein	-2.7224
TraesCS3B01G207600	oxidoreductase	-2.72162
TraesCS2D01G264900	uclacyanin 3-like protein	-2.72103
TraesCS4B01G096100	hypothetical protein TRIUR3_29497	-2.71779
TraesCS4D01G030700	oxalate oxidase gf-	-2.71624
TraesCS7B01G084600	probable rna-binding protein arp1	-2.71443
TraesCS2A01G199600	polygalacturonase inhibitor 1	-2.714
TraesCS7A01G055100	aspartic ase nepenthesin-1-like	-2.71185
TraesCS7B01G035800	myosin heavy chain-related	-2.71171
TraesCS4D01G038500	b chain semi-active e176q mutant of rice a plant - glucosidase	-2.7102
TraesCS1D01G338700	tetrahydrocannabinolic acid synthase-like	-2.70645
TraesCS4D01G353100	l-gulonolactone oxidase	-2.70637
TraesCS2B01G516800	fructan 6-exohydrolase	-2.70579
TraesCS5D01G415600	chitinase 2-like	-2.7053
TraesCS2A01G562600	hypothetical protein TRIUR3_18389	-2.70439
TraesCSU01G124800	l-gulonolactone oxidase	-2.70415
TraesCS2D01G359200	probable serine incorporator	-2.70189
TraesCS6D01G315500	Cysteine-rich receptor kinase 15	-2.69935
TraesCSU01G061700	disease resistance protein rga4	-2.69923
TraesCS5B01G219500	wat1-related protein at4g30420-like	-2.6992
TraesCS5A01G388900	beta-glucosidase 3B-like	-2.69895
TraesCS4D01G130700	fatty acid desaturase des3-like	-2.69849
TraesCS1B01G069200	gdsl esterase lipase lip-4-like	-2.69842
TraesCS1B01G439400	disease resistance protein rpp13-like	-2.6982
TraesCS3A01G177400	uncharacterized oxidoreductase At4g09670	-2.69762
TraesCS1D01G031300	lrr receptor-like serine threonine-protein kinase	-2.69759
TraesCS5D01G241100	1-aminocyclopropane-1-carboxylate oxidase 1-like	-2.69653
TraesCS4A01G340800	hypothetical protein TRIUR3_33796	-2.69617
TraesCS2A01G472800	probable histidine kinase 1	-2.69547
TraesCS2A01G573300	peroxidase 12	-2.6948
TraesCS6D01G009200	uncharacterized protein LOC109745880	-2.69436
TraesCS4D01G275400	protein networked 1d	-2.69403
TraesCS1B01G021100	probable glutathione s-transferase gstu6	-2.69331
TraesCS1B01G471700	disease resistance rpp13-like protein 3	-2.693
TraesCS3B01G282400	oxalate oxidase gf-	-2.69235
TraesCS2D01G332400	fasciclin-like arabinogalactan protein 7	-2.69169
TraesCS1B01G035100	subtilisin-chymotrypsin inhibitor-2a	-2.68787
TraesCS5D01G326700	disease resistance rpp13-like protein 3	-2.68601
TraesCS1A01G026400	cc-nbs-lrr resistance protein mla13	-2.68596
TraesCS3A01G111600	inactive tetrahydrocannabinolic acid synthase-like	-2.68436
TraesCS7A01G474200	Peroxidase 2	-2.6842
TraesCS3A01G089300	YLS7-like	-2.68271
TraesCS4A01G236600	hypothetical protein TRIUR3_28429	-2.6822
TraesCS1A01G077800	auxin transporter 3	-2.68042
TraesCS4A01G156700	villin-2	-2.67989
TraesCS6B01G280400	probable beta-d-xylosidase 2	-2.67954
TraesCS2B01G175000	---NA---	-2.6794
TraesCS1A01G188100	DETOXIFICATION 49-like	-2.6777
TraesCS3D01G519100	leucine-rich repeat-containing protein ddb_g0290503	-2.67729
TraesCS7D01G064800	gdsl esterase lipase at1g29660-like	-2.6734
TraesCS1A01G008800	dirigent protein 15-like	-2.672
TraesCS2A01G574400	peroxidase 12	-2.6706
TraesCS4A01G392600	early nodulin	-2.6706
TraesCS5B01G142200	basic leucine zipper 19-like	-2.6689
TraesCS5A01G239900	transcription termination factor chloroplastic-like	-2.66852
TraesCS1A01G144600	xyloglucan galactosyltransferase katamari1 homolog	-2.66773
TraesCS2D01G154600	kinesin-like protein kin-12c	-2.66602
TraesCS6B01G469700	glycosyltransferase AGO61	-2.66549
TraesCS5B01G546400	uncharacterized protein LOC109770514 isoform X1	-2.66515
TraesCS4B01G375800	protein nrt1 ptr family -like	-2.66463
TraesCS5D01G243900	heat stress transcription factor b-4c-like	-2.66442
TraesCS2A01G531400	uncharacterized protein LOC109771601	-2.66368
TraesCS5D01G059600	casp-like protein 1b1	-2.66323
TraesCS7A01G198800	pathogenesis-related PRB1-2	-2.66305
TraesCS4B01G359600	l-gulonolactone oxidase	-2.66003
TraesCS5B01G014000	disease resistance rpp13-like protein 3 isoform x1	-2.65907
TraesCS5D01G542000	uncharacterized protein LOC109782714	-2.65831
TraesCS7B01G171900	hypothetical protein F775_19719	-2.65828
TraesCS1A01G049100	BURP domain-containing 13	-2.65678
TraesCS3B01G328400	basic leucine zipper 19	-2.65593
TraesCS4B01G197500	probable rna-binding protein arp1 isoform x1	-2.65539
TraesCS2D01G317000	7-deoxyloganetin glucosyltransferase	-2.6552
TraesCS6A01G294800	gdsl esterase lipase at5g37690-like	-2.65512
TraesCS1A01G176000	Monocopper oxidase SKU5	-2.65174
TraesCS1A01G318000	peroxidase 1-like	-2.65094
TraesCS3B01G000600	probable xyloglucan glycosyltransferase 3	-2.65082
TraesCS2A01G531200	uncharacterized protein LOC109771598	-2.64773
TraesCS3D01G359300	alpha-glucan h isozyme	-2.64382
TraesCS3A01G233000	DELLA GAI-like	-2.64372
TraesCS5B01G410300	chitinase 2-like	-2.64351
TraesCS6D01G035900	high-affinity nitrate transporter -like	-2.64283
TraesCS1D01G370800	probable polygalacturonase at1g80170	-2.64194
TraesCS2A01G023700	receptor-like protein kinase at4g00960	-2.64157
TraesCS6B01G290000	sodium potassium calcium exchanger 1-like	-2.64059
TraesCS3B01G075700	germin-like protein 8-4	-2.63661
TraesCS1A01G365300	probable polygalacturonase At1g80170	-2.6358
TraesCS7A01G086000	4-hydroxyphenylacetaldehyde oxime monooxygenase-like	-2.63528
TraesCS6A01G046700	MOB kinase activator-like 1A	-2.63441
TraesCS2D01G026400	anthranilate O-methyltransferase 2-like	-2.63345
TraesCS1D01G019700	resistance protein rga2	-2.6334
TraesCS7A01G136000	---NA---	-2.63199
TraesCS5B01G292600	sugar transporter erd6-like 16	-2.62865
TraesCS4A01G031100	subtilisin-like protease isoform x1	-2.62283
TraesCS3D01G545000	burp domain-containing protein 13-like	-2.62216
TraesCS2B01G516400	probable folate-biopterin transporter 2	-2.61963
TraesCS3B01G353700	blue copper -like	-2.61829
TraesCS5A01G534000	trans-cinnamate 4-monooxygenase-like	-2.6179
TraesCS1D01G022000	bowman-birk type trypsin inhibitor-like	-2.61731
TraesCS4B01G382300	cytochrome p450 716b1-like	-2.61711
TraesCS5B01G032000	transcription factor pcf8	-2.61518
TraesCS1D01G454200	resistance protein rga2	-2.6143
TraesCS1A01G272000	subtilisin-like protease	-2.61247
TraesCS4A01G488200	disease resistance rpp13-like protein 3	-2.61093
TraesCS7B01G359700	l-ascorbate oxidase homolog	-2.61087
TraesCS4A01G029000	protein networked 1d	-2.61037
TraesCS3B01G108800	xyloglucan endotransglycosylase hydrolase protein 8	-2.61033
TraesCS6A01G185400	beta-galactosidase 4	-2.60815
TraesCS5D01G045200	ent-kaurenoic acid oxidase 1-like	-2.60753
TraesCS2D01G040400	embryogenesis transmembrane -like	-2.60709
TraesCS2A01G210600	grf zinc finger family protein	-2.60646
TraesCS6B01G043900	predicted protein	-2.60622
TraesCS3B01G542900	hypothetical protein TRIUR3_29592	-2.6052
TraesCS5D01G153700	protein zinc induced facilitator-like 1-like isoform x2	-2.60493
TraesCS5D01G135000	ribonuclease H2 subunit A	-2.60188
TraesCS2B01G615100	peroxidase 12	-2.59967
TraesCS3A01G276600	lysM domain receptor-like kinase 3	-2.59911
TraesCS4D01G191000	probably inactive leucine-rich repeat receptor-like protein kinase imk2	-2.5963
TraesCS4D01G005400	udp-glycosyltransferase 73c3-like	-2.59629
TraesCS3B01G020900	protein nen4	-2.59553
TraesCS7B01G497200	hypothetical protein F775_09840	-2.59549
TraesCS7A01G194200	peroxidase 1-like	-2.5941
TraesCS5D01G037800	nuclear transcription factor y subunit a-10-like	-2.59378
TraesCS4A01G182700	fatty acid desaturase des3-like	-2.59366
TraesCS4B01G036700	antimicrobial peptides-like	-2.59316
TraesCS5A01G534100	abc transporter a family member 7-like	-2.59243
TraesCS3D01G467200	basic 7s globulin 2	-2.59201
TraesCS2D01G321600	aldose 1-epimerase-like	-2.59105
TraesCS7B01G398100	auxin efflux carrier component 2	-2.5905
TraesCS3A01G246600	fasciclin-like arabinogalactan protein 11	-2.58986
TraesCS1D01G318700	peroxidase 1-like	-2.58797
TraesCS2D01G453900	protein mard1-like	-2.58783
TraesCS1A01G406800	alpha expansin partial	-2.58611
TraesCS1A01G419800	atp-dependent dna helicase ddx11	-2.58577
TraesCS2D01G392300	glycine--trna ligase beta partial	-2.58398
TraesCS4A01G291500	growth-regulating factor 2	-2.58377
TraesCS2A01G411700	14 kDa proline-rich	-2.58111
TraesCS2D01G487700	kinesin-like calmodulin-binding protein	-2.58096
TraesCS7A01G539100	cysteine-rich receptor-like protein kinase 6	-2.57918
TraesCS2A01G123400	berberine bridge enzyme-like 18	-2.5789
TraesCS2B01G172300	tetrahydrocannabinolic acid synthase-like	-2.5772
TraesCS6B01G062900	MOB kinase activator-like 1A	-2.57527
TraesCS5B01G235500	remorin family protein	-2.57517
TraesCS7B01G388300	uncharacterized protein LOC109784170	-2.57429
TraesCS2A01G454700	hypothetical protein TRIUR3_22998	-2.57417
TraesCS6B01G412600	glycosyltransferase family protein 2	-2.57345
TraesCS1D01G434600	disease resistance protein rpp13-like	-2.5732
TraesCS2B01G173200	peroxidase 2-like	-2.573
TraesCS2A01G523800	hypothetical protein TRIUR3_08221	-2.5726
TraesCS3D01G148200	basic leucine zipper 2-like	-2.57229
TraesCS3B01G533700	glucan endo-1,3-beta-D-glucosidase	-2.57185
TraesCS2A01G108000	class iii peroxidase	-2.5713
TraesCS3A01G071400	BTB POZ domain-containing At3g19850	-2.57111
TraesCSU01G024300	tricetin 3 -o-trimethyltransferase-like	-2.56671
TraesCS6A01G014700	disease resistance protein rpm1	-2.56662
TraesCS2D01G010400	ABC transporter B family member 4	-2.56617
TraesCS6D01G203900	40S ribosomal S11	-2.56345
TraesCS3B01G093500	endosomal targeting bro1-like domain-containing protein	-2.56287
TraesCS2D01G431700	xyloglucan endotransglucosylase hydrolase 24-like	-2.56211
TraesCS3D01G101300	non-classical arabinogalactan protein 30-like	-2.56178
TraesCS6A01G061200	ox1 sensitivity protein	-2.56138
TraesCS2B01G600200	4-hydroxy-7-methoxy-3-oxo-3,4-dihydro-2H-1,4-benzoxazin-2-yl glucoside beta-D-glucosidase chloroplastic	-2.55986
TraesCS1D01G454100	nbs-lrr type disease resistance protein	-2.55821
TraesCS3B01G518600	BURP domain-containing 13	-2.55671
TraesCS7D01G088000	early nodulin-93-like	-2.5567
TraesCS7A01G072600	UPF0481 At3g47200-like	-2.55538
TraesCS7D01G195400	peroxidase 1	-2.55535
TraesCS2B01G145700	4-alpha-glucanotransferase DPE2	-2.55497
TraesCS6D01G231300	beta-expansin 4 precursor	-2.55342
TraesCS5A01G529400	LOB domain-containing 41-like	-2.55305
TraesCS7D01G308600	kelch repeat-containing protein at3g27220-like	-2.5527
TraesCS1A01G141900	rna-binding expressed	-2.55078
TraesCS3D01G362700	abc transporter b family member 5-like isoform x1	-2.55023
TraesCS1A01G210000	Cortical cell-delineating	-2.54825
TraesCS5B01G061100	hypothetical protein TRIUR3_01419	-2.54362
TraesCS4D01G348900	receptor-like protein kinase at4g00960	-2.54256
TraesCS3D01G293500	basic leucine zipper 6-like	-2.54145
TraesCSU01G138200	abc transporter a family member 7-like	-2.5405
TraesCS5B01G377900	iq domain-containing protein iqm2-like	-2.53886
TraesCS2A01G147700	peroxidase 2-like	-2.53759
TraesCS3D01G403800	stearoyl-	-2.53757
TraesCS7A01G307100	hypothetical protein	-2.53647
TraesCS4D01G031800	oxalate oxidase gf-	-2.53598
TraesCS2B01G609200	E3 ubiquitin- ligase HERC2	-2.53577
TraesCS7A01G091900	early nodulin-93-like	-2.53496
TraesCS3B01G162700	ervatamin-b-like	-2.53023
TraesCS3B01G284200	unnamed protein product	-2.53007
TraesCS7B01G018000	disease resistance protein rpm1-like	-2.5297
TraesCS4A01G238400	dna binding protein	-2.52942
TraesCS4B01G135900	fatty acid desaturase des3-like	-2.52929
TraesCS4A01G498800	u-box domain-containing protein 14	-2.52808
TraesCS2A01G455300	protein s-acyltransferase 21	-2.52801
TraesCS7B01G071100	cysteine-rich receptor-like protein kinase 25	-2.52642
TraesCS6B01G138400	squamosa promoter-binding-like protein 3	-2.52575
TraesCS6D01G177400	monosaccharide-sensing 2-like	-2.52476
TraesCS4B01G114000	uncharacterized protein LOC109748654	-2.52324
TraesCS6A01G220600	UDP-glycosyltransferase 82A1	-2.51939
TraesCS2B01G284700	uclacyanin 1-like	-2.51923
TraesCS2B01G067300	cyclopropane fatty acid synthase	-2.51909
TraesCS1B01G161600	---NA---	-2.51862
TraesCS6A01G390100	phosphatidylinositol n-acetyglucosaminlytransferase subunit p-related	-2.51757
TraesCS3A01G074500	premnaspirodiene oxygenase-like	-2.51649
TraesCS1B01G209200	tpr domain protein	-2.51417
TraesCS2D01G548900	auxin response factor 12	-2.51376
TraesCS4B01G076500	dna binding protein	-2.51232
TraesCS4D01G271900	alpha expansin partial	-2.51114
TraesCS5D01G537900	---NA---	-2.51098
TraesCS7D01G021300	disease resistance rpp13-like protein 3	-2.5093
TraesCS6D01G098500	squamosa promoter-binding 3	-2.50801
TraesCS4D01G017600	fe(2+) transport protein 1-like	-2.50784
TraesCS1B01G392200	ap2 erf and b3 domain-containing protein os05g0549800-like	-2.50783
TraesCS2B01G318400	probable serine threonine- kinase At1g01540	-2.5076
TraesCS7B01G375600	peroxidase 2	-2.5073
TraesCS3B01G587200	root cap 1	-2.50715
TraesCS7A01G408700	V-type proton ATPase subunit E	-2.50478
TraesCS7D01G195000	peroxidase 1	-2.50413
TraesCS1D01G215100	expansin-b6-like isoform x2	-2.50357
TraesCS4B01G247500	histone	-2.50318
TraesCS6D01G405200	monosaccharide-sensing protein 2-like	-2.50018
TraesCS5A01G029900	nuclear transcription factor y subunit a-10-like	-2.49559
TraesCS4D01G198000	probable rna-binding protein arp1 isoform x1	-2.49509
TraesCS6B01G079000	histone h4	-2.49151
TraesCS7A01G544900	phospholipase d alpha 2	-2.49133
TraesCS5D01G160800	retrovirus-related pol polyprotein from transposon tnt 1-94	-2.49112
TraesCS6A01G052200	disease resistance protein rga2-like	-2.49108
TraesCS7A01G275000	hypothetical protein TRIUR3_33305	-2.49039
TraesCS2A01G436300	leucine-rich repeat extensin 3	-2.49
TraesCS4A01G235800	peroxidase 2	-2.48966
TraesCS1A01G318900	peroxidase 1-like	-2.48914
TraesCS2D01G301200	probable serine threonine- kinase At1g01540	-2.48766
TraesCS2B01G612900	protein detoxification 35-like	-2.48582
TraesCS5D01G244300	remorin family protein	-2.48545
TraesCS4A01G076000	protein nrt1 ptr family -like	-2.48525
TraesCS3A01G238000	Myosin heavy chain-like	-2.4849
TraesCS4B01G299500	root abundant factor	-2.48477
TraesCS6A01G110100	squamosa promoter-binding 3	-2.48441
TraesCS7D01G303800	probable nad h dehydrogenase fqr1-like 1	-2.4836
TraesCS4A01G122700	gdsl esterase lipase at4g16230-like	-2.48232
TraesCS5D01G546600	disease resistance RPP13 3	-2.48175
TraesCS1B01G330800	peroxidase 1-like	-2.48025
TraesCS1A01G135900	gdsl esterase lipase exl3	-2.47722
TraesCS7B01G099200	peroxidase 1	-2.47663
TraesCS3D01G284300	pistil-specific extensin-like protein	-2.47619
TraesCS2A01G531800	uncharacterized protein LOC109771601	-2.47424
TraesCS2A01G149500	kinesin-like protein kin-12c	-2.47271
TraesCS5B01G036100	caffeic acid o-methyltransferase	-2.472
TraesCS7D01G304000	uncharacterized protein LOC109768194	-2.47132
TraesCS4D01G270500	alpha expansin partial	-2.47116
TraesCS7B01G148100	fasciclin-like arabinogalactan protein 7	-2.46999
TraesCS6A01G090600	glycosyltransferase family 61 protein	-2.46842
TraesCS7A01G312200	kelch repeat-containing At3g27220	-2.46802
TraesCS1A01G274300	histone	-2.46761
TraesCS4D01G089600	cysteine-rich receptor-like protein kinase 25	-2.46614
TraesCS3D01G006000	keratin-associated 5-9-like	-2.46537
TraesCS3A01G378900	peroxidase 2-like	-2.46422
TraesCS3D01G177800	hypothetical protein F775_22255	-2.46298
TraesCS4A01G464900	disease resistance rpp13-like protein 3 isoform x1	-2.46073
TraesCS5D01G527800	alpha expansin partial	-2.4606
TraesCS5D01G046400	Bidirectional sugar transporter SWEET17	-2.45968
TraesCS1D01G011200	disease resistance rpp13-like protein 2	-2.45927
TraesCS5B01G354100	g-type lectin s-receptor-like serine threonine-protein kinase at1g11300	-2.4583
TraesCS6B01G014300	wali2	-2.45673
TraesCS2D01G024900	receptor kinase At4g00960	-2.45523
TraesCS4A01G294300	fe(2+) transport protein 1-like	-2.45497
TraesCS5A01G078800	microneme rhoptry antigen	-2.45485
TraesCS7B01G105100	pathogenesis-related protein prb1-2	-2.45394
TraesCS3B01G175000	gdsl esterase lipase at5g45910-like	-2.45245
TraesCS4B01G088100	pctp-like protein isoform x1	-2.45174
TraesCS1B01G469800	tetrahydrocannabinolic acid synthase-like	-2.45155
TraesCS3B01G478400	coatomer subunit beta -3	-2.45143
TraesCS3A01G123600	unnamed protein product	-2.45128
TraesCS4D01G120900	obtusifoliol 14-alpha demethylase	-2.45024
TraesCS3A01G276900	DUF1005 family	-2.44983
TraesCS2D01G025500	cysteine-rich receptor kinase 25	-2.44786
TraesCS4A01G067900	glucan endo- -beta-glucosidase 11-like	-2.44738
TraesCSU01G051900	beta- -glucanase	-2.44735
TraesCS4A01G416300	phosphate transporter protein	-2.44536
TraesCS7D01G461500	peroxidase 2	-2.44483
TraesCS3B01G163800	gdsl esterase lipase at5g45910-like	-2.44442
TraesCS5D01G526300	phytosulfokine receptor 2	-2.4416
TraesCS3A01G199800	mitochondrial uncoupling 1	-2.4414
TraesCS4A01G114600	probably inactive leucine-rich repeat receptor-like protein kinase imk2	-2.44062
TraesCS7A01G492400	auxin efflux carrier component 2	-2.43804
TraesCS3B01G449700	cysteine-rich receptor kinase 6	-2.43722
TraesCS3B01G286900	subtilisin-like protease	-2.4364
TraesCS1D01G265000	bzip transcription factor-like	-2.43618
TraesCS5B01G352500	serine threonine-protein kinase receptor	-2.43525
TraesCS7D01G356200	protein kinase xa21	-2.43512
TraesCS2B01G274800	l-ascorbate oxidase homolog	-2.43443
TraesCS1B01G299300	hypothetical protein TRIUR3_21122	-2.43431
TraesCS2B01G265800	transcription factor PCF6	-2.43401
TraesCS1D01G317900	peroxidase 1-like	-2.43309
TraesCS6A01G365500	serine-rich protein	-2.43295
TraesCS6A01G108000	leucine-rich repeat extensin 7	-2.43233
TraesCS1B01G013600	dirigent protein 15-like	-2.43203
TraesCS1B01G365300	peroxidase 1-like	-2.4313
TraesCS3D01G506200	protein detoxification 40-like	-2.42986
TraesCS7A01G409300	---NA---	-2.42916
TraesCS5B01G253700	probable lrr receptor-like serine threonine-protein kinase at4g26540	-2.42881
TraesCSU01G073300	fad nad -binding oxidoreductase family protein	-2.42807
TraesCS4D01G044500	l10-interacting myb domain-containing	-2.4277
TraesCS5A01G375700	iq domain-containing protein iqm2-like	-2.42724
TraesCS7D01G488900	---NA---	-2.42712
TraesCS7A01G385100	hypothetical protein TRIUR3_06994	-2.42649
TraesCS7D01G209800	transcription factor perianthia	-2.42591
TraesCS3B01G518700	BURP domain-containing 13	-2.42568
TraesCS2D01G432500	uncharacterized protein LOC109748503	-2.42536
TraesCS5D01G234400	gibberellin-regulated protein 6	-2.42371
TraesCS2D01G111500	disease resistance RGA4 isoform X1	-2.42281
TraesCS2D01G126600	4-alpha-glucanotransferase dpe2	-2.4222
TraesCS7D01G545100	benzyl alcohol o-benzoyltransferase-like	-2.42146
TraesCS5D01G087000	uncharacterized rna methyltransferase pc1998	-2.42138
TraesCS3B01G512300	root cap protein 1	-2.42132
TraesCS5B01G260800	calcium-binding ef hand family protein	-2.42128
TraesCS5B01G520200	ammonium transporter 3 member 2	-2.41995
TraesCS7D01G018600	probable carbohydrate esterase at4g34215	-2.41984
TraesCS5D01G262400	probable lrr receptor-like serine threonine-protein kinase at4g26540	-2.41894
TraesCS7B01G111700	endoglucanase 17	-2.41834
TraesCS6B01G201000	subtilisin-like protease	-2.41563
TraesCS2B01G455800	uncharacterized protein LOC109748503	-2.41519
TraesCS5B01G529000	patatin-like protein 2	-2.41519
TraesCS6D01G053800	MOB kinase activator-like 1A	-2.41495
TraesCS2B01G351900	fasciclin-like arabinogalactan 7	-2.4144
TraesCS6D01G367800	germin 1-1	-2.41232
TraesCS7D01G525000	cysteine-rich receptor-like protein kinase 6	-2.40878
TraesCS4D01G353400	obtusifoliol 14-alpha demethylase-like	-2.40468
TraesCS2D01G126400	berberine bridge enzyme-like 18	-2.40446
TraesCSU01G059000	root cap protein 1	-2.40213
TraesCS1D01G318500	peroxidase 1-like	-2.40066
TraesCS1B01G445300	mitogen-activated protein kinase 17	-2.39944
TraesCS2B01G485700	uncharacterized protein LOC109769152 isoform X3	-2.39708
TraesCS6B01G044300	high-affinity nitrate transporter -like	-2.3946
TraesCS5B01G133200	protein aatf	-2.39323
TraesCS1D01G213300	cortical cell-delineating protein	-2.39285
TraesCS5A01G097600	l-gulonolactone oxidase 2-like	-2.39171
TraesCS3B01G579500	Micronuclear linker histone poly	-2.39142
TraesCS6A01G090500	glycosyltransferase family 61 protein	-2.39117
TraesCS5D01G006800	cytochrome P450 94B3-like	-2.39097
TraesCS6D01G037500	expansin-b2-like	-2.39015
TraesCS3A01G366400	alpha-glucan H isozyme	-2.38999
TraesCS1A01G065500	hypothetical protein TRIUR3_05561	-2.38964
TraesCS7A01G111200	disease resistance RPP13 3	-2.38934
TraesCS1D01G378400	ap2 erf and b3 domain-containing protein os05g0549800-like	-2.38838
TraesCS3D01G107000	receptor-like serine threonine-protein kinase ale2 isoform x2	-2.38834
TraesCS7D01G437900	wound-responsive family protein	-2.38625
TraesCS1D01G288700	hypothetical protein TRIUR3_21122	-2.38585
TraesCS5D01G357200	protein accelerated cell death 6-like	-2.38567
TraesCS6D01G226100	probable beta-D-xylosidase 2	-2.38555
TraesCS4B01G001200	lob domain-containing protein 29-like	-2.38507
TraesCS2A01G108200	cationic peroxidase 1-like	-2.38493
TraesCS4D01G357300	stem 28 kda glycoprotein	-2.38423
TraesCS4A01G330900	hypothetical protein TRIUR3_08765	-2.38326
TraesCS4B01G389400	cytochrome p450	-2.38251
TraesCS7A01G541200	cysteine-rich receptor-like protein kinase 6	-2.38241
TraesCS7B01G114300	transcription factor perianthia	-2.38118
TraesCS6A01G126200	tyrosine-sulfated glycopeptide receptor 1	-2.38047
TraesCS1B01G015800	32 kda protein	-2.38006
TraesCS2A01G212400	hypothetical protein TRIUR3_14157	-2.37955
TraesCS5B01G054200	nac domain-containing protein 21 22	-2.3786
TraesCS2D01G292900	protein transport protein sec23	-2.37858
TraesCS4A01G258100	lariat debranching enzyme	-2.37857
TraesCS2B01G535500	Endonuclease 2	-2.37716
TraesCS4A01G240100	cycloeucalenol cycloisomerase	-2.3765
TraesCS1B01G447400	disease resistance protein rpm1	-2.37576
TraesCS4B01G171000	peroxidase 56-like	-2.3754
TraesCS7B01G172700	hypothetical protein F775_25886	-2.37478
TraesCS2B01G050800	subtilisin-like protease	-2.37472
TraesCS4D01G315100	disease resistance rpp13-like protein 3	-2.37402
TraesCS5A01G172700	enoyl-	-2.37392
TraesCS3A01G142000	ervatamin-B-like	-2.37187
TraesCSU01G163200	peroxidase 1-like	-2.37167
TraesCS2B01G578500	auxin response factor 12	-2.37052
TraesCS3D01G155400	v-type proton atpase subunit e	-2.37042
TraesCS7B01G050000	calcineurin-like metallo-phosphoesterase superfamily protein	-2.36922
TraesCS3B01G026700	wat1-related protein at3g18200-like	-2.36868
TraesCS7A01G348600	GDSL esterase lipase At5g45910-like	-2.36807
TraesCS2D01G100500	thioredoxin-like 1- chloroplastic	-2.36801
TraesCS5D01G066500	hypothetical protein F775_42913	-2.36772
TraesCS2A01G507800	endonuclease 2	-2.36727
TraesCS4D01G205100	histone h2a-like	-2.36591
TraesCS5D01G006500	obtusifoliol 14-alpha demethylase-like	-2.36591
TraesCS2A01G100900	thioredoxin-like 1- chloroplastic	-2.36582
TraesCS5D01G253200	cyclin delta-2	-2.36535
TraesCSU01G216000	expansin expb8	-2.36531
TraesCS6B01G449200	rop guanine nucleotide exchange factor 3-like	-2.36421
TraesCS1A01G052300	GDSL esterase lipase LIP-4-like	-2.36418
TraesCS7B01G166200	phd finger protein rhinoceros-like	-2.36377
TraesCS6D01G373400	phosphatidylinositol n-acetyglucosaminlytransferase subunit p-related	-2.36099
TraesCS2A01G588100	MLO 14	-2.36069
TraesCS5B01G376500	expansin-b12 isoform x1	-2.3578
TraesCS4A01G264400	actin-1	-2.35699
TraesCS2D01G431300	transposon unclassified	-2.3565
TraesCS1D01G033500	wall-associated receptor kinase 3	-2.35554
TraesCS1D01G029100	disease resistance rpp13-like protein 3	-2.35483
TraesCS1D01G208000	24-methylenesterol c-methyltransferase 2	-2.35353
TraesCS2D01G281000	myosin heavy chain-related	-2.35318
TraesCS2B01G360100	STICHEL-like 2	-2.35231
TraesCS4A01G394900	peroxidase 2-like	-2.35203
TraesCS4A01G272900	b chain semi-active e176q mutant of rice a plant - glucosidase	-2.3517
TraesCS2B01G509700	organic cation carnitine transporter 4-like	-2.3513
TraesCS1A01G078100	peroxidase 5	-2.35093
TraesCS7B01G499300	s-norcoclaurine synthase	-2.35083
TraesCS7A01G102100	Disease resistance RPM1	-2.35082
TraesCS4B01G359800	l-gulonolactone oxidase	-2.34974
TraesCS6B01G044000	high-affinity nitrate transporter -like	-2.34965
TraesCS5B01G371600	---NA---	-2.34939
TraesCS2A01G149800	---NA---	-2.34866
TraesCS7D01G053600	scarecrow-like protein 28	-2.34763
TraesCS1A01G194700	web family protein chloroplastic	-2.34691
TraesCS4A01G392500	early nodulin-93-like	-2.34623
TraesCS4B01G013400	protein quirky	-2.34616
TraesCS1A01G318500	peroxidase 1-like	-2.34595
TraesCS5B01G269100	cinnamoyl- reductase 2-like	-2.34503
TraesCS3B01G563400	DETOXIFICATION 40	-2.34501
TraesCS7D01G546400	disease resistance protein rga3	-2.34439
TraesCS6A01G383000	Germin 1-1	-2.34365
TraesCS7A01G353900	berberine bridge enzyme-like 27	-2.3431
TraesCS7B01G017000	histone	-2.3431
TraesCS2A01G039000	g-type lectin s-receptor-like serine threonine-protein kinase at2g19130	-2.34235
TraesCS1B01G159800	rna-binding expressed	-2.34096
TraesCS3B01G113700	lecithin-cholesterol acyltransferase-like 1	-2.33828
TraesCS4A01G217500	uncharacterized protein LOC109759216, partial	-2.33668
TraesCS1B01G445700	iron-phytosiderophore transporter ysl15-like	-2.33649
TraesCS7D01G402900	---NA---	-2.33644
TraesCS7D01G087500	early nodulin-93-like	-2.33634
TraesCS1B01G036000	32 kda protein	-2.33631
TraesCS4D01G361900	expansin-b4	-2.33374
TraesCS2D01G155000	---NA---	-2.33358
TraesCS3A01G096000	amino-acid permease BAT1 homolog isoform X1	-2.33083
TraesCS3A01G078600	Endosomal targeting BRO1-like domain-containing	-2.33079
TraesCS2A01G343500	aldose 1-epimerase-like	-2.32892
TraesCS5B01G434000	type iv inositol polyphosphate 5-phosphatase 7	-2.32812
TraesCS4A01G016600	homeobox-leucine zipper protein hox21	-2.32791
TraesCS7A01G262000	Peroxidase 55	-2.32771
TraesCS4A01G339200	low quality protein: expansin-a33-like	-2.32711
TraesCS2B01G484700	probable receptor kinase At1g30570	-2.32676
TraesCS7A01G119400	histone	-2.32483
TraesCS7D01G017100	aspartic proteinase nepenthesin-1	-2.32455
TraesCS1D01G318000	peroxidase 1-like	-2.32449
TraesCS7D01G059100	sulfite exporter family protein	-2.32121
TraesCS1B01G360000	leucine-rich repeat receptor-like protein kinase at2g19210	-2.321
TraesCS2A01G102700	protein pyricularia oryzae resistance 21-like	-2.32061
TraesCS6B01G144900	histone h2a	-2.31867
TraesCS1A01G100100	Endo-1,3 1,4-beta-D-glucanase	-2.31672
TraesCS6B01G049500	histone -like	-2.31663
TraesCS4D01G336800	cycloartenol-c-24-methyltransferase 1	-2.31513
TraesCS2D01G450200	xyloglucan galactosyltransferase katamari1 homolog	-2.31499
TraesCS3A01G523400	coatomer subunit beta -3	-2.3148
TraesCS3A01G472300	basic 7s globulin-like	-2.31431
TraesCS5B01G360200	histone-lysine n-methyltransferase atx4	-2.31376
TraesCS5A01G538000	expansin-b4	-2.3129
TraesCS6B01G449600	disease resistance protein rpp13	-2.31158
TraesCS1A01G082400	Chitinase 10	-2.31139
TraesCS4A01G493600	disease resistance protein rpp13	-2.30988
TraesCS2D01G154900	---NA---	-2.30949
TraesCS4B01G231800	protein nrt1 ptr family -like	-2.30825
TraesCSU01G038900	probable xyloglucan glycosyltransferase 3	-2.30819
TraesCS7A01G459400	L-ascorbate oxidase homolog	-2.30735
TraesCS3A01G108600	F-box At1g10780-like	-2.30715
TraesCS5A01G227000	gibberellin-regulated protein 12-like	-2.30676
TraesCS2B01G433800	carotenoid cleavage dioxygenase chloroplastic	-2.30645
TraesCS7A01G093600	early nodulin	-2.30594
TraesCS2B01G078000	disease resistance RPM1-like	-2.30551
TraesCS6B01G366500	Cysteine-rich receptor kinase 15	-2.30477
TraesCS2B01G174900	---NA---	-2.30473
TraesCS6A01G414300	disease resistance RPP13 3	-2.30266
TraesCS4B01G340100	peroxidase 1-like	-2.30219
TraesCS4D01G293100	uncharacterized protein LOC109756552	-2.30203
TraesCS2D01G424600	UPF0481 At3g47200-like	-2.30041
TraesCS4B01G317200	phosphate transporter protein	-2.29942
TraesCS7D01G207600	endoglucanase 17	-2.2981
TraesCS7D01G238100	uncharacterized wd repeat-containing protein	-2.29772
TraesCS5A01G140200	protein zinc induced facilitator-like 1-like isoform x2	-2.29696
TraesCS7B01G456300	burp domain-containing protein 12-like	-2.2956
TraesCS4B01G317100	phosphate transporter protein	-2.29548
TraesCS2A01G167600	dirigent protein 1-like	-2.295
TraesCS7A01G482000	Haloacid dehalogenase-like hydrolase domain-containing 3	-2.29224
TraesCS7D01G509800	---NA---	-2.29005
TraesCS3A01G303200	alpha-1,4-glucan- synthase [UDP-forming]	-2.28956
TraesCS1A01G415300	mitogen-activated protein kinase 17	-2.2894
TraesCS5B01G528700	alpha expansin partial	-2.28892
TraesCS5B01G278300	auxin-induced in root cultures protein 12-like	-2.28749
TraesCS5A01G038300	auxin response factor 6	-2.2871
TraesCS3D01G144600	tpr repeat-containing thioredoxin ttl1	-2.28691
TraesCS2B01G150600	abc transporter c family member 10-like	-2.28653
TraesCS1A01G318400	peroxidase 1-like	-2.28633
TraesCS3D01G111300	cytokinin dehydrogenase 1-like	-2.28577
TraesCS2D01G155100	---NA---	-2.28519
TraesCS5D01G045700	Auxin response factor 6	-2.28315
TraesCS3B01G094100	protein kinase and pp2c-like domain-containing protein	-2.28237
TraesCS2A01G452700	invertase inhibitor	-2.28216
TraesCS2B01G058400	serine carboxypeptidase-like 19	-2.28215
TraesCS3A01G235900	trichome birefringence-like 38	-2.28195
TraesCS5A01G025300	plant cysteine oxidase 2-like	-2.2817
TraesCS2B01G066000	DIBOA-glucoside dioxygenase BX6	-2.28141
TraesCS2D01G137700	gdsl esterase lipase	-2.28128
TraesCS7D01G555300	disease resistance protein rga3	-2.28048
TraesCS6D01G261200	invertase inhibitor	-2.2801
TraesCS7D01G095800	alpha- -galactosyltransferase gmh3-like	-2.27987
TraesCS4A01G410200	high-affinity potassium transporter	-2.27959
TraesCS1A01G016800	probable glutathione s-transferase gstu6	-2.27933
TraesCS4A01G464700	disease resistance protein rpm1	-2.27922
TraesCS6D01G131100	e3 ubiquitin-protein ligase lin-1	-2.27851
TraesCS3B01G262400	della protein gai-like	-2.27751
TraesCS2A01G488600	probable folate-biopterin transporter 2	-2.2757
TraesCS7B01G492000	disease resistance protein rga2-like	-2.27563
TraesCS2B01G337500	7-deoxyloganetin glucosyltransferase	-2.2756
TraesCS1B01G377100	endoglucanase 3	-2.27543
TraesCS4B01G360100	obtusifoliol 14-alpha demethylase-like	-2.27339
TraesCS1A01G290100	hypothetical protein TRIUR3_21122	-2.27292
TraesCS4D01G353500	l-gulonolactone oxidase	-2.27208
TraesCS1D01G126400	atp-dependent dna helicase ddx11	-2.27073
TraesCS3B01G144200	unnamed protein product	-2.27017
TraesCS4A01G180100	probable leucine-rich repeat receptor-like protein kinase imk3	-2.27006
TraesCS1B01G225800	expansin-b2-like	-2.26971
TraesCS2A01G004900	disease resistance protein rga3	-2.2697
TraesCS3B01G495400	aspartic ase nepenthesin-1-like	-2.26928
TraesCS3B01G104600	protein yls7-like	-2.26924
TraesCS4B01G331900	transcription factor bhlh93	-2.26907
TraesCS4D01G050800	actin-1	-2.26906
TraesCS4B01G031600	phosphatidylinositol n-acetyglucosaminlytransferase subunit p-related	-2.26856
TraesCS5A01G239200	uncharacterized protein LOC109763238	-2.26788
TraesCS7D01G525800	disease resistance protein rpm1	-2.26746
TraesCS7A01G094600	peroxidase 2-like	-2.26736
TraesCS3D01G322500	dna-3-methyladenine glycosylase i	-2.26318
TraesCS7A01G540100	protein accelerated cell death 6-like	-2.26261
TraesCS4D01G321400	protein o-linked-mannose beta- -n-acetylglucosaminyltransferase 2-like	-2.26239
TraesCS4A01G058700	gdp-mannose transporter gonst3 isoform x2	-2.26139
TraesCS6D01G054000	MOB kinase activator-like 1A	-2.26112
TraesCS5D01G059700	nac domain-containing protein 21 22	-2.26109
TraesCS4D01G020300	growth-regulating factor 2	-2.26083
TraesCS3B01G312900	polynucleotide 3 -phosphatase zdp	-2.26018
TraesCS2D01G459300	beta-expansin 1	-2.26
TraesCS5A01G169400	acetyl- cytosolic 1-like	-2.25988
TraesCS6D01G339800	mediator of rna polymerase ii transcription subunit 37c	-2.25933
TraesCS5A01G535400	qltg3-1	-2.25894
TraesCS2A01G149900	glycine-rich cell wall structural protein 1	-2.25859
TraesCS4D01G059600	growth-regulating factor 2	-2.25851
TraesCS3B01G542600	uncharacterized protein LOC109740749	-2.25676
TraesCS2D01G265400	peroxidase 1-like	-2.25483
TraesCS4A01G192500	obtusifoliol 14-alpha demethylase	-2.25392
TraesCS3B01G173900	v-type proton atpase subunit e	-2.25255
TraesCS7D01G204900	4-hydroxyphenylacetaldehyde oxime monooxygenase-like	-2.25254
TraesCS7D01G268500	phd finger protein rhinoceros-like	-2.25253
TraesCS1A01G078200	Peroxidase 5	-2.25165
TraesCS6D01G263300	65-kDa microtubule-associated 1	-2.25157
TraesCS7B01G228600	casparian strip membrane protein 1	-2.25151
TraesCS1A01G318600	peroxidase 1-like	-2.25138
TraesCS7D01G545800	coatomer subunit beta -2	-2.25082
TraesCS4A01G012800	solute carrier family 25 member 44	-2.24892
TraesCS6B01G014200	hypothetical protein F775_06086	-2.24874
TraesCS5A01G067300	kinesin-like protein kif15	-2.24865
TraesCS7A01G156100	beta-1,3-galactosyltransferase 6	-2.24852
TraesCS2B01G475400	uncharacterized protein LOC109765778	-2.24811
TraesCS2D01G483600	organic cation carnitine transporter 4-like	-2.24794
TraesCS3D01G473700	inactive disease susceptibility protein lov1	-2.24645
TraesCS3D01G545700	bifunctional epoxide hydrolase 2-like	-2.24517
TraesCS6B01G205500	serine carboxypeptidase-like 45	-2.24358
TraesCS1B01G095900	auxin transporter-like protein 3	-2.24345
TraesCS4A01G277000	antimicrobial peptides-like	-2.24237
TraesCS3A01G293700	basic leucine zipper 6	-2.24234
TraesCS3B01G098400	aldehyde dehydrogenase family protein	-2.24208
TraesCS7D01G223900	peroxidase 1-like	-2.24144
TraesCS2A01G434700	uncharacterized protein LOC109748503	-2.24095
TraesCS3B01G586300	root cap 1	-2.24046
TraesCS4A01G375200	mitochondrial metalloendopeptidase oma1	-2.23969
TraesCS2B01G209800	metal ion binding	-2.23888
TraesCS5B01G217800	glutamate receptor -like	-2.23842
TraesCS3B01G272700	fasciclin-like arabinogalactan protein 11	-2.23815
TraesCS1A01G429700	hypothetical protein TRIUR3_31532	-2.23608
TraesCS4A01G469800	probable glutathione s-transferase	-2.23588
TraesCS7D01G429900	probable 2-oxoglutarate-dependent dioxygenase at3g49630	-2.2358
TraesCS6A01G243900	probable beta-D-xylosidase 2	-2.23575
TraesCS1D01G141000	rna-binding expressed	-2.23523
TraesCS7A01G204500	endoglucanase 17	-2.23404
TraesCS5B01G099700	respiratory burst oxidase homolog protein b-like	-2.2334
TraesCS6D01G165200	serine carboxypeptidase-like 45	-2.23336
TraesCS3A01G045500	Bowman-Birk type trypsin inhibitor	-2.23242
TraesCS2B01G212700	Transcription factor bHLH54	-2.22982
TraesCSU01G131100	undecaprenyl pyrophosphate synthetase	-2.2291
TraesCS7B01G318400	na+ k+ transporter	-2.22663
TraesCS6B01G384000	probable LRR receptor-like serine threonine- kinase At1g51810	-2.22644
TraesCS4B01G126700	calmodulin binding protein	-2.2262
TraesCS3A01G369700	abc transporter b family member 5-like isoform x1	-2.22618
TraesCS2D01G527600	G-type lectin S-receptor-like serine threonine- kinase At2g19130	-2.22617
TraesCS2B01G050200	jacalin-related lectin 9-like	-2.22544
TraesCS5B01G004300	lrr receptor-like serine threonine-protein kinase fei 1	-2.22446
TraesCS1B01G014200	jacalin-related lectin 9-like	-2.2244
TraesCS2A01G302500	probable serine threonine-protein kinase at1g01540	-2.22189
TraesCS1B01G330200	peroxidase 1-like	-2.22151
TraesCS2B01G359700	hypothetical protein TRIUR3_08421	-2.22137
TraesCS1D01G143300	---NA---	-2.22127
TraesCS7D01G478800	auxin efflux carrier component 2	-2.2197
TraesCS4A01G363300	protein phosphatase 2c 36	-2.2188
TraesCS2B01G343100	ATPase GET3-like	-2.21736
TraesCS6B01G183400	squamosa promoter-binding 4	-2.21644
TraesCS1B01G012100	disease resistance protein rga4	-2.21626
TraesCS2D01G193700	transcription factor bhlh54	-2.21437
TraesCS6A01G155300	squamosa promoter-binding-like protein 4	-2.21408
TraesCS6A01G063400	histone	-2.21362
TraesCSU01G093400	histone	-2.21276
TraesCS6D01G406900	protein o-linked-mannose beta- -n-acetylglucosaminyltransferase 2-like	-2.21227
TraesCS3B01G127600	f-box protein at1g10780-like	-2.20973
TraesCS3A01G352200	Serine carboxypeptidase-like 27	-2.20916
TraesCS7A01G266300	PHD finger rhinoceros	-2.20865
TraesCS2A01G027700	cytochrome p450 99a2-like	-2.2081
TraesCS7A01G551800	beta-glucuronosyltransferase 14b-like	-2.2076
TraesCS1B01G431500	gdp-mannose -epimerase 1	-2.20753
TraesCS5D01G177200	enoyl-	-2.20734
TraesCS3D01G186900	uncharacterized protein LOC109739223	-2.20592
TraesCS2A01G399200	SPX domain-containing membrane _17046	-2.20589
TraesCS7B01G384700	cortical cell-delineating protein	-2.20586
TraesCS3D01G313200	expansin-a8-like	-2.20409
TraesCS4D01G026600	protein raftin 1b-like	-2.20357
TraesCS2D01G028200	disease resistance RPP13 3	-2.20346
TraesCS4A01G292600	hypothetical protein TRIUR3_05980	-2.20315
TraesCS1D01G444900	disease resistance protein rpp13-like	-2.203
TraesCS2A01G333200	kinesin kp1	-2.20167
TraesCS3A01G093400	Xyloglucan endotransglycosylase hydrolase 8	-2.20083
TraesCS3B01G333100	alpha-1,4-glucan- synthase [UDP-forming]	-2.20006
TraesCS2A01G024700	cysteine-rich receptor-like protein kinase 25	-2.19961
TraesCS6A01G172900	gdsl esterase lipase at2g04570-like	-2.19672
TraesCS7A01G142700	storage -like	-2.19517
TraesCS3D01G089600	protein yls7-like	-2.19476
TraesCS6B01G400500	uncharacterized protein LOC109742707	-2.19233
TraesCS2A01G558300	ft-interacting protein 1-like	-2.19161
TraesCS3D01G125200	uncharacterized protein LOC109769280	-2.19017
TraesCS7D01G237200	rna polymerase ii elongation factor ell3 isoform 1	-2.19002
TraesCS2A01G369500	hypothetical protein TRIUR3_17933	-2.18965
TraesCS2D01G188700	thaumatin-like protein 1b	-2.18922
TraesCS2A01G157200	probable mannan synthase 7	-2.18854
TraesCS3A01G398800	mutator-like transposase	-2.18767
TraesCS4A01G281200	phosphatidylinositol n-acetyglucosaminlytransferase subunit p-related	-2.1873
TraesCS3B01G231700	mitochondrial uncoupling protein 1-like	-2.18682
TraesCS1A01G212000	expansin-B6-like isoform X2	-2.18594
TraesCS5D01G145900	mannan endo-14-beta-mannosidase 6	-2.18587
TraesCS1D01G051400	nbs-lrr class disease resistance protein	-2.18553
TraesCS6B01G262100	UDP-glycosyltransferase 82A1	-2.1828
TraesCS3D01G172900	serine carboxypeptidase-like 33	-2.18265
TraesCS5A01G402900	hypothetical protein TRIUR3_15748	-2.1823
TraesCS3B01G449600	cysteine-rich receptor kinase 10 isoform X2	-2.18134
TraesCS5D01G168000	IQ-DOMAIN 14 isoform X1	-2.18029
TraesCS1B01G225700	expansin-b6-like isoform x2	-2.17951
TraesCS5D01G171200	wd repeat and hmg-box dna-binding protein 1	-2.17842
TraesCS3B01G034300	peroxidase 12	-2.17812
TraesCS3B01G202000	unnamed protein product	-2.17811
TraesCS3B01G513500	basic 7s globulin-like	-2.17806
TraesCS4A01G100200	histone h2a	-2.17745
TraesCS5D01G383000	nuclear transcription factor y subunit a-10-like	-2.17744
TraesCSU01G156500	diboa-glucoside dioxygenase bx6-like	-2.17739
TraesCS1D01G444600	disease resistance rpp13-like protein 3	-2.17726
TraesCS5B01G568300	hypothetical protein F775_04358	-2.17686
TraesCS5B01G015700	alpha-amylase trypsin inhibitor-like	-2.17553
TraesCS7A01G551400	e3 ubiquitin-protein ligase atl6-like	-2.175
TraesCS4A01G101200	kinesin-like protein kin-5b	-2.17475
TraesCS4B01G368600	cortical cell-delineating protein	-2.17263
TraesCS6D01G406800	protein o-linked-mannose beta- -n-acetylglucosaminyltransferase 2-like	-2.16971
TraesCS5B01G007000	cytochrome p450	-2.16916
TraesCS3D01G093700	xyloglucan endotransglycosylase hydrolase protein 8	-2.16821
TraesCS3D01G328700	probable lrr receptor-like serine threonine-protein kinase at1g51810	-2.16696
TraesCS6B01G082200	histone	-2.16656
TraesCS7B01G172400	hypothetical protein TRIUR3_33305	-2.1664
TraesCS4A01G321300	inactive poly	-2.16595
TraesCS7D01G195100	peroxidase 1	-2.16592
TraesCS7B01G099600	peroxidase 1	-2.16574
TraesCS3B01G410200	histone	-2.16552
TraesCS5B01G468700	polygalacturonase adpg1-like	-2.16489
TraesCS4D01G019000	uncharacterized protein LOC109761052 isoform X1	-2.16457
TraesCS1B01G439300	disease resistance rpp13-like protein 3	-2.16427
TraesCS7D01G336000	arabinogalactan peptide 16-like	-2.16399
TraesCS2D01G035400	acetyl- cytosolic 1	-2.16255
TraesCS3A01G211900	light stress-responsive one-helix -like	-2.16183
TraesCS1D01G046100	beta-hexosaminidase 1	-2.16111
TraesCS3B01G425500	MRP-like ABC transporter	-2.1608
TraesCS7B01G305700	lipid transfer-like protein vas	-2.15983
TraesCS2D01G059900	acyl transferase 15-like	-2.15935
TraesCS1B01G376600	histone H4	-2.15884
TraesCS4D01G289600	ccaat-binding transcription factor b	-2.1588
TraesCS2B01G348700	Kinesin KP1	-2.15838
TraesCS2D01G080400	glucuronyltransferase 43	-2.15834
TraesCS4B01G169600	transcription factor rf2b	-2.15752
TraesCS6D01G106800	histone H2A	-2.15693
TraesCS2B01G247700	protein detoxification 40	-2.15617
TraesCS7B01G099400	peroxidase 1	-2.15582
TraesCS3A01G102500	histone -like	-2.15509
TraesCS6D01G061300	histone	-2.15498
TraesCS2B01G561000	uncharacterized protein LOC109771598	-2.1544
TraesCS2B01G241700	cysteine-rich receptor kinase 6	-2.15428
TraesCS6B01G145200	histone h2a	-2.1535
TraesCS1D01G315500	trifunctional udp-glucose -dehydratase udp-4-keto-6-deoxy-d-glucose -epimerase udp-4-keto-l-rhamnose-reductase rhm1-like	-2.15326
TraesCS6D01G046600	histone	-2.15173
TraesCS2B01G398500	probable methyltransferase at1g27930	-2.15157
TraesCS6D01G040500	protein	-2.15124
TraesCS7D01G531200	phospholipase d alpha 2	-2.15121
TraesCS5D01G314400	ethylene-responsive transcription factor erf094-like	-2.15121
TraesCS2D01G409000	14 kDa proline-rich	-2.1506
TraesCS7D01G236400	glycosyltransferase ago61	-2.14975
TraesCS5B01G501700	gdp-mannose transporter gonst1-like	-2.14942
TraesCS2B01G475800	protein MARD1-like	-2.14845
TraesCS3A01G141400	GDSL esterase lipase At5g45910	-2.14819
TraesCS4D01G345200	uncharacterized protein LOC109776723	-2.14655
TraesCS4A01G488300	disease resistance rpp13-like protein 3 isoform x1	-2.14654
TraesCS7B01G016000	histone	-2.1462
TraesCS7B01G347800	chitin-binding lectin 1-like	-2.14589
TraesCS5A01G036600	kinesin-related protein13	-2.14395
TraesCS1B01G283700	histone	-2.14307
TraesCS3A01G499300	protein detoxification 40-like	-2.14255
TraesCS6B01G042000	mdis1-interacting receptor like kinase 1-like	-2.14229
TraesCS2A01G455400	ring-h2 finger protein atl80	-2.14217
TraesCS6D01G010400	hypothetical protein F775_06086	-2.14198
TraesCS7A01G491000	histone -like	-2.14186
TraesCS3B01G038300	bowman-birk type trypsin inhibitor	-2.14042
TraesCS6A01G419400	O-linked-mannose beta-1,4-N-acetylglucosaminyltransferase 2	-2.14031
TraesCS2D01G210300	hypothetical protein TRIUR3_01140	-2.13981
TraesCS2A01G453700	hypothetical protein TRIUR3_15593	-2.13977
TraesCS4A01G250200	uncharacterized protein LOC109773368	-2.13883
TraesCS4A01G259500	phosphatidylinositol transfer protein pdr17	-2.13812
TraesCS5B01G375500	nuclear transcription factor y subunit a-10-like	-2.13791
TraesCS1A01G253400	phosphate dikinase 2	-2.13707
TraesCS2B01G483500	LRR receptor-like serine threonine- kinase FLS2	-2.13685
TraesCS7B01G465400	transcription factor bhlh93	-2.13612
TraesCS7A01G167600	spidroin-1-like isoform X2	-2.13578
TraesCS5D01G359700	fanconi anemia group j protein homolog	-2.13429
TraesCS1B01G099900	hypothetical protein TRIUR3_26192	-2.13425
TraesCS2D01G497300	tropinone reductase homolog At2g29290-like	-2.13364
TraesCS7D01G120800	serine carboxypeptidase-like 18	-2.1336
TraesCS2B01G540400	probable inactive receptor kinase At5g67200	-2.13341
TraesCS3D01G218300	kinesin-like protein kif19	-2.13301
TraesCS1B01G447000	disease resistance protein rpm1	-2.13175
TraesCS6A01G040400	Histone	-2.13133
TraesCS5D01G386300	aspartyl protease family protein at5g10770-like	-2.13101
TraesCS6A01G034800	histone -like	-2.13088
TraesCS3A01G168200	glucan endo-1,3-beta-D-glucosidase	-2.13015
TraesCS5D01G182600	adp-glucose pyrophosphorylase small subunit	-2.12981
TraesCS3B01G352500	receptor-like serine threonine- kinase SD1-8	-2.12959
TraesCS2B01G425600	plasma membrane intrinsic	-2.12926
TraesCS5A01G189400	major facilitator superfamily protein	-2.12856
TraesCS6B01G044100	high-affinity nitrate transporter -like	-2.12709
TraesCS2D01G462600	premnaspirodiene oxygenase	-2.12676
TraesCS3B01G266500	myosin heavy chain-like	-2.12669
TraesCS6A01G364100	7-deoxyloganetin glucosyltransferase	-2.12525
TraesCS2A01G230400	transcription factor myb86	-2.12403
TraesCS6B01G101600	F-box At5g03970-like	-2.12395
TraesCS7A01G395200	adenine DNA glycosylase	-2.1236
TraesCS4D01G352200	respiratory burst oxidase homolog protein b	-2.12358
TraesCS3D01G091700	lob domain-containing protein 41	-2.12349
TraesCS3D01G098600	lecithin-cholesterol acyltransferase-like 1	-2.12323
TraesCS3B01G402700	nucleobase-ascorbate transporter 12	-2.12271
TraesCS6D01G162400	subtilisin-like protease	-2.12226
TraesCS4D01G111500	hypothetical protein F775_15167	-2.12174
TraesCS5D01G074200	uncharacterized protein LOC109764817	-2.12151
TraesCS7D01G383300	germin-like protein 8-4	-2.12108
TraesCS2D01G433600	leucine-rich repeat extensin 3	-2.12009
TraesCS7D01G461200	peroxidase 2	-2.11958
TraesCS7B01G495800	coatomer subunit beta -2	-2.11924
TraesCS2B01G237600	uncharacterized protein LOC109763209	-2.11914
TraesCS6D01G043600	transcription factor laf1-like	-2.11906
TraesCS4B01G041100	b chain semi-active e176q mutant of rice a plant - glucosidase	-2.11901
TraesCS7D01G096900	histone	-2.11846
TraesCS3A01G316700	sphingosine kinase 2-like	-2.1163
TraesCS7D01G063500	probable lysophospholipase bodyguard 3	-2.11621
TraesCS7A01G539200	polyamine oxidase	-2.11606
TraesCS3A01G143000	TPR repeat-containing thioredoxin TTL1	-2.11538
TraesCS1D01G138700	gdsl esterase lipase exl3-like	-2.11466
TraesCS5A01G023600	glycosyltransferase family 61 protein	-2.11432
TraesCS3D01G454200	probable leucine-rich repeat receptor-like protein kinase at5g49770	-2.1141
TraesCS3B01G596000	unnamed protein product	-2.11388
TraesCS6B01G053100	transcription factor LAF1-like	-2.1134
TraesCS1B01G268200	protein nrt1 ptr family	-2.11328
TraesCS5A01G357600	histone-lysine n-methyltransferase atx2	-2.11265
TraesCS7B01G394500	histone	-2.11199
TraesCS4A01G139500	cell cycle checkpoint control protein rad9a	-2.11173
TraesCS4A01G242700	protein cup-shaped cotyledon 2	-2.10845
TraesCS3D01G031800	peroxidase 12	-2.10686
TraesCS2D01G019600	disease resistance protein rpm1	-2.10658
TraesCS2B01G451000	SAUR20 - auxin-responsive SAUR family member	-2.1065
TraesCS4A01G034400	alpha-expansin 11 precursor family protein	-2.10601
TraesCS3D01G238400	myosin heavy chain-like	-2.10575
TraesCS5D01G366600	disease resistance rpp13-like protein 3	-2.10554
TraesCS2D01G163400	fbd-associated f-box protein at1g61330	-2.1048
TraesCS3A01G257500	ABC transporter B family member 4	-2.10473
TraesCS2A01G069400	plastid acetyl- carboxylase	-2.10339
TraesCS6A01G296900	2-oxoglutarate-dependent dioxygenase	-2.1032
TraesCS6D01G037700	expansin-b2-like	-2.10278
TraesCS2B01G595100	MLO 14	-2.10275
TraesCS1A01G360700	endoglucanase 3	-2.10274
TraesCS7D01G214900	calcium calmodulin-regulated receptor-like kinase 2	-2.10238
TraesCS2A01G106700	cationic peroxidase 1-like	-2.10176
TraesCS3D01G257500	abc transporter b family member 4-like	-2.10154
TraesCS5B01G170100	enoyl-[acyl-carrier- ] reductase [NADH] chloroplastic	-2.10138
TraesCS2A01G474200	uncharacterized protein LOC109767990	-2.10111
TraesCS7D01G355500	pollen-specific leucine-rich repeat extensin-like protein 1	-2.10053
TraesCS2A01G380300	Auxin response factor 8	-2.0998
TraesCS7B01G015200	subtilisin-like protease	-2.09975
TraesCS4B01G199400	protein starmaker-like isoform x1	-2.09974
TraesCS6A01G075200	histone H4	-2.09964
TraesCS6D01G145200	squamosa promoter-binding 4	-2.0985
TraesCS7D01G279900	serine carboxypeptidase-like 51	-2.09818
TraesCS6B01G064900	disease resistance RPP13 2	-2.09808
TraesCS5B01G104800	dna binding	-2.09747
TraesCS5D01G535500	exp33_orysj ame: full=expansin-a33 ame: full=alpha-expansin-33 ame: full= 33 ame: full= 33 flags: precursor	-2.0971
TraesCS1B01G162900	probable calcium-binding protein cml12	-2.09684
TraesCS6D01G033300	MDIS1-interacting receptor like kinase 1-like	-2.09673
TraesCS4B01G227000	glycosyl hydrolase family 10 protein	-2.09593
TraesCS4B01G375200	expansin-b4	-2.09429
TraesCS7D01G134000	myosin heavy chain-related	-2.09397
TraesCS7B01G466500	gdsl esterase lipase	-2.09395
TraesCS6D01G069500	Wall-associated receptor kinase 2	-2.09377
TraesCS7B01G394700	histone -like	-2.09368
TraesCS5A01G525500	aquaporin nip3-2	-2.09356
TraesCSU01G102000	disease resistance protein rpm1	-2.09326
TraesCS2A01G400600	cytochrome P450 87A3	-2.09307
TraesCS3A01G141700	ervatamin-B-like	-2.09206
TraesCS7A01G040700	argonaute1b	-2.09102
TraesCS6A01G290200	protein trichome birefringence-like 20	-2.09031
TraesCS1A01G082300	hypothetical protein TRIUR3_26192	-2.08854
TraesCS4B01G340200	peroxidase 1-like	-2.08845
TraesCS3B01G255700	ovate protein	-2.08774
TraesCS1B01G386700	histone -like	-2.08586
TraesCS7D01G393100	cytochrome p450 cyp73a100-like	-2.08562
TraesCS3A01G157000	type A-like cyclin	-2.08521
TraesCS1B01G045900	disease resistance protein rpm1	-2.08483
TraesCS4D01G103900	dirigent protein 1-like	-2.08483
TraesCS7A01G396100	cinnamoyl- reductase 2	-2.08471
TraesCS7B01G327700	xyloglucan endotransglycosylase	-2.0846
TraesCS7B01G211400	7-deoxyloganetin glucosyltransferase-like	-2.08458
TraesCS2A01G289300	Potassium transporter 1	-2.08309
TraesCS3D01G135800	protein phloem protein 2-like a1-like	-2.08204
TraesCS3D01G312100	uncharacterized protein At1g27050	-2.08198
TraesCS4D01G176800	uncharacterized conserved protein ucp022280	-2.08075
TraesCS7A01G089900	probable disease resistance At1g61300 isoform X1	-2.08048
TraesCS4A01G352900	ammonium transporter 3 member 2	-2.08047
TraesCS4B01G050600	actin-1	-2.08033
TraesCS5A01G155700	retrovirus-related pol polyprotein from transposon tnt 1-94	-2.07999
TraesCS2B01G613200	flavonoid 3 -hydroxylase	-2.07848
TraesCS5A01G547000	dehydrodolichyl diphosphate synthase 2-like	-2.07616
TraesCS4A01G106800	probable rna-binding protein arp1 isoform x2	-2.07589
TraesCS3D01G298600	udp-arabinopyranose mutase 1	-2.07551
TraesCS2D01G356300	calcium-binding ef hand family protein	-2.07542
TraesCS1A01G219100	FK506-binding 5 isoform X1	-2.0753
TraesCS3A01G139100	aquaporin NIP1-1-like	-2.07506
TraesCS4D01G031600	oxalate oxidase gf-	-2.07469
TraesCS5B01G260900	jmjc domain-containing protein 7 isoform x1	-2.07455
TraesCS2D01G091100	STRUBBELIG-RECEPTOR FAMILY 5-like	-2.07438
TraesCS6A01G141800	E3 ubiquitin- ligase LIN-1	-2.07396
TraesCS5D01G031600	plant cysteine oxidase 2-like	-2.07367
TraesCS2A01G396500	FATTY ACID EXPORT chloroplastic	-2.07367
TraesCS7A01G093100	early nodulin-93-like	-2.07317
TraesCS2B01G008400	L-type lectin-domain containing receptor kinase -like	-2.07288
TraesCS1A01G419600	adp-glucose pyrophosphorylase large subunit	-2.07259
TraesCS4A01G392700	---NA---	-2.07187
TraesCS5A01G148900	hypoxia-responsive family protein	-2.07085
TraesCS2B01G581800	vacuolar defense	-2.07072
TraesCS5D01G172100	fasciclin-like arabinogalactan protein 2	-2.06913
TraesCS3A01G426400	probable histone acetyltransferase hac-like 1	-2.06787
TraesCS5D01G054300	germin-like protein 8-4	-2.06707
TraesCS3B01G291700	phosphomethylethanolamine N-methyltransferase	-2.0656
TraesCS4B01G283600	major facilitator superfamily domain-containing protein 12-like	-2.06458
TraesCS7B01G335600	thaumatin-like protein	-2.06323
TraesCS2B01G389900	sphingolipid delta(4)-desaturase DES1-like	-2.06182
TraesCS5D01G228400	WAT1-related At4g30420-like	-2.06103
TraesCS3D01G464800	sulfotransferase 16	-2.06033
TraesCS4D01G050600	udp-glucose 6-dehydrogenase 5	-2.06024
TraesCS4A01G110300	mitogen-activated protein kinase kinase kinase 2-like	-2.05933
TraesCS1A01G146800	hypothetical protein TRIUR3_21257	-2.05869
TraesCS3A01G324700	Blue copper	-2.05813
TraesCS6B01G214100	beta-galactosidase 4	-2.05809
TraesCS7D01G468900	haloacid dehalogenase-like hydrolase domain-containing protein 3	-2.05756
TraesCS6A01G268900	cell division cycle cofactor of apc complex-like	-2.05753
TraesCS2B01G497700	uncharacterized protein LOC109767990	-2.05668
TraesCS2B01G476300	uncharacterized protein LOC109764749	-2.05649
TraesCS7A01G064300	sulfite exporter family protein	-2.05628
TraesCS2D01G345700	FLOWERING LOCUS T	-2.05612
TraesCS4B01G189600	probably inactive leucine-rich repeat receptor-like protein kinase imk2	-2.05356
TraesCS1A01G402500	gdp-mannose -epimerase 1	-2.0515
TraesCS2A01G043100	receptor-like protein kinase at4g00960 isoform x1	-2.0509
TraesCS5B01G176800	uncharacterized protein LOC109758006	-2.05082
TraesCS5B01G058300	f-box lrr-repeat protein 17	-2.05021
TraesCS2B01G463600	O-linked-mannose beta-1,4-N-acetylglucosaminyltransferase 2 isoform X3	-2.04957
TraesCS7B01G031600	fad binding protein	-2.0491
TraesCS7B01G210800	protein chloroplastic-like	-2.04789
TraesCS1D01G162800	monocopper oxidase-like protein sku5	-2.04712
TraesCS1D01G083800	uncharacterized protein LOC109786852	-2.04632
TraesCS1B01G468800	protein kinase domain containing protein expressed	-2.04585
TraesCS7B01G375400	carboxyl-terminal proteinase	-2.04568
TraesCS7D01G402700	---NA---	-2.04462
TraesCS1A01G318200	peroxidase 1-like	-2.0444
TraesCS3B01G569900	wheat leaf rust resistance	-2.04211
TraesCS4A01G025400	zinc transporter 9-like	-2.04175
TraesCS5A01G523500	probable low-specificity l-threonine aldolase 1	-2.0414
TraesCS5D01G029400	glycosyltransferase family 61 protein	-2.04075
TraesCS7D01G305100	polycomb group protein fie2	-2.04053
TraesCS6B01G071200	peroxidase 70	-2.03969
TraesCS2D01G340400	STICHEL-like 2	-2.03908
TraesCS6D01G025700	pto-interacting 1-like isoform X3	-2.03838
TraesCS5B01G160400	protein iq-domain 14-like isoform x1	-2.03832
TraesCS5B01G557500	inactive poly	-2.038
TraesCS3D01G210900	probable leucine-rich repeat receptor-like protein kinase at5g63930	-2.03779
TraesCS2D01G107300	cationic peroxidase 1	-2.03771
TraesCS5A01G237300	remorin family protein	-2.03746
TraesCS2D01G542300	exocyst complex component EXO70A1-like	-2.0374
TraesCS4A01G023100	dna topoisomerase 3-alpha isoform x1	-2.03658
TraesCS6A01G416400	two-component response regulator ORR3 isoform X1	-2.03639
TraesCS3D01G079100	Endosomal targeting BRO1-like domain-containing	-2.03468
TraesCS3B01G501900	probable leucine-rich repeat receptor-like protein kinase at5g49770	-2.03421
TraesCS2A01G433100	transposon unclassified	-2.03418
TraesCS4B01G302800	aspartyl protease 25	-2.03407
TraesCS1A01G205100	NEP1-interacting -like 1	-2.0338
TraesCS4B01G180900	hypothetical protein F775_09719	-2.03374
TraesCS3D01G274600	gata transcription factor 12	-2.03319
TraesCS5B01G241500	transcription termination factor chloroplastic-like	-2.03306
TraesCS6D01G131000	protein jason	-2.03294
TraesCS2B01G052200	uncharacterized protein LOC109759722	-2.03251
TraesCS1B01G026500	disease resistance protein rpm1	-2.03194
TraesCS6B01G078900	histone h4	-2.03146
TraesCS1D01G389900	gdsl esterase lipase at5g45910-like	-2.03128
TraesCS5B01G284100	skp1-like protein 4	-2.03124
TraesCS1B01G321700	formiminotransferase- expressed	-2.03074
TraesCS5D01G151800	predicted protein	-2.03062
TraesCS1D01G288800	hypothetical protein F775_44008	-2.02984
TraesCS2D01G462000	LRR receptor-like serine threonine- kinase FLS2	-2.02972
TraesCS3B01G329000	katanin p60 ATPase-containing subunit A-like 2	-2.02879
TraesCS7A01G124800	dirigent 5-like	-2.02843
TraesCS5B01G040800	bidirectional sugar transporter sweet17-like	-2.02804
TraesCS6B01G169900	protein jason	-2.02736
TraesCS5D01G146500	cytochrome p450 714c3-like	-2.02659
TraesCS4B01G313400	cortical cell-delineating	-2.02606
TraesCS2B01G369700	uncharacterized protein LOC109736352	-2.02557
TraesCS3B01G342500	beta-glucuronosyltransferase 14a-like	-2.02439
TraesCS6A01G134700	uncharacterized protein LOC109781330	-2.0234
TraesCS2B01G495500	probable histidine kinase 1	-2.02322
TraesCS1B01G254700	e3 ubiquitin-protein ligase rlim	-2.0226
TraesCS7A01G479700	ureide permease 2-like	-2.02231
TraesCS2B01G222700	carboxyl-terminal ase	-2.02228
TraesCS6D01G111000	probable C-terminal domain small phosphatase	-2.02094
TraesCS7A01G418100	auxin-induced X15	-2.0208
TraesCS3D01G415300	lipid-transfer protein dir1	-2.02068
TraesCS2D01G287300	high-affinity potassium transporter	-2.0204
TraesCS1A01G390300	glutamate receptor	-2.01905
TraesCS1B01G167700	probable leucine-rich repeat receptor-like protein kinase at1g35710	-2.01871
TraesCS1A01G236000	RNA-binding BRN1	-2.0186
TraesCS3B01G454900	lipid-transfer DIR1	-2.01841
TraesCS6A01G281900	---NA---	-2.0184
TraesCS2D01G486200	receptor-like serine threonine-protein kinase sd1-8	-2.01721
TraesCS5A01G129800	probable glycosyltransferase 2	-2.0171
TraesCS7D01G529200	transcription factor bhlh93	-2.01707
TraesCS7B01G259200	aldehyde dehydrogenase family 2 member c4	-2.01585
TraesCS1B01G386400	histone -like	-2.01533
TraesCS1D01G011100	probable carnitine racemase - arabidopsis	-2.01472
TraesCS1A01G129300	MYB DNA-binding domain superfamily	-2.01442
TraesCS6A01G029100	mdis1-interacting receptor like kinase 1-like	-2.01326
TraesCS2D01G163200	ribonuclease 1	-2.01275
TraesCS5D01G412900	hypothetical protein TRIUR3_15748	-2.01256
TraesCS7A01G446900	auxin response factor 18	-2.01074
TraesCS7D01G096000	disease resistance protein rpm1	-2.01053
TraesCS2B01G591800	PLAT domain-containing 2-like	-2.01033
TraesCS6B01G187200	protein trichome birefringence-like 19	-2.01008
TraesCS5A01G432000	type iv inositol polyphosphate 5-phosphatase 7	-2.00956
TraesCS5D01G450900	alpha-expansin 24	-2.00947
TraesCS6A01G061300	histone h4	-2.00914
TraesCS3D01G191300	expansin-a11-like isoform x1	-2.00914
TraesCS3D01G244900	fasciclin-like arabinogalactan protein 11	-2.00653
TraesCS2A01G258600	blue copper -like	-2.00649
TraesCS2A01G106900	b12d protein	-2.00616
TraesCS7A01G295000	CAP-Gly domain-containing linker 1	-2.00581
TraesCS5B01G441700	casp-like protein 1u3	-2.00493
TraesCS5D01G331900	disease resistance protein rpp13-like	-2.00482
TraesCS4B01G343200	disease resistance rpp13-like protein 3	-2.00439
TraesCS4B01G369200	omega-hydroxypalmitate o-feruloyl transferase-like	-2.00416
TraesCS4B01G231500	protein nrt1 ptr family -like isoform x2	-2.00394
TraesCS3A01G258800	phosphomethylethanolamine N-methyltransferase	-2.00349
TraesCS7B01G461600	cysteine-rich receptor-like protein kinase 6	-2.00228
TraesCS1A01G236900	kinase superfamily	-2.00195
TraesCS2B01G050100	jacalin-related lectin 9-like	-2.00112
TraesCS1D01G251900	l-gulonolactone oxidase 2-like	-2.00109
TraesCS2B01G274300	ankyrin repeat domain-containing protein 13c-like	-2.00072
TraesCS4A01G212400	cysteine synthase	-2.00049

## Sheet: TaHsfC2a (control v heat)_up
Differential expression of genes in response to heat in TaHsfC2a (upregulated genes; ≥2 log2-fold change)
Gene_ID	Gene_description	Fold Change
TraesCS3B01G130300	kda class ii heat shock	12.1778
TraesCS4B01G205700	heat shock cognate 70 kda protein 2-like	12.1614
TraesCS4D01G206600	heat shock cognate 70 kda protein 2-like	11.9183
TraesCS4D01G212500	kda class i heat shock protein	11.7244
TraesCS3A01G034500	kda heat-shock protein	11.47
TraesCS4D01G145500	heat-shock protein	11.2642
TraesCS3D01G046300	kDa heat-shock	11.121
TraesCS3B01G049900	kda heat-shock protein	11.0318
TraesCS7B01G059900	general transcription factor iie subunit 1 isoform x1	11.0001
TraesCSU01G175200	kda heat-shock protein	10.8881
TraesCS2B01G047400	heat shock protein 90	10.8808
TraesCS3A01G113100	kDa class II heat shock -like	10.668
TraesCS2D01G033200	heat shock 90	10.5923
TraesCS4D01G226000	heat-shock protein	10.3606
TraesCS4A01G098600	heat shock cognate 70 kda	10.3173
TraesCS3B01G049800	kda heat-shock protein	10.2078
TraesCS4A01G226700	kda class iv heat shock protein	10.0583
TraesCS4A01G092700	kda class i heat shock protein	9.90695
TraesCS1D01G424500	at3g10020 t22k18_16-like protein	9.89012
TraesCS5A01G424000	probable glutathione s-transferase gstu1	9.68532
TraesCS7D01G176000	12-oxophytodienoic acid reductase	9.4994
TraesCS3A01G033900	kda heat-shock protein	9.43983
TraesCS4B01G179300	galactinol synthase 2-like	9.3918
TraesCS1A01G340100	chaperone 1	9.23523
TraesCS5B01G245700	kda class i heat shock protein 1-like	9.23097
TraesCS4B01G211700	kda class i heat shock protein	9.16785
TraesCS3A01G274400	chaperone protein 1	9.1177
TraesCS4D01G212300	kda class i heat shock protein	9.0734
TraesCS3B01G308100	chaperone 1	9.05223
TraesCS1B01G446900	at3g10020 t22k18_16-like protein	9.03289
TraesCS5A01G384100	bi1-like protein	9.03274
TraesCS3B01G131200	kda class ii heat shock	8.99847
TraesCS6D01G169100	kDa heat shock mitochondrial	8.86086
TraesCS3D01G273600	chaperone protein 1	8.79723
TraesCS4D01G243000	heat shock 70 kda protein 8	8.74447
TraesCS3D01G352400	mediator of rna polymerase ii transcription subunit 37c	8.65099
TraesCS2D01G488000	uncharacterized protein LOC109758681	8.61865
TraesCS2D01G207400	Calcium-dependent kinase 7	8.50534
TraesCS5B01G388900	bi1-like protein	8.44887
TraesCS7A01G251800	uncharacterized protein LOC109787434	8.44562
TraesCS7D01G353800	multiprotein-bridging factor 1c	8.44052
TraesCS2A01G033700	heat shock protein 90	8.4207
TraesCS3D01G045700	kDa heat-shock	8.19423
TraesCS1D01G342100	chaperone protein 1	8.18939
TraesCS2A01G469900	retrotransposon Ty1-copia subclass	8.17063
TraesCS4D01G145600	kda class ii heat shock	8.16562
TraesCS7A01G466500	polyubiquitin	8.16481
TraesCS4B01G038900	pre-mrna-splicing factor 18	8.15435
TraesCS2B01G529700	retrotransposon Ty1-copia subclass	8.0792
TraesCS1B01G294300	mediator of rna polymerase ii transcription subunit 37c	8.07456
TraesCS5A01G549000	retrotransposon ty1-copia subclass	8.04414
TraesCS7D01G249800	uncharacterized protein LOC109787434	7.98412
TraesCS4A01G066100	heat shock 70 kda protein 8	7.97406
TraesCS5D01G393600	bi1-like protein	7.95486
TraesCS6B01G374100	kda class iii heat shock protein	7.94589
TraesCS7B01G388700	bag family molecular chaperone regulator 6 isoform x1	7.86166
TraesCS1D01G316600	glycine-rich rna-binding protein 10-like	7.8549
TraesCS4B01G243400	heat shock 70 kda protein 8	7.83559
TraesCS1B01G464900	mitochondrial chaperone bcs1-b	7.8237
TraesCS4A01G092900	kda class i heat shock protein	7.79294
TraesCS6A01G410800	cilia- and flagella-associated 91	7.78364
TraesCS3A01G513200	protein far1-related sequence 5-like	7.76198
TraesCS5A01G273200	uncharacterized protein LOC109761078	7.68408
TraesCS3A01G274500	heat shock protein 101	7.64236
TraesCSU01G194600	kda heat-shock protein	7.62696
TraesCS5A01G149700	hypothetical protein TRIUR3_12078	7.62583
TraesCS7A01G188300	atp-dependent zinc metalloprotease ftsh chloroplastic	7.59971
TraesCS7A01G369500	multiprotein-bridging factor 1c	7.55496
TraesCS4A01G092800	kda class i heat shock protein	7.54514
TraesCS4B01G059500	probable zinc metalloprotease chloroplastic	7.51746
TraesCS6D01G322300	kDa class III heat shock	7.44328
TraesCSU01G116400	heat shock 70 kda mitochondrial	7.41397
TraesCS1B01G031300	nucleolar and coiled-body phosphoprotein 1-like	7.26448
TraesCS5A01G499800	protein src2-like	7.25444
TraesCS1B01G352400	chaperone protein 1	7.18311
TraesCS1D01G236100	LOW QUALITY PROTEIN: uncharacterized protein LOC109757880	7.15499
TraesCS2D01G399000	heat stress transcription factor B-2a-like	7.14852
TraesCS3A01G492300	retrotransposon ty1-copia subclass	7.12485
TraesCS4D01G357900	bag family molecular chaperone regulator 6 isoform x1	7.12198
TraesCS5B01G261900	uncharacterized protein LOC109783362 isoform X2	6.92979
TraesCS3A01G299100	skin secretory xP2-like	6.90771
TraesCS4D01G213300	kda class i heat shock protein	6.90675
TraesCS1D01G389200	uncharacterized protein LOC109744624	6.84772
TraesCS4A01G059400	probable inactive poly	6.83423
TraesCS2A01G098900	calmodulin-binding protein 25-like	6.81357
TraesCS2D01G191300	golgi transport protein 1	6.79275
TraesCS2D01G276000	70 kDa peptidyl-prolyl isomerase	6.77812
TraesCS5D01G393200	heat stress transcription factor a-2c-like	6.69651
TraesCS3B01G461100	uncharacterized protein LOC109743690	6.68387
TraesCS4A01G255700	probable zinc metallopeptidase chloroplastic	6.66849
TraesCS2D01G162600	ubiquitin-protein ligase cip8	6.66554
TraesCS6A01G316200	kDa heat shock mitochondrial isoform X2	6.62371
TraesCS3B01G114500	unnamed protein product	6.62046
TraesCS1A01G285000	probable mediator of rna polymerase ii transcription subunit 37c	6.61782
TraesCS4B01G212300	kda class i heat shock protein	6.61003
TraesCS4D01G059000	probable zinc metallopeptidase chloroplastic	6.6037
TraesCS5B01G502200	gem-like protein 5	6.58464
TraesCS5B01G488500	protein synthesis inhibitor ii	6.57926
TraesCS3B01G520500	retrotransposon Ty1-copia subclass	6.51331
TraesCS1B01G336600	retrotransposon ty1-copia subclass	6.50214
TraesCS1D01G284000	probable mediator of rna polymerase ii transcription subunit 37c	6.45687
TraesCS7B01G083500	kda heat shock mitochondrial-like	6.44114
TraesCS5A01G383800	heat stress transcription factor a-2c-like	6.41214
TraesCS2D01G600900	heat shock 70 kDa BIP5-like	6.39572
TraesCS6B01G143000	protein src2 homolog	6.38863
TraesCSU01G096500	hypothetical protein F775_42528	6.37831
TraesCS3B01G222300	retrotransposon ty1-copia subclass	6.32883
TraesCS1D01G369400	aba-inducible protein phv a1-like	6.30429
TraesCS4D01G173900	dna-binding bromodomain-containing protein	6.25832
TraesCS5A01G500300	protein zinc induced facilitator-like 1-like	6.23257
TraesCS4D01G212400	kda class i heat shock protein	6.18148
TraesCS2A01G277100	70 kDa peptidyl-prolyl isomerase	6.17801
TraesCS1D01G389100	uncharacterized protein LOC109744624	6.14685
TraesCS4D01G180800	galactinol synthase 2-like	6.1398
TraesCS5B01G272900	uncharacterized protein LOC109761078	6.12186
TraesCS3A01G229900	DUF1645 family	6.11593
TraesCS7B01G259000	multiprotein-bridging factor 1c	6.09836
TraesCS5A01G548000	bag family molecular chaperone regulator 6 isoform x1	6.05027
TraesCS2B01G182300	ubiquitin-protein ligase cip8	6.04831
TraesCS1B01G179800	gem-like protein 8	6.04015
TraesCS6A01G148700	Uncharacterized conserved UCP015417 vWA	6.01905
TraesCS7B01G366300	uncharacterized protein LOC109733868 isoform X2	5.9846
TraesCS7B01G139300	uncharacterized protein LOC109787434	5.98041
TraesCS2A01G269600	transcription factor bhlh93-like	5.96971
TraesCS2B01G139200	retrotransposon Ty1-copia subclass	5.93666
TraesCS7D01G179600	kda heat-shock protein	5.93193
TraesCS6D01G332700	group2 late embryogenesis abundant	5.92305
TraesCS7A01G174700	12-oxophytodienoate reductase 1-like	5.9177
TraesCS2B01G232000	heat stress transcription factor A-3	5.90884
TraesCS5A01G112600	ap2 erebp transcription factor superfamily protein	5.89774
TraesCS4D01G240400	high molecular mass early light-inducible protein chloroplastic-like	5.88723
TraesCS4D01G276500	hsf-type dna-binding domain containing expressed	5.85991
TraesCS7A01G360500	troponin skeletal muscle	5.85566
TraesCS7A01G242200	heat shock 90	5.85257
TraesCS6D01G295500	kDa heat shock mitochondrial isoform X1	5.84279
TraesCS2A01G401600	heat stress transcription factor B-2a-like	5.80425
TraesCS2A01G031400	disease resistance protein rga3	5.7716
TraesCS7A01G518800	nf-x1-type zinc finger protein nfxl1	5.76634
TraesCS4A01G125300	galactinol synthase 2-like	5.76456
TraesCS5D01G068300	plant-specific domain tigr01568 family protein	5.74665
TraesCS3D01G508900	hypothetical protein TRIUR3_03609	5.73276
TraesCS4B01G106200	predicted protein	5.73042
TraesCS3A01G204700	hypothetical protein TRIUR3_14218	5.70681
TraesCS2A01G386800	hsp70-Hsp90 organizing	5.69911
TraesCS2A01G156800	e3 ubiquitin-protein ligase ring1-like	5.67219
TraesCS4B01G235000	probable inactive poly	5.65397
TraesCS7D01G199800	d -box atp-dependent rna helicase d 12	5.60235
TraesCS6A01G284000	hypothetical protein TRIUR3_06503	5.59737
TraesCS5B01G118200	ap2 erebp transcription factor superfamily protein	5.58613
TraesCS1B01G248600	eukaryotic peptide chain release factor subunit 1-2-like	5.57399
TraesCS1A01G381400	uncharacterized protein LOC109744624	5.56995
TraesCS6A01G181700	kda heat shock mitochondrial	5.54706
TraesCS5B01G436300	scopoletin glucosyltransferase-like	5.53075
TraesCS4D01G236400	probable inactive poly	5.51393
TraesCS3D01G092900	galactinol--sucrose galactosyltransferase	5.50941
TraesCS6B01G346700	kda heat shock mitochondrial-like isoform x1	5.48427
TraesCS2B01G404400	hsp70-Hsp90 organizing	5.47348
TraesCS2D01G211000	F-box domain-containing	5.47264
TraesCS1B01G396000	heat stress transcription factor a-2c-like isoform x1	5.47006
TraesCS4D01G027900	plasma membrane atpase 1	5.44688
TraesCS4B01G172700	#NAME?	5.43346
TraesCS6A01G211800	hypothetical protein TRIUR3_11211	5.42539
TraesCS1D01G282100	cytochrome-c oxidase	5.3798
TraesCS1B01G219700	zinc finger	5.36549
TraesCS1A01G395300	dnaj homolog subfamily b member 4-like	5.33301
TraesCS1A01G322000	ring zinc finger domain superfamily protein	5.31188
TraesCS7B01G082900	kda heat shock mitochondrial-like	5.30565
TraesCS2D01G417100	uncharacterized loc100839725	5.29357
TraesCS7D01G174300	scarecrow-like protein 34	5.29288
TraesCS7A01G159600	Chaperone -domain superfamily	5.27928
TraesCS7D01G205400	kda heat shock peroxisomal	5.261
TraesCS6D01G248600	polyubiquitin 3	5.25869
TraesCS3A01G456000	retrotransposon ty1-copia subclass	5.25458
TraesCS7D01G175900	12-oxophytodienoic acid reductase	5.25348
TraesCS5A01G470000	alpha-ketoglutarate-dependent dioxygenase -like	5.25051
TraesCS4A01G380300	receptor-like protein kinase 5	5.24189
TraesCS1D01G403500	dnaj homolog subfamily b member 4-like	5.23247
TraesCSU01G127700	malate dehydrogenase	5.22816
TraesCS4A01G027700	heat stress transcription factor a-2d	5.22072
TraesCS1A01G162500	gem-like protein 8	5.21353
TraesCS1B01G267700	aaa-atpase mitochondrial-like	5.19898
TraesCS6A01G386200	nicotianamine synthase	5.1977
TraesCS4B01G131400	protein zinc induced facilitator-like 1-like	5.18964
TraesCS1D01G243400	pre-mrna-splicing factor atp-dependent rna helicase deah1	5.18452
TraesCS1B01G423600	dnaj homolog subfamily b member 13-like	5.18265
TraesCS1A01G257200	aaa-atpase mitochondrial	5.17348
TraesCS7A01G270100	Heat stress transcription factor B-2b	5.17297
TraesCS5B01G498800	dna-directed rna polymerase ii subunit 1	5.17049
TraesCS2A01G205100	f-box domain-containing partial	5.16857
TraesCS1D01G159900	gem-like protein 8	5.16163
TraesCS2B01G461600	uncharacterized protein LOC109758368 isoform X2	5.15657
TraesCS7B01G079500	12-oxophytodienoate reductase 1-like	5.14788
TraesCS5B01G457000	aaa-atpase at3g28580	5.14755
TraesCS7A01G242100	pentatricopeptide repeat-containing At3g62890-like	5.13802
TraesCS2D01G407300	cis-zeatin O-glucosyltransferase	5.13468
TraesCS5B01G441600	stem-specific protein tsjt1	5.12321
TraesCS6B01G176900	Uncharacterized conserved UCP015417 vWA	5.12063
TraesCS6A01G226200	auxin-responsive protein saur32-like	5.11928
TraesCS7D01G241100	heat shock protein 90	5.11691
TraesCS7A01G430600	Luminal-binding 5	5.10947
TraesCS3B01G222000	piezo-type mechanosensitive ion channel homolog isoform x1	5.10105
TraesCS7D01G508800	nf-x1-type zinc finger protein nfxl1	5.07071
TraesCS6D01G369200	f-box protein pp2-b10-like	5.0513
TraesCS7D01G270600	heat shock factor protein 7	5.01633
TraesCS2B01G060800	nicotianamine synthase	5.00626
TraesCS2B01G427800	cactin-like	5.00565
TraesCS4D01G325600	protein zinc induced facilitator-like 1-like	5.00114
TraesCS4B01G397600	heat shock 70 kda mitochondrial	4.98792
TraesCS4A01G404500	protein detoxification 27-like	4.98767
TraesCS4A01G248500	protein zinc induced facilitator-like 1-like isoform x2	4.97726
TraesCS2A01G031200	exocyst complex component exo70a1 isoform x2	4.97685
TraesCS5A01G333000	hypothetical protein TRIUR3_32488	4.97
TraesCS1A01G370700	ethylene-responsive transcription factor ERF109-like	4.96612
TraesCS5D01G432600	probable glutathione s-transferase gstu1	4.95981
TraesCS1A01G295600	heat shock 70 kda mitochondrial	4.95517
TraesCS7B01G149200	heat shock protein 90	4.93716
TraesCS5D01G423700	uncharacterized protein LOC109759126	4.92143
TraesCS2A01G204500	heat stress transcription factor a-3-like	4.91144
TraesCS4A01G278000	hypothetical protein TRIUR3_23739	4.90968
TraesCS4D01G213100	kda class i heat shock protein	4.90961
TraesCS2D01G211400	heat stress transcription factor A-3	4.90511
TraesCS1D01G382900	heat stress transcription factor a-2c-like isoform x1	4.90453
TraesCS7D01G346000	3-beta hydroxysteroid dehydrogenase isomerase	4.9034
TraesCS5A01G477400	zinc finger protein zat12-like	4.90052
TraesCS4A01G097900	heat shock cognate 70 kda protein 2	4.89502
TraesCS1D01G396100	pyruvate kinase cytosolic	4.89457
TraesCS5A01G210000	protein gamete expressed 1	4.88275
TraesCS4B01G118400	gpi-anchored protein pfl2	4.86552
TraesCS5A01G262200	calcium-binding ef hand family protein	4.8616
TraesCS4D01G173700	60s ribosomal protein l10	4.85876
TraesCS1D01G209400	zinc finger	4.857
TraesCS7D01G540700	myb transcription factor	4.85187
TraesCS7B01G484900	group2 late embryogenesis abundant protein	4.84555
TraesCS5D01G216200	protein gamete expressed 1	4.82757
TraesCS4D01G007200	formate dehydrogenase mitochondrial	4.82155
TraesCS3A01G308600	hypothetical protein TRIUR3_06253	4.80502
TraesCS7A01G189500	udp-glycosyltransferase 73c5-like	4.8046
TraesCS5A01G417200	f-box fbd lrr-repeat protein at1g78760	4.80228
TraesCS2A01G266000	uncharacterized protein LOC109736017	4.79914
TraesCS4D01G119400	vacuolar-sorting receptor 1	4.79776
TraesCS3D01G287100	phosphatase phospho1	4.79592
TraesCS6D01G379400	hypothetical protein TRIUR3_27111	4.79039
TraesCS1D01G402400	probable calcium-binding protein cml45	4.77737
TraesCS4B01G212200	kda class i heat shock protein	4.77562
TraesCS2B01G210100	vesicle transport GOT1B-like	4.774
TraesCS5B01G372100	dehydrin partial	4.77164
TraesCS5D01G499000	dna-directed rna polymerase ii subunit 1	4.75761
TraesCS5B01G302900	uncharacterized protein LOC109777581	4.74146
TraesCS4B01G208900	hsp70 nucleotide exchange factor fes1	4.73909
TraesCS3D01G223400	duf1645 family protein	4.72459
TraesCS3B01G403100	lysm domain receptor-like kinase 3	4.71914
TraesCS3D01G158600	late embryogenesis abundant protein lea14-a	4.7158
TraesCS5A01G477600	zinc finger protein 1	4.70755
TraesCS1B01G403900	uncharacterized protein LOC109744624	4.69513
TraesCS3B01G123200	envelope partial	4.6911
TraesCS3D01G226100	secologanin synthase	4.6774
TraesCS6D01G208900	auxin-responsive protein saur32-like	4.65986
TraesCS3B01G371200	NAC domain-containing 68	4.65599
TraesCS2A01G585600	heat shock 70 kDa BIP5-like	4.64945
TraesCS5D01G491500	zinc finger protein zat4-like	4.64933
TraesCS7B01G495500	rp1-like protein	4.63859
TraesCS4D01G212800	protein enhanced downy mildew 2	4.63653
TraesCS1A01G375600	heat shock factor HSF30 isoform X1	4.63247
TraesCS6D01G300800	EF hand family	4.60242
TraesCS3B01G109700	uncharacterized protein LOC109769231	4.59295
TraesCS2A01G049900	nicotianamine synthase	4.58735
TraesCS2D01G383600	hsp70-hsp90 organizing protein	4.57781
TraesCS3B01G068500	nicotianamine synthase	4.5717
TraesCS2D01G174100	uncharacterized protein LOC109744640	4.53871
TraesCS4D01G125900	protein zinc induced facilitator-like 1-like	4.50669
TraesCS3D01G514300	3-oxo-delta( )-steroid 5-beta-reductase	4.50333
TraesCS4D01G182800	calmodulin-like protein 5	4.50312
TraesCS5B01G270300	tmv response-related protein	4.50184
TraesCS6D01G061000	uncharacterized protein LOC109784908	4.50009
TraesCS4A01G063600	high molecular mass early light-inducible protein chloroplastic-like	4.49644
TraesCS5D01G503400	gem-like protein 5	4.48904
TraesCS7A01G334100	ABIL2 isoform X1	4.48356
TraesCS3A01G104700	unnamed protein product	4.47672
TraesCS4B01G310500	zinc finger ccch domain-containing protein 48	4.45323
TraesCS3A01G330300	DNA-(apurinic or apyrimidinic site) chloroplastic isoform X2	4.41652
TraesCS2A01G583900	uncharacterized protein LOC109782392	4.41633
TraesCS2A01G371100	salutaridine reductase	4.39751
TraesCS7B01G267200	protein bfr2	4.39642
TraesCS3B01G068400	nicotianamine synthase	4.39002
TraesCS4D01G102900	hypothetical protein F775_31013	4.38681
TraesCS5D01G015700	VQ motif-containing 29	4.38578
TraesCS1D01G231300	ndr1 hin1-like protein 10	4.37595
TraesCS5A01G488500	gem-like protein 5	4.37589
TraesCS7B01G434700	nf-x1-type zinc finger protein nfxl1	4.37157
TraesCS7A01G196000	uncharacterized LOC103627704	4.36582
TraesCS1B01G381400	late embryogenesis abundant	4.3538
TraesCS6D01G177800	probable magnesium transporter NIPA2 isoform X1	4.35007
TraesCSU01G075000	zinc finger protein zat4-like	4.34914
TraesCS1B01G254900	pre-mrna-splicing factor atp-dependent rna helicase deah1	4.34905
TraesCS7B01G083000	kda heat-shock protein	4.34016
TraesCS4B01G328500	protein zinc induced facilitator-like 1-like	4.33544
TraesCS1A01G291100	nicotianamine aminotransferase 1	4.33208
TraesCS6D01G138100	Uncharacterized conserved UCP015417 vWA	4.33203
TraesCS2A01G236800	protein alp1-like isoform x3	4.33194
TraesCS3D01G094300	uncharacterized protein LOC109769231	4.3226
TraesCS2B01G294500	70 kDa peptidyl-prolyl isomerase	4.31892
TraesCS2B01G416900	subtilisin-like protease	4.31885
TraesCS5D01G318300	c-repeat binding factor	4.31673
TraesCS5D01G100300	uncharacterized protein LOC109743777	4.30755
TraesCS4B01G228000	senescence dehydration-associated	4.30243
TraesCS1D01G449700	probable protein phosphatase 2c 53	4.28896
TraesCS3A01G362800	ultraviolet-B receptor UVR8	4.2832
TraesCS5D01G407300	cytochrome P450	4.27988
TraesCS5D01G491000	zinc finger protein zat12-like	4.27656
TraesCS2D01G049200	nicotianamine synthase	4.27528
TraesCS4B01G206700	heat shock cognate 70 kda protein 2	4.26474
TraesCS3D01G333100	nac domain-containing protein 68-like	4.26333
TraesCS4B01G304300	protein detoxification 27-like	4.25226
TraesCS2B01G559000	heterogeneous nuclear ribonucleo U 1	4.25111
TraesCS7A01G183100	drought-induced protein rdi	4.24121
TraesCS6A01G093000	nicotianamine synthase	4.22292
TraesCS7A01G103200	Disease resistance RGA2	4.22118
TraesCS7D01G405900	7-deoxyloganetic acid glucosyltransferase-like	4.22115
TraesCS3B01G290200	anthocyanidin 5,3-O-glucosyltransferase	4.22026
TraesCS5A01G552000	nicotianamine synthase	4.21655
TraesCS7A01G553800	myb transcription factor	4.21545
TraesCS7B01G092700	fact complex subunit spt16-like	4.20159
TraesCS3D01G456200	unnamed protein product	4.197
TraesCS4A01G259400	malonyl- :anthocyanidin 5-o-glucoside-6 -o-malonyltransferase-like	4.19186
TraesCS7A01G134000	probable calcium-binding CML48	4.19144
TraesCS5D01G484900	indole-2-monooxygenase-like isoform x2	4.18531
TraesCSU01G131300	chaperone protein chloroplastic	4.17236
TraesCS1D01G289700	nicotianamine aminotransferase 1	4.17135
TraesCS5A01G295200	beta-glucosidase 31	4.16561
TraesCS2B01G232500	F-box domain-containing	4.14172
TraesCS4D01G174700	#NAME?	4.14073
TraesCS3D01G221100	zpr1 zinc-finger domain protein	4.13774
TraesCS2A01G413800	Zinc ion binding	4.13647
TraesCS3A01G075900	hypothetical protein TRIUR3_11014	4.13153
TraesCS6A01G177000	(6-4)dna photolyase isoform x1	4.12772
TraesCS4B01G182900	calmodulin-like protein 5	4.11511
TraesCS5B01G490600	zinc finger protein zat4-like	4.11492
TraesCS5A01G183600	probable protein phosphatase 2c 68	4.11381
TraesCS4A01G196900	gpi-anchored protein pfl2	4.11287
TraesCS6D01G164700	uncharacterized protein LOC109744261 isoform X1	4.1094
TraesCS6A01G165100	nicotianamine synthase	4.10768
TraesCS4D01G184900	nicotianamine synthase	4.10171
TraesCS6B01G423700	desumoylating isopeptidase 1-like	4.10121
TraesCS2D01G396500	copper chaperone for superoxide dismutase	4.08969
TraesCS3D01G301200	uncharacterized protein LOC109753734	4.08718
TraesCS2D01G336900	probable aldo-keto reductase 3	4.0542
TraesCS7D01G030800	probable glutathione s-transferase gstu6	4.04376
TraesCS4A01G123100	calmodulin-like protein 5	4.03942
TraesCS3A01G060700	BTB POZ and MATH domain-containing 2-like	4.0352
TraesCSU01G151300	cytochrome c oxidase subunit 1	4.03305
TraesCS3B01G108000	galactinol--sucrose galactosyltransferase	4.03265
TraesCS4D01G339400	beta-amylase chloroplastic	4.02426
TraesCS3D01G287000	phosphatase phospho1	4.02302
TraesCS3A01G481000	cytokinin dehydrogenase 4	4.0218
TraesCS4B01G230600	protein opi10 homolog	4.01159
TraesCS3A01G258000	ABC transporter B family member 4-like	4.00693
TraesCS3B01G313400	anthocyanidin -o-glucosyltransferase-like	4.00551
TraesCS2D01G323300	elongation factor 1-alpha	4.00197
TraesCS6B01G263800	Ethylene-responsive transcription factor ERF053	4.00127
TraesCS7B01G478200	myb transcription factor	3.99744
TraesCS1D01G196100	atp synthase f0 subunit 1	3.99504
TraesCS6D01G273500	mads-box transcription factor 57-like	3.99333
TraesCS2A01G211400	hypothetical protein TRIUR3_23739	3.99327
TraesCS6B01G425200	nicotianamine synthase	3.99153
TraesCS4D01G065300	protein zinc induced facilitator-like 1-like isoform x2	3.99043
TraesCS4B01G212000	protein enhanced downy mildew 2-like isoform x1	3.98747
TraesCS3A01G092800	galactinol--sucrose galactosyltransferase	3.98745
TraesCS4D01G207500	heat shock cognate 70 kda protein 2	3.98619
TraesCS5D01G432700	probable glutathione s-transferase gstu1	3.97059
TraesCS5B01G189900	transcription factor gte8-like	3.96984
TraesCS3D01G264900	pre-mrna-splicing factor atp-dependent rna helicase deah7	3.9691
TraesCS6B01G232600	ribosomal S3 (mitochondrion)	3.96675
TraesCS1D01G082400	ubiquitin-conjugating enzyme e2-17 kda-like	3.96242
TraesCS1A01G364000	late embryogenesis abundant	3.96038
TraesCS7B01G064100	chaperone protein dnaj	3.9597
TraesCS6A01G310400	RNA-directed DNA methylation 3	3.95168
TraesCS7A01G355500	ethylene-responsive transcription factor ERF039-like	3.95102
TraesCS7B01G245800	probable pre-mrna-splicing factor atp-dependent rna helicase deah5	3.95064
TraesCS6A01G384100	F-box PP2-B10	3.94145
TraesCS7B01G064000	chaperone protein dnaj	3.94088
TraesCS2B01G299900	drought-induced 1	3.93881
TraesCS2B01G154600	phospholipase a2 partial	3.93524
TraesCS5D01G098100	uncharacterized protein LOC109743777	3.92702
TraesCS5B01G403000	isoflavone 2 -hydroxylase-like	3.92548
TraesCS7B01G103700	d -box atp-dependent rna helicase d 12	3.92427
TraesCS1A01G291000	protein networked 2a	3.92384
TraesCSU01G125500	nicotianamine synthase	3.92304
TraesCS5B01G402800	cytochrome p450	3.92217
TraesCS7A01G463100	uncharacterized protein LOC109767019	3.91682
TraesCS7A01G209800	ADP,ATP carrier mitochondrial	3.90838
TraesCS1A01G186400	probable glutathione S-transferase GSTU6	3.90015
TraesCS6A01G323800	universal stress protein phos32	3.8971
TraesCS7A01G236700	kDa heat shock mitochondrial-like	3.8936
TraesCS5A01G449400	aaa-atpase at3g28580	3.88572
TraesCS3B01G120000	pyruvate decarboxylase 1-like	3.88055
TraesCS7D01G068800	glycine-rich protein	3.86668
TraesCS6B01G181000	F-box At4g00755-like	3.86611
TraesCS1A01G394100	probable calcium-binding protein cml45	3.85761
TraesCS6D01G332500	1909350A cold-regulated gene cor39	3.85672
TraesCS2B01G289900	transcription factor bHLH35	3.85377
TraesCS3D01G356500	ultraviolet-b receptor uvr8	3.84674
TraesCS5B01G059800	gibberellin receptor gid1l2	3.83636
TraesCS5B01G451200	otu domain-containing protein at3g57810-like	3.83011
TraesCS7D01G417600	probable protein phosphatase 2c 59	3.82853
TraesCS2B01G357900	#NAME?	3.8282
TraesCS7D01G232600	kda heat shock mitochondrial-like	3.82725
TraesCS6B01G186100	nicotianamine synthase	3.82722
TraesCS3A01G232100	ZPR1 zinc-finger domain	3.82541
TraesCS4D01G225400	high molecular mass early light-inducible protein chloroplastic-like	3.82247
TraesCS2B01G300300	uncharacterized protein LOC109732782	3.82236
TraesCS5A01G449200	---NA---	3.81906
TraesCS7B01G083100	kda heat shock mitochondrial-like	3.81693
TraesCS5A01G296500	disease resistance rpp13-like protein 1	3.81333
TraesCS5A01G405200	ocs element-binding factor 1	3.8063
TraesCS4A01G177600	rubisco activase small subunit	3.8008
TraesCS6B01G340500	ribonuclease y-like	3.79675
TraesCS6B01G300400	transcription factor bHLH63	3.78601
TraesCS6A01G165200	nicotianamine synthase	3.78518
TraesCS5D01G103700	uncharacterized protein LOC109736353 isoform X1	3.77857
TraesCS3D01G148700	uncharacterized protein LOC109787216	3.77388
TraesCS7D01G262300	plant-specific tfiib-related protein ptf2	3.77227
TraesCS5B01G200000	zinc finger an1 domain-containing stress-associated protein 17	3.77164
TraesCS4B01G055900	uncharacterized protein LOC109736978 isoform X1	3.77022
TraesCS3D01G024400	Glyceraldehyde-3-phosphate dehydrogenase	3.76563
TraesCS1D01G369200	late embryogenesis abundant protein	3.76303
TraesCS4A01G095500	hsp70-binding protein 1	3.7592
TraesCS3D01G279800	anthocyanidin -o-glucosyltransferase-like	3.75496
TraesCS6B01G186000	nicotianamine synthase	3.75457
TraesCS5D01G407400	cytochrome P450	3.74836
TraesCS6B01G085700	uncharacterized protein LOC109784908	3.74603
TraesCS7B01G168300	heat shock factor protein 7	3.74502
TraesCS3D01G010900	germin 8-11	3.74336
TraesCS4D01G055600	malonyl- :anthocyanidin 5-o-glucoside-6 -o-malonyltransferase-like	3.73615
TraesCS5D01G015300	elongation of fatty acids 3-like	3.7318
TraesCS4D01G055700	malonyl- :anthocyanidin 5-o-glucoside-6 -o-malonyltransferase-like	3.72815
TraesCS4D01G055500	malonyl- :anthocyanidin 5-o-glucoside-6 -o-malonyltransferase-like	3.72208
TraesCS4B01G243500	sugar transport protein 13	3.71668
TraesCS2A01G534600	cytochrome P450	3.71372
TraesCS1D01G335500	calcium-transporting atpase plasma membrane-type	3.70681
TraesCS4D01G199100	pentatricopeptide repeat-containing protein chloroplastic	3.7068
TraesCS4D01G358100	metacaspase-1	3.7004
TraesCS2B01G314000	Digalactosyldiacylglycerol synthase chloroplastic	3.69753
TraesCS5D01G533400	pirin-like protein isoform x2	3.68775
TraesCS1A01G370600	ethylene-responsive transcription factor ERF109-like	3.68702
TraesCS2A01G205600	hypothetical protein SORBI_3005G050800	3.67993
TraesCS4A01G325200	f-box fbd lrr-repeat protein at1g78760	3.67956
TraesCS3A01G228100	cytochrome P450 72A15	3.677
TraesCS6A01G285200	probable amino acid permease 7	3.66851
TraesCS6A01G115400	SRC2 homolog	3.66488
TraesCS4D01G241400	peptidyl-prolyl cis-trans isomerase cyp59	3.66132
TraesCS5D01G455700	---NA---	3.65705
TraesCS7A01G262100	plant-specific TFIIB-related PTF2	3.65685
TraesCS5D01G496000	hsp70-binding protein 1-like	3.65392
TraesCS2D01G302600	scarecrow 23	3.65133
TraesCS4D01G209700	hsp70-binding protein 1	3.65106
TraesCS6B01G085400	predicted protein	3.64942
TraesCS5A01G477500	zinc finger protein 1	3.6494
TraesCS7D01G341800	probable pre-mrna-splicing factor atp-dependent rna helicase deah5	3.64552
TraesCS2D01G457700	uncharacterized protein LOC109773567	3.64417
TraesCS3A01G050700	Class I glutamine amidotransferase-like superfamily	3.64286
TraesCS4A01G062800	heat stress transcription factor a-9	3.64226
TraesCS2B01G351600	probable WRKY transcription factor 34	3.64175
TraesCS4D01G212200	kda class i heat shock protein	3.63942
TraesCS5A01G191800	ap2-associated protein kinase 1	3.63942
TraesCS4A01G436000	predicted protein	3.62943
TraesCS7B01G088100	drought-induced protein rdi	3.62864
TraesCSU01G074600	os07g0120600-like protein	3.62805
TraesCS6D01G241900	late elongated hypocoty	3.62464
TraesCS3A01G181300	NADH dehydrogenase subunit 5 (mitochondrion)	3.61889
TraesCS2D01G456900	protein reveille 7-like	3.60748
TraesCS6D01G303600	universal stress protein phos32	3.60727
TraesCS3B01G160500	unnamed protein product	3.60439
TraesCS1B01G381200	late embryogenesis abundant	3.59408
TraesCS7A01G030600	transcription factor myb39	3.59177
TraesCS2D01G123000	na+ h+ antiporter	3.59124
TraesCS2B01G184000	anthocyanidin -o-glucosyltransferase	3.5899
TraesCS4D01G113100	cbl-interacting protein kinase 6	3.58549
TraesCS3B01G395200	ultraviolet-B receptor UVR8	3.57835
TraesCS6B01G255400	auxin-responsive protein saur32-like	3.57419
TraesCS6D01G148600	nicotianamine synthase	3.57331
TraesCS6A01G153700	b-box zinc finger protein 32-like	3.57309
TraesCS7B01G130900	kda heat shock mitochondrial-like	3.5729
TraesCS5D01G401600	proline-rich protein 36-like	3.57027
TraesCS5D01G353400	e3 ubiquitin-protein ligase hel2	3.56742
TraesCS6B01G187400	nicotianamine synthase 1	3.567
TraesCS3D01G514400	3-oxo-delta( )-steroid 5-beta-reductase	3.56546
TraesCS7D01G417800	aaa-atpase at3g50940-like	3.56036
TraesCS7A01G232500	kDa heat-shock	3.55653
TraesCS5A01G433200	scopoletin glucosyltransferase-like	3.55435
TraesCS3A01G406900	amino acid permease 3	3.55125
TraesCS6A01G254200	uncharacterized protein LOC109768143	3.54861
TraesCS2B01G202200	G3BP isoform X1	3.54798
TraesCS7D01G376400	fbd-associated f-box protein at5g60610-like	3.54743
TraesCS5D01G420700	mitochondrial import inner membrane translocase subunit tim14-3-like	3.54194
TraesCS2A01G440800	hypoxia induced conserved region containing	3.53928
TraesCS6B01G085500	hypothetical protein TRIUR3_26532	3.53207
TraesCS4A01G445800	---NA---	3.53073
TraesCS4A01G259300	malonyl- :anthocyanidin 5-o-glucoside-6 -o-malonyltransferase-like	3.52759
TraesCS5A01G446200	otu domain-containing protein at3g57810-like	3.52645
TraesCS1D01G439300	mitochondrial chaperone bcs1-b	3.51939
TraesCS4B01G147700	atpase subunit 4	3.5175
TraesCS2B01G177300	secologanin synthase	3.5175
TraesCS3D01G474500	---NA---	3.50834
TraesCS3B01G246300	aaa-atpase at3g50940-like	3.50768
TraesCS7A01G423900	probable phosphatase 2C 59	3.50492
TraesCS7D01G188500	fact complex subunit spt16-like	3.50474
TraesCS4D01G067200	ubiquitin-conjugating enzyme e2-17 kda-like	3.50267
TraesCS5B01G218600	low molecular mass early light-inducible protein chloroplastic-like	3.49698
TraesCS1D01G223600	ap2 transcriptional activator drf	3.49131
TraesCS7D01G013800	uncharacterized protein LOC109765888	3.48745
TraesCS1D01G104600	ubiquitin-conjugating enzyme e2-17 kda-like	3.48605
TraesCS4A01G193900	vacuolar-sorting receptor 1	3.48474
TraesCS3D01G179200	alpha beta-hydrolases superfamily protein	3.48089
TraesCS3B01G144400	cytokinin-o-glucosyltransferase 1	3.47999
TraesCS7B01G187800	---NA---	3.4751
TraesCS1D01G376600	ethylene-responsive transcription factor erf109-like	3.47479
TraesCS5D01G455900	aaa-atpase at3g28580	3.47475
TraesCS4B01G146700	atp synthase f0 subunit 1	3.46603
TraesCS1A01G209500	ATP GTP binding	3.46121
TraesCS6B01G113900	bax inhibitor 1	3.46102
TraesCS5A01G547300	chaperone protein chloroplastic	3.4509
TraesCS2A01G283000	uncharacterized protein LOC109732782	3.449
TraesCS1A01G243400	Pre-mRNA-splicing factor ATP-dependent RNA helicase DEAH1	3.44513
TraesCS5A01G143100	nac domain-containing protein 77-like	3.44356
TraesCS5D01G111300	NAC domain-containing 68-like	3.4409
TraesCS5A01G218200	glutamate receptor	3.43436
TraesCS3B01G412500	ethylene-responsive transcription factor abr1	3.42977
TraesCS6A01G266000	polyubiquitin	3.42961
TraesCS4D01G115200	g-box-binding factor 1	3.4283
TraesCS3D01G126300	cytokinin-o-glucosyltransferase 1	3.4216
TraesCS4D01G194500	dnaj protein erdj3a	3.42036
TraesCS5B01G428000	dnaj protein homolog	3.41619
TraesCS7A01G445700	Regulator of Vps4 activity in the MVB pathway	3.41559
TraesCS2B01G178800	solute carrier family 25 member 44-like	3.41251
TraesCS4B01G380800	chaperone protein chloroplastic	3.41231
TraesCS7B01G171000	nep1-interacting 1	3.4079
TraesCS5B01G260300	lrr receptor-like serine threonine-protein kinase fls2	3.40282
TraesCS2D01G270300	transcription factor bHLH35	3.40133
TraesCS3A01G375500	transcription factor divaricata-like	3.39992
TraesCS6B01G404800	hypothetical protein SETIT_017386mg	3.39861
TraesCS6D01G142600	F-box At4g00755-like	3.39753
TraesCS2A01G098600	rint1-like protein mag2l	3.39736
TraesCS2D01G086100	pyruvate decarboxylase 2	3.39527
TraesCS3A01G149300	mitochondrial carrier MTM1-like	3.38206
TraesCS1B01G335800	disease resistance protein rga2-like	3.37992
TraesCS7D01G516600	chaperone protein dnaj chloroplastic-like	3.37783
TraesCS7B01G116600	carrier protein mitochondrial-like	3.3757
TraesCS6B01G383200	dehydrin partial	3.37526
TraesCS2B01G506100	transcription termination factor chloroplastic-like	3.36978
TraesCS3D01G142600	uncharacterized protein LOC109739162	3.36509
TraesCS7B01G109100	kda heat shock peroxisomal	3.36101
TraesCS4B01G183900	nicotianamine synthase	3.35538
TraesCS4B01G072200	protein jingubang-like	3.35172
TraesCS5A01G477900	zinc finger protein zat4-like	3.34904
TraesCS7B01G130600	formate dehydrogenase mitochondrial	3.34841
TraesCS7B01G059800	pentatricopeptide repeat-containing protein at1g19720	3.3453
TraesCS2B01G443300	uncharacterized protein LOC109765878	3.33967
TraesCS4A01G145300	sodium hydrogen exchanger 2-like	3.33074
TraesCS6D01G332400	CYPRO4	3.31445
TraesCS5D01G434100	dnaj protein homolog	3.31378
TraesCS3D01G475800	cytokinin dehydrogenase 4	3.31164
TraesCS3A01G339600	nac domain-containing protein 68-like	3.31023
TraesCS3B01G229900	ubiquitin fusion degradation ufd1 family protein	3.31013
TraesCS3B01G335900	unnamed protein product	3.30514
TraesCS2A01G379000	gibberellin 2-beta-dioxygenase 8-like	3.30003
TraesCS2B01G428300	cis-zeatin O-glucosyltransferase 1	3.29995
TraesCS3A01G188700	embryonic DC-8-like	3.29949
TraesCS7A01G272700	uncharacterized protein LOC109767373	3.2968
TraesCS2B01G602700	uncharacterized protein LOC109782392	3.2965
TraesCS7D01G133400	probable calcium-binding protein cml48	3.29487
TraesCS1A01G329600	BREAST CANCER SUSCEPTIBILITY 1 homolog	3.29228
TraesCS6B01G288500	late elongated hypocoty	3.2906
TraesCS2B01G395900	photosynthetic NDH subunit of lumenal location chloroplastic-like	3.28934
TraesCS3A01G279800	anthocyanidin 5,3-O-glucosyltransferase	3.28917
TraesCS1D01G451900	udp-glucose 4-epimerase 1	3.28821
TraesCS2B01G478700	protein reveille 7-like	3.28764
TraesCS5A01G209400	uncharacterized loc100276234	3.28465
TraesCS6A01G111600	fatty acid desaturase chloroplastic	3.2822
TraesCS7B01G159200	plant-specific tfiib-related protein ptf2	3.28199
TraesCS2D01G070500	probable L-ascorbate peroxidase 4	3.28077
TraesCS2B01G356100	probable aldo-keto reductase 3	3.27872
TraesCS7A01G041900	predicted protein	3.27178
TraesCS7B01G216700	serine-rich adhesin for platelets-like	3.26932
TraesCS2A01G517700	hypothetical protein TRIUR3_18357	3.26889
TraesCS2A01G059300	f-box domain containing protein	3.26495
TraesCS1A01G155000	chloroplast j-like domain 1	3.26291
TraesCS2A01G409800	WAS family homolog 1 isoform X1	3.25965
TraesCS4D01G177300	chaperone protein dnaj chloroplastic-like	3.25665
TraesCS2A01G525000	phenolic glucoside malonyltransferase 2-like	3.24878
TraesCS6B01G102700	F-box domain containing	3.24686
TraesCS1B01G300400	protein networked 2a	3.24401
TraesCS7B01G366400	ubiquitin	3.24391
TraesCS2D01G421500	uncharacterized protein LOC109765878	3.23921
TraesCS5B01G246900	peroxidase 17	3.23905
TraesCS6D01G217800	Ethylene-responsive transcription factor ERF053	3.23648
TraesCS5B01G295400	hsp70 nucleotide exchange factor fes1	3.23158
TraesCS1B01G250900	polcalcin jun o 2	3.23028
TraesCS4A01G371600	glycine-rich protein	3.22921
TraesCS4D01G087800	phd finger protein at1g33420-like	3.22673
TraesCS2A01G159200	hypothetical protein TRIUR3_32431	3.2223
TraesCS4D01G356800	protein pair1	3.22229
TraesCS2D01G188200	pentatricopeptide repeat-containing protein at1g26500	3.22192
TraesCS2A01G018200	disease resistance rpp13-like protein 1	3.21957
TraesCS4A01G328600	ankyrin repeat domain-containing protein 2a-like	3.21915
TraesCS1B01G102100	predicted protein	3.21856
TraesCS6D01G360900	phosphoenolpyruvate carboxylase kinase 2	3.2168
TraesCS1A01G393300	clavata3 esr -related protein 2-like	3.21462
TraesCS2B01G500200	pathogenesis-related 1-like	3.21124
TraesCS6A01G235100	ethylene-responsive transcription factor erf053	3.20803
TraesCS5D01G199500	heavy metal-associated isoprenylated plant 20-like	3.20488
TraesCS4A01G441900	hypothetical protein TRIUR3_25398	3.20419
TraesCS3D01G385500	della protein rgl1-like	3.20386
TraesCS7A01G258100	ubiquitin carboxyl-terminal hydrolase 2-like	3.20137
TraesCS6D01G289900	uncharacterized protein LOC109753512	3.19981
TraesCS7A01G345300	F-box domain containing	3.19699
TraesCS2A01G374000	hus1 isoform X1	3.19159
TraesCS1A01G206100	zinc finger -like	3.1875
TraesCS1D01G401500	clavata3 esr -related protein 2-like	3.18665
TraesCS7B01G445500	chaperone protein dnaj chloroplastic-like	3.18635
TraesCS2D01G197600	probable serine threonine-protein kinase wnk11	3.18313
TraesCS5A01G231300	transmembrane protein 45b-like	3.17991
TraesCS1B01G381500	late embryogenesis abundant	3.17966
TraesCS7D01G506800	probable plastidic glucose transporter 2	3.1794
TraesCS2B01G293700	exocyst complex component EXO70A1-like	3.17807
TraesCS6A01G350300	dehydrin 5	3.17647
TraesCS3A01G215000	AAA-ATPase At3g50940-like	3.17444
TraesCSU01G003600	calcium-transporting atpase plasma membrane-type	3.17147
TraesCS6B01G110200	kda class i heat shock	3.16932
TraesCS2B01G609600	glutathione S-transferase	3.16374
TraesCS4A01G370400	uncharacterized protein LOC109760545	3.16284
TraesCS7D01G061400	histone h1	3.16277
TraesCS5B01G495500	hsp70 nucleotide exchange factor fes1-like	3.16209
TraesCS4A01G110600	dnaj protein erdj3a	3.1598
TraesCS1B01G421800	clavata3 esr -related protein 2-like	3.15954
TraesCS3A01G132600	uncharacterized protein LOC109776892	3.15355
TraesCS2B01G491800	vegetative cell wall gp1-like	3.15003
TraesCS6B01G354400	universal stress protein phos32	3.14565
TraesCS3D01G366600	ferredoxin- chloroplastic	3.13919
TraesCS1D01G271900	uncharacterized protein LOC109737421	3.13822
TraesCS4A01G087800	p-loop containing nucleoside triphosphate hydrolase superfamily protein	3.12916
TraesCS3D01G157400	mitochondrial carrier protein mtm1-like	3.12611
TraesCS3B01G314200	nadph-dependent diflavin oxidoreductase 1 isoform x1	3.12491
TraesCS3A01G269900	NAC domain-containing 2	3.12093
TraesCS4B01G051600	monoglyceride lipase-like	3.12036
TraesCS7D01G179300	kda heat shock mitochondrial-like	3.12023
TraesCS4D01G236200	atpase subunit 4	3.11759
TraesCS7D01G211700	carrier protein mitochondrial-like	3.11728
TraesCS2B01G438600	argonaute 2-like	3.11491
TraesCS7A01G187500	fact complex subunit spt16	3.11309
TraesCS4B01G372200	lrr receptor-like serine threonine-protein kinase gso1	3.11105
TraesCS7D01G281100	dna (cytosine-5)-methyltransferase 1-like	3.10902
TraesCS3D01G372000	f-box domain containing protein	3.10829
TraesCS2B01G268600	uncharacterized protein LOC109762915	3.10808
TraesCS1B01G258400	uncharacterized protein LOC109736716	3.10706
TraesCS2B01G396000	gibberellin 2-beta-dioxygenase 8-like	3.10477
TraesCS7B01G101700	protein rna-directed dna methylation 3-like	3.10468
TraesCS7B01G432900	probable plastidic glucose transporter 2	3.10318
TraesCS5B01G435300	crocetin glucosyltransferase 2	3.09614
TraesCS7D01G206200	aba-induced protein	3.09461
TraesCS4A01G258600	uncharacterized protein LOC109736978 isoform X2	3.09329
TraesCS1D01G122400	wrky transcription factor 50	3.09273
TraesCS1B01G072700	protein mitochondrial-like	3.09045
TraesCS6A01G344600	hypothetical protein TRIUR3_22408	3.08935
TraesCS3D01G242500	wrky transcription partial	3.08467
TraesCS4B01G317500	uncharacterized protein LOC109742537	3.08355
TraesCS5B01G357400	prli-interacting factor a	3.081
TraesCS2B01G216800	probable serine threonine- kinase WNK11	3.07957
TraesCS2D01G276900	quinone-oxidoreductase chloroplastic	3.07886
TraesCSU01G127800	ubiquitin fusion degradation ufd1 family protein	3.07875
TraesCS3D01G430200	probable glutathione s-transferase gstu6	3.07774
TraesCS3A01G265400	unnamed protein product	3.07672
TraesCS7A01G416000	26S proteasome non-ATPase regulatory subunit 14 homolog	3.07617
TraesCS7B01G077800	scarecrow-like protein 34	3.07511
TraesCS5D01G110300	coiled-coil domain-containing 97	3.06875
TraesCS3B01G325700	FBD-associated F-box At4g10400-like	3.06729
TraesCS3D01G076300	probable folate-biopterin transporter chloroplastic	3.06679
TraesCS2A01G408200	ubiquitin domain containing	3.06444
TraesCS2D01G190200	probable lrr receptor-like serine threonine-protein kinase at1g74360	3.0621
TraesCS2A01G416000	hypothetical protein TRIUR3_22485	3.06166
TraesCS5D01G070300	transcription repressor ofp1-like	3.06143
TraesCS2D01G104300	ENHANCED DISEASE RESISTANCE 4	3.05916
TraesCS1B01G151300	stromal 70 kda heat shock-related chloroplastic	3.0553
TraesCS5A01G016200	abc transporter g family member 34	3.0543
TraesCS1A01G213800	T-complex 1 subunit epsilon	3.05368
TraesCS5B01G294600	beta-glucosidase 31	3.05159
TraesCS5B01G490500	zinc finger protein 1	3.05136
TraesCS5A01G153700	dead-box atp-dependent rna helicase 35	3.04921
TraesCS6A01G418300	low-temperature-induced 65 kDa	3.04834
TraesCS3A01G300600	hypothetical protein TRIUR3_22134	3.04643
TraesCS7A01G035100	cold-induced small	3.04057
TraesCS6D01G275600	nadh-ubiquinone reductase complex 1 mlrq subunit	3.03591
TraesCS7D01G197500	predicted protein	3.03455
TraesCS5A01G426100	dnaj protein homolog	3.03452
TraesCS5A01G292000	acyltransferase-like protein chloroplastic	3.03193
TraesCS5B01G191700	heavy metal-associated isoprenylated plant protein 20-like	3.03178
TraesCS1B01G447800	duf1645 family protein	3.02871
TraesCS7B01G326400	aaa-atpase at3g50940-like	3.02817
TraesCS7A01G103300	Disease resistance RGA2	3.027
TraesCS6A01G095100	fbd-associated f-box protein at3g50710	3.02464
TraesCS2D01G157800	secologanin synthase	3.02248
TraesCS3B01G214300	serine threonine-protein kinase-like protein at5g23170	3.02032
TraesCS5D01G041000	trna modification gtpase	3.0169
TraesCS3B01G203700	alpha beta-hydrolases superfamily protein	3.01351
TraesCS5D01G199100	hepatoma-derived growth factor-related 2	3.00991
TraesCS6A01G112500	hypothetical protein TRIUR3_34169	3.00937
TraesCS6D01G342800	LAZ1 homolog 2	3.00325
TraesCS4A01G269300	duf292 domain-containing protein	3.00245
TraesCS2D01G194100	pentatricopeptide repeat-containing protein at1g25360	2.99592
TraesCS7B01G355200	early nodulin-like protein 2	2.99511
TraesCS6B01G416900	cytochrome p450	2.99089
TraesCS3B01G492900	SRC2	2.99077
TraesCS2D01G261100	isoflavone 2 -hydroxylase-like	2.98991
TraesCS2A01G336800	zein protein-body er membrane protein	2.98925
TraesCS6A01G325700	acc oxidase	2.98911
TraesCS1A01G116800	hypothetical protein TRIUR3_21397	2.9882
TraesCS6D01G358900	photosystem II 10 kDa chloroplastic-like	2.98797
TraesCS1B01G389700	AP2 domain containing	2.97904
TraesCS5D01G301800	uncharacterized protein LOC109752135	2.97825
TraesCS4B01G175400	chaperone protein dnaj chloroplastic-like	2.97574
TraesCSU01G027200	f-box domain containing expressed	2.97546
TraesCS3D01G350700	zinc finger protein zat11-like	2.97492
TraesCS1A01G133100	stromal 70 kda heat shock-related chloroplastic	2.96986
TraesCS1B01G347100	cbl-interacting protein kinase 19	2.96879
TraesCS1A01G293400	hypothetical protein F775_22017	2.9672
TraesCS6D01G370800	nicotianamine synthase	2.96493
TraesCS1A01G430300	mitochondrial chaperone bcs1-b	2.96434
TraesCS1A01G333800	CBL-interacting kinase 19	2.9637
TraesCS5B01G053900	septin and tuftelin-interacting protein 1 homolog 1-like	2.96337
TraesCS5D01G481200	NAC1	2.96225
TraesCS4B01G198000	---NA---	2.96116
TraesCS3D01G286600	disease resistance protein rga2-like	2.96053
TraesCS7B01G262300	---NA---	2.95847
TraesCS1B01G268600	ubiquitin fusion degradation ufd1 family protein	2.95846
TraesCS7A01G405200	hypothetical protein TRIUR3_08276	2.95466
TraesCS6A01G262700	retrotransposon unclassified	2.95064
TraesCS5B01G478600	acyl carrier protein mitochondrial	2.95042
TraesCS6A01G261100	late elongated hypocoty	2.9498
TraesCS3D01G358900	axi 1 like expressed	2.94713
TraesCS2B01G426500	polyubiquitin	2.94226
TraesCS2D01G418300	cold-induced small protein	2.94179
TraesCS1A01G273700	zinc cchc-type	2.94028
TraesCS3D01G495600	transcription factor bhlh100-like	2.93614
TraesCS6A01G384300	desumoylating isopeptidase 1	2.93539
TraesCS5A01G552400	nicotianamine synthase	2.92959
TraesCS3B01G313900	anthocyanidin -o-glucosyltransferase-like	2.92645
TraesCS2D01G405500	polyubiquitin	2.92507
TraesCS1A01G221900	AP2 transcriptional activator DRF	2.92467
TraesCS2D01G099700	uncharacterized protein LOC109775345	2.92274
TraesCS6D01G083500	histone-lysine n-methyltransferase 2d-like	2.92257
TraesCS6D01G350900	BTB POZ and MATH domain-containing 1-like	2.91536
TraesCS7B01G334700	tyrosine-sulfated glycopeptide receptor 1	2.91283
TraesCS6D01G318300	uncharacterized protein LOC109751366	2.90974
TraesCS5A01G424100	probable glutathione s-transferase gstu1	2.90913
TraesCS3B01G314600	heat stress transcription factor c-1b-like	2.90599
TraesCS4D01G090200	uncharacterized protein LOC109733422	2.90575
TraesCS4A01G405100	---NA---	2.90355
TraesCS4A01G128500	serine-rich protein	2.90172
TraesCS4B01G127400	probable serine threonine-protein kinase ddb_g0271682 isoform x1	2.89835
TraesCS5D01G480000	splicing factor 3b subunit 6-like protein	2.89558
TraesCS3B01G144300	udp-glucosyl transferase	2.89375
TraesCS7A01G083700	glutathione s-transferase	2.88501
TraesCS6D01G088200	f-box protein at2g35280	2.88222
TraesCS6D01G296900	7-deoxyloganetin glucosyltransferase-like	2.88178
TraesCS2A01G304000	scarecrow-like protein 23	2.88075
TraesCS3A01G378700	G-box-binding factor 4	2.87746
TraesCS2B01G455100	vacuolar iron transporter homolog 5-like	2.87656
TraesCS4B01G286400	cyclic dof factor 1-like	2.87526
TraesCS5B01G426300	probable glutathione s-transferase gstu1	2.87484
TraesCS5B01G208000	protein gamete expressed 1	2.87395
TraesCS2B01G417000	copper chaperone for superoxide chloroplastic	2.87303
TraesCS6B01G356000	ACC oxidase	2.87241
TraesCS2A01G271700	transcription factor bHLH35	2.87152
TraesCS3B01G471500	probable glutathione s-transferase gstu6	2.87077
TraesCS7A01G174400	hypothetical protein TRIUR3_22046	2.86821
TraesCS1B01G266200	uncharacterized protein LOC109746850	2.86666
TraesCS5B01G084100	protein nen1-like	2.86472
TraesCS6A01G234200	gem-like protein 4	2.86202
TraesCS4D01G285900	zinc cchc-type	2.85964
TraesCS5B01G336600	agmatine coumaroyltransferase-2-like	2.85683
TraesCS5A01G477100	zinc finger protein 1	2.85095
TraesCS4A01G336000	pirin-like protein isoform x2	2.84621
TraesCS7A01G315700	COP9 signalosome complex subunit 3	2.84399
TraesCS5B01G480900	nac transcription factor	2.84061
TraesCS5D01G261400	f-box domain containing protein isoform x1	2.83553
TraesCS5A01G545500	calcineurin b-like protein 1	2.83365
TraesCS6D01G382900	nicotianamine synthase 3	2.83324
TraesCS2A01G297800	Digalactosyldiacylglycerol synthase chloroplastic	2.82948
TraesCS3D01G294300	calcyclin-binding protein	2.82944
TraesCS3B01G155300	uridylate kinase	2.8246
TraesCS2A01G468900	vegetative cell wall gp1-like	2.82312
TraesCS4A01G334400	protein	2.82261
TraesCS1B01G475700	probable protein phosphatase 2c 53	2.82236
TraesCS5A01G347000	e3 ubiquitin-protein ligase hel2	2.82049
TraesCS1B01G235100	dehydration responsive factor 1 variant	2.81569
TraesCS7A01G423600	AAA-ATPase At3g50940-like	2.8145
TraesCS3B01G313300	harpin-induced protein	2.81417
TraesCS6B01G438900	nicotianamine synthase	2.81141
TraesCS5B01G220000	s-adenosylmethionine decarboxylase proenzyme-like	2.81014
TraesCS2B01G439100	uncharacterized LOC100839725	2.80781
TraesCS1A01G255400	uncharacterized protein LOC109746850	2.80677
TraesCS4B01G360900	cyclin-dependent protein kinase inhibitor smr1-like	2.80625
TraesCS2B01G181300	hypothetical protein TRIUR3_30593	2.80537
TraesCS5B01G494600	nad-dependent epimerase dehydratase	2.80512
TraesCS1A01G074900	pentatricopeptide repeat-containing protein at3g48810	2.80439
TraesCS6A01G264500	duf740 family protein	2.8037
TraesCS4B01G142000	glucan endo- -beta-glucosidase	2.80061
TraesCS3B01G340900	protein chloroplastic	2.80003
TraesCS3A01G447000	Unknown_TA3B95F5-1	2.79994
TraesCS1D01G436500	rna polymerase sigma factor chloroplastic mitochondrial	2.79962
TraesCS5B01G536100	type i cytoskeletal 9-like	2.79803
TraesCS2A01G547200	ATPase subunit 1 (mitochondrion)	2.7925
TraesCS2D01G413000	uncharacterized protein LOC109750044	2.79111
TraesCS5A01G231100	transmembrane protein 45b-like	2.78883
TraesCS7D01G258900	ubiquitin carboxyl-terminal hydrolase 2	2.78742
TraesCS1D01G299400	u-box domain-containing protein 16-like	2.78634
TraesCS4A01G106900	ddb1- and cul4-associated factor 8	2.78619
TraesCS2D01G493700	Abscisic acid-inducible kinase	2.78535
TraesCS4D01G257200	uncharacterized protein LOC109748390	2.78468
TraesCS2B01G087400	probable L-ascorbate peroxidase 4	2.78307
TraesCS7A01G449500	cytochrome P450	2.78291
TraesCS4D01G134900	rubisco activase small subunit	2.78182
TraesCS6A01G198400	hypothetical protein TRIUR3_35177	2.78117
TraesCS1B01G478400	udp-glucose 4-epimerase 1	2.78062
TraesCS2D01G019700	disease resistance rpp13-like protein 1	2.77662
TraesCS2B01G187000	probable trehalose-phosphate phosphatase 3	2.77658
TraesCS4B01G240700	high molecular mass early light-inducible protein chloroplastic-like	2.77577
TraesCS3A01G329400	MICRORCHIDIA 6	2.77327
TraesCS4A01G380200	acid phosphatase 1	2.7716
TraesCS1D01G282200	tetratricopeptide repeat -like superfamily protein	2.77118
TraesCS7D01G132600	protein ecdysoneless homolog	2.77024
TraesCS5B01G260200	calcium-binding ef hand family protein	2.76718
TraesCS2A01G396100	hypothetical protein TRIUR3_31155	2.76683
TraesCS6D01G406500	prli-interacting factor a-like	2.75955
TraesCS3D01G203900	transducin family protein wd-40 repeat family protein	2.75684
TraesCS6A01G140500	endonuclease exonuclease phosphatase family	2.7527
TraesCS3A01G173000	alpha beta-Hydrolases superfamily	2.74814
TraesCS2D01G148900	SWI SNF-related matrix-associated actin-dependent regulator of chromatin subfamily A member 3-like 1	2.74391
TraesCS7A01G528900	chaperone protein dnaj chloroplastic-like	2.73796
TraesCS7B01G186100	beta-d-xylosidase 2	2.73618
TraesCS5A01G397900	isoflavone 2 -hydroxylase-like	2.73433
TraesCS5D01G199200	uncharacterized protein LOC109741409	2.73005
TraesCS5A01G482400	hsp70 nucleotide exchange factor fes1-like	2.72927
TraesCS1D01G401300	clavata3 esr -related protein 2-like	2.72532
TraesCS3D01G126400	cytokinin-o-glucosyltransferase 1	2.72155
TraesCS2A01G096500	nuclear poly polymerase 3	2.72151
TraesCS2A01G493800	Abscisic acid-inducible kinase	2.72036
TraesCS1D01G175700	cytochrome p450 89a2-like	2.71765
TraesCS6B01G398500	probable phosphatase 2C 27	2.71698
TraesCS3A01G311800	unnamed protein product	2.71632
TraesCS6A01G231300	temperature-induced lipocalin-1	2.70751
TraesCS2B01G195900	SPX domain-containing 6	2.70675
TraesCS6D01G077000	bax inhibitor 1	2.70226
TraesCS6D01G128400	endonuclease exonuclease phosphatase family protein	2.70103
TraesCS5B01G300200	cdgsh iron-sulfur domain-containing protein neet	2.70016
TraesCS5D01G379200	dehydrin	2.7001
TraesCS2B01G141900	Na+ H+ antiporter	2.69991
TraesCS7B01G250100	3-beta hydroxysteroid dehydrogenase isomerase	2.69974
TraesCS5D01G170700	zinc finger protein constans-like 2-like	2.69229
TraesCS6D01G235600	F-box At4g22660	2.68772
TraesCS5B01G456700	---NA---	2.68654
TraesCS2D01G281700	uncharacterized protein LOC109732782	2.68484
TraesCS4A01G076500	f-box domain containing expressed	2.6823
TraesCS2D01G432000	vacuolar iron transporter homolog 5-like	2.67873
TraesCS2B01G109800	galactinol synthase 2-like	2.67778
TraesCS7D01G392800	bzip transcription factor 60	2.67518
TraesCS4B01G211600	kda class i heat shock protein	2.67366
TraesCS3A01G400400	BTB POZ and TAZ domain-containing 3	2.67084
TraesCS5B01G087600	dof zinc finger protein	2.67013
TraesCS1D01G259300	disease resistance protein rga3	2.66732
TraesCS7D01G443100	polyubiquitin 11	2.66717
TraesCS5D01G461600	probable beta- -galactosyltransferase 19	2.66598
TraesCS5B01G236900	ethylene-responsive transcription factor erf109-like	2.66398
TraesCS2B01G495400	BTB POZ and MATH domain-containing 2-like	2.66379
TraesCS2D01G119100	myb family transcription factor EFM-like	2.65834
TraesCS6D01G146200	VQ motif family	2.65829
TraesCS3A01G294500	calcyclin-binding	2.65783
TraesCS5B01G059400	udp-glycosyltransferase 88a1-like	2.65594
TraesCS7A01G071000	probable potassium transporter 4	2.65581
TraesCS2D01G407100	WAS family homolog 1 isoform X1	2.65478
TraesCS3B01G261400	zpr1 zinc-finger domain protein	2.65324
TraesCS3D01G483000	probable glutathione s-transferase	2.65277
TraesCS1A01G271800	uncharacterized protein LOC109737421	2.65252
TraesCS4D01G285100	cyclic dof factor 1-like	2.64757
TraesCS7D01G015100	f-box protein at5g49610-like	2.64748
TraesCS4A01G290600	e3 ubiquitin-protein ligase rnf185-like	2.64675
TraesCS6D01G304900	uncharacterized protein LOC109770322	2.64551
TraesCS3B01G120600	ring u-box superfamily protein	2.6408
TraesCS3D01G244800	monothiol glutaredoxin-s5	2.64
TraesCSU01G123300	nitroreductase family	2.63949
TraesCS1D01G177700	protein response to low sulfur 3-like	2.63918
TraesCS4B01G381800	metacaspase-1	2.63692
TraesCS7A01G225500	U-box domain-containing 39	2.63481
TraesCS1D01G277000	f-box domain containing protein	2.63321
TraesCS3D01G209700	zinc finger ccch domain-containing protein 7	2.63217
TraesCSU01G125100	nicotianamine synthase	2.63074
TraesCS6B01G423500	F-box PP2-B10	2.62856
TraesCS4A01G066300	sugar transport protein 13	2.62809
TraesCS5D01G193100	cell division cycle cofactor of APC complex-like	2.62613
TraesCS4D01G233800	f-box domain containing expressed	2.62578
TraesCS4A01G062500	pentatricopeptide repeat-containing protein at5g47360	2.62504
TraesCS3A01G260800	glutathione S-transferase GSTU6	2.62492
TraesCS7A01G392200	GLUTAMINE DUMPER 6-like	2.62222
TraesCS3B01G356300	unnamed protein product	2.62188
TraesCS3A01G242500	probable WRKY transcription factor 48	2.6209
TraesCS4D01G144500	ankyrin repeat and sam domain-containing protein 1a-like isoform x2	2.62031
TraesCS5B01G491500	actin depolymerization factor-like protein	2.61934
TraesCS4A01G264500	uv-b-induced protein chloroplastic	2.61255
TraesCS5A01G531600	protein pair1	2.61187
TraesCS5A01G280700	quinone-oxidoreductase chloroplastic	2.61161
TraesCS5D01G490900	zinc finger protein 1	2.611
TraesCS5A01G366000	splicing factor u2af large subunit a	2.60923
TraesCS1B01G201100	protein response to low sulfur 3-like	2.60882
TraesCS4D01G302500	protein detoxification 27-like	2.60874
TraesCS3A01G326900	unnamed protein product	2.60569
TraesCS4D01G000800	lysm domain receptor-like kinase 3	2.60171
TraesCS4D01G233700	f-box domain containing protein	2.59951
TraesCS1B01G087900	uncharacterized protein LOC109785071	2.59751
TraesCS1A01G426700	rna polymerase sigma factor chloroplastic mitochondrial	2.59631
TraesCS1D01G190200	probable glutathione s-transferase gstu6	2.59624
TraesCS3D01G289900	coiled-coil domain-containing protein 25-like	2.59597
TraesCS1A01G289100	hypothetical protein TRIUR3_26659	2.59526
TraesCS3B01G375100	trans-cinnamate 4-monooxygenase	2.59488
TraesCS6D01G216600	gem-like protein 8	2.59354
TraesCS2D01G095000	nuclear poly(A) polymerase 3	2.59351
TraesCS2A01G586400	E3 ubiquitin- ligase SINA-like 2	2.59342
TraesCSU01G269900	hypothetical protein SORBIDRAFT_0016s002240, partial	2.59283
TraesCS4A01G225500	phd finger protein at1g33420-like	2.59248
TraesCS6B01G331400	random slug 5-like	2.59182
TraesCS4A01G198100	g-box-binding factor 1	2.58983
TraesCS5D01G223500	ubiquitin conjugating enzyme 7 interacting protein 4-like	2.58957
TraesCS5D01G390700	transcription factor bhlh148	2.58812
TraesCS7D01G253600	uncharacterized protein LOC109787492	2.58659
TraesCS7B01G366600	polyubiquitin	2.58647
TraesCS1D01G307600	sarcosine oxidase	2.58531
TraesCS5B01G085500	lrr receptor-like serine threonine-protein kinase fls2	2.58494
TraesCS2A01G344800	probable ran guanine nucleotide release factor	2.58264
TraesCS2D01G540300		2.57751
TraesCS4B01G050500	uv-b-induced protein chloroplastic	2.57694
TraesCS5A01G321400	probable serine threonine-protein kinase wnk9	2.57632
TraesCS3B01G360400	bifunctional endo-1,4-beta-xylanase	2.57589
TraesCS3D01G257900	abc transporter b family member 4-like	2.57582
TraesCS5D01G015200	elongation of fatty acids 3-like	2.57436
TraesCS6D01G143100	B-box zinc finger 32-like	2.57188
TraesCS2D01G281300	drought-induced 1	2.5711
TraesCS2A01G419100	unc-45 homolog A	2.56578
TraesCS3D01G427100	protein hasty 1-like	2.56343
TraesCS7A01G404000	pentatricopeptide repeat-containing protein mitochondrial	2.56341
TraesCS6A01G083200	Bax inhibitor 1	2.56226
TraesCS2D01G331600	protein fatty acid export chloroplastic-like	2.55917
TraesCS1B01G418800	cell number regulator 2	2.55818
TraesCS4A01G336100	pirin-like protein isoform x2	2.55583
TraesCS5A01G472500	amino acid transporter ant1	2.555
TraesCS4D01G269300	3-hydroxybenzoate 6-hydroxylase 1	2.55216
TraesCS3D01G225900	cytochrome p450	2.55146
TraesCS1D01G141900	retrotransposon partial	2.55084
TraesCS2B01G347700	probable inactive ATP-dependent zinc metalloprotease FTSHI chloroplastic	2.54897
TraesCS3D01G210800	uncharacterized protein LOC109740940	2.54897
TraesCS3D01G446700	protein src2-like	2.54746
TraesCS5B01G516600	Photosystem II reaction center PSB28 chloroplastic	2.54741
TraesCS4B01G242700	homocysteine s-methyltransferase 1	2.54713
TraesCS1A01G177300	Cytochrome P450 89A2	2.54612
TraesCS3B01G002200	hlh dna-binding domain superfamily protein	2.54482
TraesCS6B01G254500	protein root hair defective 3 homolog 2	2.54464
TraesCS2D01G254500	uncharacterized oxidoreductase chloroplastic	2.54381
TraesCS2A01G217200	cysteine-rich receptor-like protein kinase 20	2.54204
TraesCS4D01G268000	metal ion binding protein	2.54054
TraesCS3A01G243200	unnamed protein product	2.53893
TraesCS7D01G536900	gibberellin 20-oxidase	2.53792
TraesCS4D01G353900	cyclin-dependent protein kinase inhibitor smr1-like	2.53781
TraesCS6D01G363100	cytochrome P450 72A15-like	2.53658
TraesCS6D01G403400	low-temperature-induced 65 kda protein	2.53612
TraesCS7B01G379700	nadh dehydrogenase subunit 5	2.53601
TraesCS4D01G302800	---NA---	2.53534
TraesCSU01G202000	centroradialis	2.5349
TraesCS2A01G513200	uncharacterized LOC100303866	2.53473
TraesCS1A01G210400	probable trehalose-phosphate phosphatase 2	2.53428
TraesCS1B01G141400	actin binding protein family	2.53361
TraesCS4D01G235100	uncharacterized protein LOC109749335	2.53123
TraesCS1B01G118800	e3 ubiquitin-protein ligase ring1	2.52808
TraesCS5A01G538700	metalloendoproteinase 4-mmp-like	2.52578
TraesCS5B01G144400	hypothetical protein TRIUR3_28735	2.52564
TraesCS6A01G146400	chaperone mitochondrial	2.52309
TraesCS2D01G228500	senescence regulator	2.52129
TraesCS2A01G419800	argonaute 2-like	2.52048
TraesCS2D01G600200	E3 ubiquitin- ligase SINA-like 2	2.518
TraesCS6A01G063800	hypothetical protein TRIUR3_26532	2.51707
TraesCS6A01G310500	uncharacterized protein LOC109753512	2.51698
TraesCS4A01G163900	hypothetical protein TRIUR3_22976	2.51571
TraesCS3D01G201900	ubiquitin fusion degradation ufd1 family protein	2.513
TraesCS4D01G216900	p-loop containing nucleoside triphosphate hydrolase superfamily protein	2.50954
TraesCS2B01G569200	heavy metal-associated isoprenylated plant 39-like	2.50829
TraesCS3A01G296100	mal d 1-associated	2.508
TraesCS7A01G421600	26S proteasome non-ATPase regulatory subunit 2 homolog A-like	2.50659
TraesCS2D01G006500	ent-isokaurene C2-hydroxylase-like	2.50243
TraesCS3A01G416400	glycine-rich cell wall structural	2.50238
TraesCS1D01G137200	ribosomal protein s12	2.50015
TraesCS3A01G199600	Ubiquitin fusion degradation UFD1 family	2.50007
TraesCS2B01G411900	pentatricopeptide repeat-containing chloroplastic	2.50003
TraesCS7D01G295400	protein cca1	2.49834
TraesCS7B01G369100	luminal-binding protein 2	2.49736
TraesCS5A01G153400	probable calcium-binding protein cml25 26	2.49685
TraesCS2A01G456600	protein reveille 7-like	2.49564
TraesCS5A01G468300	nac domain-containing protein 67-like	2.49459
TraesCS4B01G044900	protein kinase superfamily protein	2.49027
TraesCS7D01G357400	cysteine-rich and transmembrane domain-containing protein b-like	2.48854
TraesCS7A01G240200	WPP domain-interacting 1	2.4884
TraesCS7B01G051500	nadh dehydrogenase subunit 6	2.48788
TraesCS4D01G245000	aluminum activated citrate transporter	2.48788
TraesCS2D01G407200	cis-zeatin O-glucosyltransferase 1	2.48757
TraesCS1D01G344900	short-chain type dehydrogenase reductase-like	2.48751
TraesCS7D01G520300	senescence dehydration-associated protein at3g51250-like	2.48747
TraesCS6D01G021100	7-deoxyloganetin glucosyltransferase-like	2.48619
TraesCS1A01G271700	postacrosomal sheath ww domain-binding	2.48572
TraesCS6A01G303300	pentatricopeptide repeat-containing protein chloroplastic	2.485
TraesCS1B01G097400	probable glutathione s-transferase gstf1	2.48235
TraesCS1D01G416000	protease do-like chloroplastic	2.48165
TraesCS6D01G369300	desumoylating isopeptidase 1	2.47663
TraesCS6B01G353700	thioredoxin-like 3- chloroplastic	2.47552
TraesCS5D01G244800	heat stress transcription factor b-1-like	2.47524
TraesCS2A01G181400	snap25 homologous protein snap33	2.47512
TraesCS5B01G408600	casp-like protein 5c1	2.47286
TraesCS5A01G030000	gtpase lsg1-2-like	2.47184
TraesCS4B01G318800	predicted protein	2.47154
TraesCS7A01G259000	F-box kelch-repeat At1g15680	2.47047
TraesCS2B01G112000	nuclear poly(A) polymerase 3	2.47042
TraesCS2A01G325800	probable aldo-keto reductase 3	2.47024
TraesCS4B01G200000	protein in2-1 homolog b	2.46705
TraesCS2D01G050400	f-box protein at5g49610-like	2.46635
TraesCS4D01G050700	uv-b-induced protein chloroplastic	2.46622
TraesCS3D01G116400	probable galactinol--sucrose galactosyltransferase 2	2.46568
TraesCS7B01G367700	polyubiquitin	2.46482
TraesCS3D01G132000	probable carboxylesterase 15	2.4645
TraesCS4A01G091300	serine arginine-rich splicing factor sr45a	2.46378
TraesCS4B01G166100	prostaglandin e synthase 3	2.46326
TraesCS5A01G147700	hypothetical protein TRIUR3_12375	2.46317
TraesCS1D01G086300	uncharacterized protein LOC109733060	2.45984
TraesCS7D01G181300	b3 domain-containing protein os06g0194400-like	2.45884
TraesCS6D01G282900	pentatricopeptide repeat-containing chloroplastic	2.45827
TraesCS3B01G271300	unnamed protein product	2.45812
TraesCS6D01G139500	NADH dehydrogenase subunit 7 (mitochondrion)	2.457
TraesCS7B01G035100	probable calcium-binding protein cml48	2.45594
TraesCS2A01G434800	probable plastid-lipid-associated chloroplastic	2.45405
TraesCS7B01G260500	c1_2 domain-containing protein c1_3 domain-containing protein	2.45359
TraesCS6D01G038200	high-affinity nitrate transporter -like	2.4529
TraesCS7B01G450100	senescence dehydration-associated protein at3g51250-like	2.45206
TraesCS1B01G178500	thioredoxin-like protein yls8	2.44803
TraesCS3B01G492700	F-box At5g07610-like	2.44758
TraesCS3B01G167000	uncharacterized protein LOC109776892	2.44757
TraesCS6D01G102700	uncharacterized protein LOC109740426	2.44718
TraesCS2A01G248600	uncharacterized protein LOC109762915	2.44646
TraesCS2D01G101000	stress responsive	2.44596
TraesCS7A01G402400	non-structural maintenance of chromosomes element 4 homolog a	2.44563
TraesCS5A01G315700	ras-related protein raba3	2.44533
TraesCS7D01G077100	acid phosphatase 1	2.44377
TraesCS2A01G121000	na+ h+ antiporter	2.44311
TraesCS3A01G223300	hypothetical protein TRIUR3_34962	2.44011
TraesCS7D01G329700	gdsl esterase lipase	2.43873
TraesCS1D01G425200	duf1645 family protein	2.43817
TraesCS4B01G377300	germin-like protein 8-11	2.43733
TraesCS4A01G473900	f-box protein at5g07610-like	2.43681
TraesCS2B01G383100	triglyceride lipases	2.43479
TraesCS1A01G084900	predicted protein	2.43439
TraesCS3D01G320300	uncharacterized protein LOC109749566	2.43352
TraesCS4D01G317300	cold-induced small protein	2.43314
TraesCS5A01G487700	cysteine proteinase inhibitor 1	2.43277
TraesCS1A01G354600	proline-rich family expressed	2.42721
TraesCS4A01G072100	senescence dehydration-associated	2.42664
TraesCS1A01G430200	mitochondrial chaperone bcs1-b	2.42658
TraesCS7A01G490500	clathrin assembly protein	2.42478
TraesCS4B01G232500	f-box domain containing protein	2.42354
TraesCS4B01G228300	triadin-like isoform x1	2.42277
TraesCS7B01G354200	pentameric polyubiquitin	2.42272
TraesCS3A01G217400	allergen asp f 7 homolog	2.41992
TraesCS4D01G147600	sodium hydrogen exchanger 2-like	2.41941
TraesCS1B01G212700	ring finger protein 5	2.41882
TraesCS7A01G453400	polyubiquitin	2.41817
TraesCS1B01G337300	kinase-like protein tmkl1	2.41751
TraesCS4B01G129700	fha domain containing expressed	2.41505
TraesCS4B01G090700	phd finger protein at1g33420-like	2.41486
TraesCS7B01G371600	f-box protein at5g07610-like	2.41338
TraesCS2A01G423700	#NAME?	2.41149
TraesCS1A01G212900	probable linoleate 9S-lipoxygenase 5	2.41023
TraesCS7D01G454100	ubiquitin	2.40975
TraesCS6D01G305400	acc oxidase	2.40835
TraesCS2B01G455300	vacuolar iron transporter homolog 5-like	2.40514
TraesCS2B01G304300	histone acetyltransferase kat6b-like	2.40357
TraesCS2D01G292000	centroradialis	2.40303
TraesCS3A01G207900	uncharacterized protein LOC109740940	2.4026
TraesCS4D01G141600	hva22-like protein a	2.40018
TraesCS3B01G001500	protein pxr1-like	2.39813
TraesCS2A01G120900	tubby-like f-box protein 6 isoform x1	2.3975
TraesCS5A01G011300	ocs element-binding factor 1-like	2.39421
TraesCS1A01G203300	DUF241 domain	2.39336
TraesCS4B01G213400	serine arginine-rich splicing factor sr45a	2.39233
TraesCS2D01G275000	exocyst complex component EXO70A1-like	2.39167
TraesCS4B01G100800	amino acid permease 3-like	2.39163
TraesCS5B01G222200	zinc finger protein 346	2.3913
TraesCS6B01G351600	protein srg1	2.38934
TraesCS5B01G195700	pentatricopeptide repeat-containing protein mitochondrial	2.38896
TraesCS4D01G134400	probable proline transporter 2	2.3869
TraesCS7D01G229000	u-box domain-containing protein 39-like	2.38685
TraesCS3A01G282100	DNAJ heat shock N-terminal domain-containing	2.38172
TraesCS2D01G047500	methyltransferase DDB_G0268948	2.38105
TraesCS2B01G275100	5 -adenylylsulfate reductase chloroplastic	2.38026
TraesCS2D01G211800	translation initiation factor IF-2	2.37995
TraesCS3D01G269600	nac domain-containing protein 72	2.37989
TraesCSU01G266300	t02955probable cytochrome p450 monooxygenase - maize	2.37934
TraesCS3A01G279700	Anthocyanidin 5,3-O-glucosyltransferase	2.37882
TraesCS6A01G320700	protein srg1	2.37834
TraesCS3B01G315900	F-box FBD LRR-repeat At5g44950	2.37804
TraesCS7A01G389100	TBC1 domain family member 13-like	2.37774
TraesCS4B01G378000	germin-like protein 8-11	2.37754
TraesCS4B01G314300	7-deoxyloganetin glucosyltransferase-like	2.37686
TraesCS1D01G077500	pentatricopeptide repeat-containing protein at3g48810	2.37565
TraesCS5D01G159000	dead-box atp-dependent rna helicase 35	2.37538
TraesCS2A01G193400	pentatricopeptide repeat-containing protein at1g25360	2.37498
TraesCS5B01G384500	transcription factor bhlh148	2.37378
TraesCS6B01G184400	VQ motif family	2.37362
TraesCS7D01G442900	polyubiquitin isoform x1	2.37347
TraesCS3D01G517100	abscisic stress-ripening protein 2	2.37286
TraesCS7A01G202900	probable peroxygenase 5	2.37145
TraesCS7A01G073800	glycine-rich -like	2.37126
TraesCS2D01G059000	F-box domain containing	2.37019
TraesCS3A01G477500	eukaryotic peptide chain release factor subunit 1-3	2.3687
TraesCS7A01G451100	HEAT-STRESS-ASSOCIATED 32	2.3684
TraesCS5A01G055500	hypothetical protein F775_11568	2.36771
TraesCS6A01G358200	f-box lrr-repeat protein at5g02700	2.36176
TraesCS7D01G258700	ubiquitin carboxyl-terminal hydrolase 2	2.36024
TraesCS4B01G311100	pheophorbide a chloroplastic	2.35973
TraesCS7A01G134200	Telomere-associated RIF1	2.35734
TraesCS3B01G329100	calcyclin-binding -like	2.35484
TraesCS2D01G547600	cysteine protease 1-like	2.35362
TraesCS2B01G320700	scarecrow 23	2.35332
TraesCS7A01G145500	F-box only 7	2.35332
TraesCS1D01G289800	nicotianamine aminotransferase 1	2.35318
TraesCS1A01G093800	REF SRPP _017815	2.35187
TraesCS7B01G262800	cysteine-rich and transmembrane domain-containing protein a-like	2.35139
TraesCS1B01G194900	glutathione s-transferase u17	2.34978
TraesCS4A01G404000	gem-like protein 1	2.34781
TraesCS6D01G104000	SRC2 homolog	2.34759
TraesCS4D01G224900	act domain-containing protein acr8	2.3457
TraesCS1A01G206200	cytochrome c-type biogenesis	2.3455
TraesCS3D01G292700	hypothetical protein F775_04345	2.34436
TraesCS5B01G561300	cytokinin riboside 5 -monophosphate phosphoribohydrolase log1-like	2.34376
TraesCS4D01G239600	heat stress transcription factor a-9	2.34286
TraesCS2B01G196700	DUF1677 family	2.34241
TraesCS3A01G127300	uncharacterized acetyltransferase At3g50280-like	2.34106
TraesCS5A01G091600	uncharacterized protein LOC109736353 isoform X2	2.34083
TraesCS2D01G453100	protein mard1-like	2.34068
TraesCS7A01G133000	ecdysoneless homolog	2.33848
TraesCS3D01G195800	crs2-associated factor chloroplastic	2.33719
TraesCS2B01G022000	uncharacterized protein LOC109761355	2.33547
TraesCS4A01G106100	hypothetical protein F775_32663	2.33249
TraesCS6A01G348500	hypothetical protein TRIUR3_26916	2.33109
TraesCS7D01G405800	7-deoxyloganetic acid glucosyltransferase-like	2.32958
TraesCS1D01G355900	proline-rich family expressed	2.32931
TraesCS3D01G036200	transcription factor myb21	2.32899
TraesCS4D01G000500	abc transporter f family member 1	2.32818
TraesCS7A01G179800	B3 domain-containing Os06g0194400	2.32814
TraesCS5A01G221200	s-adenosylmethionine decarboxylase proenzyme-like	2.32735
TraesCS7D01G184700	drought-induced protein rdi	2.32235
TraesCS2A01G326500	SUPPRESSOR OF GAMMA RESPONSE 1-like	2.3197
TraesCS6A01G350000	CYPRO4	2.31921
TraesCS1A01G348400	26S proteasome non-ATPase regulatory subunit 1 homolog A-like isoform X2	2.31911
TraesCS6D01G135600	chaperone mitochondrial	2.31882
TraesCS3A01G489700	transcription factor bhlh100-like	2.31722
TraesCS2B01G574100	methylthioribose kinase	2.31706
TraesCS5D01G362500	prli-interacting factor a	2.3159
TraesCS6B01G413600	phosphoenolpyruvate carboxylase kinase 2-like	2.31582
TraesCS4B01G327700	protein src2-like	2.31365
TraesCS7B01G015000	f-box domain containing protein	2.31178
TraesCS6A01G009100	bidirectional sugar transporter SWEET14-like	2.30906
TraesCS7A01G533000	senescence dehydration-associated protein at3g51250-like	2.30737
TraesCS4B01G351200	---NA---	2.30568
TraesCS3B01G176600	mitochondrial carrier protein mtm1-like	2.30535
TraesCS4B01G199100	e3 ubiquitin-protein ligase os03g0188200-like	2.30454
TraesCS7A01G338800	3-beta hydroxysteroid dehydrogenase isomerase	2.3043
TraesCS4D01G261600	grassy tillers partial	2.30427
TraesCS6B01G356200	ACC oxidase	2.30299
TraesCS7D01G160400	chaperone -domain superfamily protein	2.30179
TraesCS4D01G308400	zinc finger ccch domain-containing protein 48	2.29638
TraesCS3A01G211100	cytokinin riboside 5 -monophosphate phosphoribohydrolase LOG-like	2.29598
TraesCS5D01G375600	Splicing factor U2af large subunit A	2.29577
TraesCS1B01G230200	nucleoside diphosphate kinase1	2.29315
TraesCS3A01G342900	trans-cinnamate 4-monooxygenase	2.29242
TraesCS3D01G124100	transcription factor gte9-like	2.29117
TraesCS4A01G003600	alpha beta-hydrolases superfamily protein	2.29091
TraesCS4D01G125800	protein zinc induced facilitator-like 1-like isoform x1	2.29071
TraesCS6A01G310300	metalloendo ase 2-MMP	2.2885
TraesCS3A01G510100	abscisic stress-ripening protein 1	2.28699
TraesCS7B01G351000	protein heat-stress-associated 32	2.28687
TraesCS3D01G371900	g-box-binding factor 4	2.28582
TraesCS5D01G013100	plasma membrane ATPase 1	2.28519
TraesCS1B01G185900	dof zinc finger protein	2.28502
TraesCS4B01G283700	predicted protein	2.28406
TraesCS6A01G323000	uncharacterized protein LOC109739494	2.28396
TraesCS1D01G121000	heat shock 70 kda protein 14	2.28387
TraesCS5D01G470300	chaperonin-like protein chloroplastic	2.28337
TraesCS4B01G271900	blue copper protein	2.28328
TraesCS2B01G121600	ENHANCED DISEASE RESISTANCE 4	2.28032
TraesCS7D01G338400	probable ufm1-specific protease	2.27946
TraesCS2B01G435000	uncharacterized protein LOC109750044	2.27845
TraesCS1B01G162000	f-box domain containing protein	2.27601
TraesCS5A01G316200	uncharacterized loc100192569	2.27476
TraesCS4B01G353000	ataxin-10 isoform x1	2.27351
TraesCS2B01G392300	GEM 4	2.27258
TraesCS3A01G139600	flocculation FLO11-like	2.2724
TraesCS5D01G545200	ankyrin repeat domain-containing 2A-like	2.27222
TraesCS6D01G397200	thylakoid-bound ascorbate peroxidase	2.27133
TraesCS2B01G105500	SNF2 domain-containing CLASSY 1	2.271
TraesCS3D01G439700	uncharacterized protein LOC109785083	2.27099
TraesCS5A01G248100	e3 ubiquitin-protein ligase atl6	2.26988
TraesCS1B01G139500	heat shock 70 kda protein 15-like	2.26985
TraesCS2B01G135200	shock SRC2	2.26958
TraesCS4A01G066200	sugar transport protein 13	2.26796
TraesCS1B01G286700	f-box domain containing protein	2.26464
TraesCS2B01G365900	serine threonine-protein kinase oxi1-like	2.26368
TraesCS3B01G182400	probable aquaporin tip4-2	2.26183
TraesCS6B01G368100	uncharacterized protein LOC109751366	2.26075
TraesCS2B01G287600	probable pyridoxal 5 -phosphate synthase subunit	2.2604
TraesCS2D01G481300	disease resistance protein at1g50180	2.25913
TraesCS1B01G226400	probable linoleate 9s-lipoxygenase 5	2.25814
TraesCS2D01G456300	pentatricopeptide repeat-containing protein mitochondrial-like	2.25791
TraesCS1D01G317000	myosin heavy chain-related	2.25639
TraesCSU01G021700	e3 ubiquitin-protein ligase sina-like 10	2.25623
TraesCS5B01G430900	transposon unclassified	2.25609
TraesCS4B01G250900	remorin-like isoform x3	2.25561
TraesCS7D01G194600	nucleic acid binding protein	2.25402
TraesCS3B01G315800	DNAJ heat shock N-terminal domain-containing	2.25351
TraesCS7D01G399100	uncharacterized protein LOC109771135 isoform X2	2.25335
TraesCS6B01G409800	thioredoxin-like protein chloroplastic	2.25315
TraesCS5B01G152400	probable calcium-binding protein cml25 26	2.2526
TraesCS7D01G506600	#NAME?	2.25177
TraesCS1B01G125400	mpv17 pmp22 family protein	2.25156
TraesCS4D01G358800	metacaspase-1	2.25143
TraesCS3A01G280800	heat stress transcription factor C-1b-like	2.25057
TraesCS2B01G414400	Beta-carotene 3-hydroxylase	2.24761
TraesCS2B01G460200	hypoxia induced conserved region containing	2.24734
TraesCS4D01G231200	serpin family protein	2.24729
TraesCS2A01G182400	probable lrr receptor-like serine threonine-protein kinase at1g74360	2.24654
TraesCS1B01G234900	alpha beta hydrolase related protein	2.2452
TraesCS5B01G152200	dead-box atp-dependent rna helicase 35	2.24499
TraesCS2A01G276000	exocyst complex component EXO70A1-like	2.24445
TraesCS2A01G094800	brct domain-containing protein	2.24371
TraesCS6D01G310900	sugar transporter ERD6-like 16	2.24311
TraesCS4B01G178500	vq motif family protein expressed	2.24177
TraesCS2A01G323000	BTB POZ and TAZ domain-containing 2	2.24077
TraesCS2D01G271800	pre translocase subunit SECE1	2.24077
TraesCS5B01G535800	pirin-like protein isoform x1	2.23899
TraesCS3D01G104500	pyruvate decarboxylase 1-like	2.23816
TraesCS2B01G043900	exocyst complex component exo70a1 isoform x1	2.23051
TraesCS5B01G236400	heat stress transcription factor b-1-like	2.22787
TraesCS5B01G167200	uncharacterized protein LOC109782320	2.22692
TraesCS2D01G554900	S-acyltransferase 11	2.2261
TraesCS1A01G047900	retrotransposon expressed	2.22423
TraesCS3A01G219200	acyl- thioesterase 1 homolog 1	2.22285
TraesCS7B01G383000	proline-rich receptor-like protein kinase perk9	2.22159
TraesCS6D01G252700	chloroplastic isoform X1	2.21914
TraesCS7B01G094400	udp-glycosyltransferase 73c5-like	2.21905
TraesCS7B01G432300	nf-x1-type zinc finger protein nfxl1	2.21894
TraesCS2B01G295300	quinone-oxidoreductase chloroplastic	2.21792
TraesCS7D01G084800	alpha carbonic anhydrase 7-like	2.21724
TraesCS1D01G066000	lec14b protein isoform x1	2.21698
TraesCS1A01G221700	Alpha beta hydrolase related	2.21694
TraesCS2D01G273600	probable aldo-keto reductase 2	2.21539
TraesCS3D01G260200	serine arginine-rich-splicing factor sr34 isoform x3	2.21415
TraesCS5B01G245600	clathrin assembly protein at4g40080	2.21377
TraesCS2D01G387600	probable metal-nicotianamine transporter ysl9 isoform x2	2.21317
TraesCS1B01G217200	expansin-like a2	2.213
TraesCS5D01G533500	pirin-like protein isoform x1	2.21005
TraesCS1A01G093500	BTB POZ and MATH domain-containing 1-like	2.20999
TraesCS5B01G100600	glutaredoxin-c15	2.20958
TraesCS2B01G605800	oxalate-- ligase	2.20922
TraesCS3A01G201200	transducin family WD-40 repeat family	2.20771
TraesCS4D01G214100	serine arginine-rich splicing factor sr45a	2.20542
TraesCS7B01G033800	protein ecdysoneless homolog	2.20482
TraesCS7D01G077000	coiled-coil domain-containing protein 97	2.20358
TraesCS7A01G255000	uncharacterized protein LOC109787492	2.20174
TraesCS6D01G144300	Leucine zipper -like	2.20147
TraesCS1A01G248200	rhomboid mitochondrial	2.20132
TraesCS4B01G141800	lrr receptor-like serine threonine-protein kinase fls2	2.20067
TraesCS5D01G165000	hypothetical protein TRIUR3_17864	2.19898
TraesCS6B01G366400	replication A1a	2.19725
TraesCS6A01G384000	F-box PP2-B10	2.19721
TraesCS4B01G347800	transmembrane protein 64	2.19628
TraesCS1D01G107000	mpv17 pmp22 family protein	2.19401
TraesCS2B01G095900	Transcription factor bHLH47	2.19118
TraesCS6A01G367000	bifunctional nuclease 1	2.19081
TraesCS6A01G225300	wall-associated receptor kinase 5	2.19063
TraesCS2B01G118900	stress responsive protein	2.19048
TraesCS2A01G280800	suppressor of cytokine signaling 7	2.18973
TraesCS2D01G385300	nad h-quinone oxidoreductase subunit chloroplastic	2.1896
TraesCS7D01G385800	uncharacterized protein LOC109786266	2.18814
TraesCS2D01G057900	EMBRYO SAC DEVELOPMENT ARREST chloroplastic	2.18774
TraesCS1A01G259500	disease resistance protein rga3	2.18726
TraesCS3A01G247900	mitochondrial outer membrane protein porin 1	2.18574
TraesCS6B01G080900	ubiquitin thioesterase otub1-like	2.18438
TraesCS4B01G261600	grassy tillers partial	2.184
TraesCS4B01G365300	f-box lrr-repeat protein at1g55660-like	2.17947
TraesCS3A01G489600	transcription factor bhlh100-like	2.17881
TraesCS7A01G189000	starch synthase ssiia	2.17863
TraesCS3D01G196400	piezo-type mechanosensitive ion channel homolog isoform x1	2.17768
TraesCS6B01G207400	agenet domain-containing	2.17544
TraesCS2A01G420700	---NA---	2.17486
TraesCS7D01G273100	nep1-interacting 1	2.17365
TraesCS6D01G216500	gem-like protein 4	2.17328
TraesCS5B01G094700	hypothetical protein TRIUR3_33799	2.17201
TraesCS1A01G408900	protease do-like chloroplastic	2.17096
TraesCS5A01G437900	heat stress transcription factor a-2e	2.17016
TraesCS7A01G034500	probable glutathione s-transferase gstu6	2.16884
TraesCS2A01G286700	TIFY 9	2.16821
TraesCS6B01G305500	Galactan beta-1,4-galactosyltransferase GALS1	2.1677
TraesCS7B01G262700	cysteine-rich and transmembrane domain-containing protein a-like	2.16628
TraesCS1A01G363200	Vesicle transport v-SNARE 13	2.16342
TraesCS4D01G242100	homocysteine s-methyltransferase 1	2.16275
TraesCS5A01G191400	heavy metal-associated isoprenylated plant protein 20-like	2.16185
TraesCS4B01G061500	serine carboxypeptidase-like 18	2.16184
TraesCS5B01G127000	uncharacterized protein LOC109756678	2.16158
TraesCS2B01G276500	PREDICTED: uncharacterized protein LOC100831669 isoform X4	2.16094
TraesCS7D01G463000	auxin response factor-like protein	2.16037
TraesCS2A01G047900	hypothetical protein F775_04819	2.15944
TraesCS2A01G421200	cold-induced small	2.15894
TraesCS1D01G131800	stromal 70 kda heat shock-related chloroplastic	2.15831
TraesCS3D01G105300	ring u-box superfamily protein	2.15807
TraesCS2B01G044400	exocyst complex component exo70a1 isoform x2	2.15744
TraesCS7B01G291600	uncharacterized protein LOC109786266	2.15581
TraesCS7B01G299200	bzip transcription factor 60	2.15507
TraesCS1B01G211700	abscisic acid 8 -hydroxylase 4	2.15485
TraesCS3A01G425500	sucrose-phosphate synthase	2.1544
TraesCS3B01G237800	zinc finger ccch domain-containing protein 7	2.15239
TraesCS6D01G203300	Co-chaperone family	2.15184
TraesCS4D01G107400	fructose-bisphosphate chloroplastic	2.15099
TraesCS3D01G248200	structural maintenance of chromosomes protein 2-like	2.15042
TraesCS5A01G296200	hsp70 nucleotide exchange factor fes1	2.15015
TraesCS3B01G311400	cold induced	2.14984
TraesCS7B01G366900	hypothetical protein F775_03388	2.14909
TraesCS2B01G498100	translation factor SUI1 homolog 2-like	2.14814
TraesCS5A01G264500	peptidyl-prolyl cis-trans isomerase fkbp16- chloroplastic	2.14746
TraesCS5B01G436500	scopoletin glucosyltransferase-like	2.1466
TraesCS5A01G223100	zinc finger protein 346	2.146
TraesCS4B01G107800	methylthioribose-1-phosphate isomerase	2.14518
TraesCS7D01G152600	leucine-rich repeat receptor-like serine threonine-protein kinase at2g24130	2.14477
TraesCS3A01G291000	FBD-associated F-box At4g10400-like	2.14475
TraesCSU01G107600	protein chlororespiratory reduction chloroplastic	2.14174
TraesCS3D01G170300	eri1 exoribonuclease 2-like	2.1413
TraesCS1D01G295700	uncharacterized protein LOC109752173 isoform X1	2.14057
TraesCS5A01G451400	probable beta- -galactosyltransferase 19	2.13962
TraesCS2B01G303200	Glycerophosphodiester phosphodiesterase GDPD2	2.13851
TraesCS2A01G287500	histone acetyltransferase KAT6B-like	2.13814
TraesCS6A01G386800	receptor-like serine threonine-protein kinase ale2 isoform x1	2.13722
TraesCS3A01G435000	mads-box transcription factor 51-like	2.13715
TraesCS1A01G349900	DNAJ heat shock N-terminal domain-containing	2.13625
TraesCS5A01G171500	sufe-like protein chloroplastic mitochondrial	2.13366
TraesCS7A01G335600	haloacid dehalogenase-like hydrolase domain-containing protein at3g48420	2.1318
TraesCS2B01G241800	Cysteine-rich receptor kinase 10	2.13106
TraesCS1D01G407000	ethylene-responsive transcription factor erf094-like	2.12789
TraesCS5A01G189500	carbohydrate transporter sugar porter transporter	2.12747
TraesCS4B01G001000	protein src2 homolog	2.12707
TraesCS3D01G389700	hypothetical protein F775_05730	2.12704
TraesCS6A01G224800	rna-binding protein 42	2.12446
TraesCS4A01G103900	protein in2-1 homolog b	2.12317
TraesCS3B01G423200	fructose-bisphosphate aldolase	2.12297
TraesCS4B01G092300	transposase protein	2.12009
TraesCSU01G270800	cytochrome p450 like_tbp	2.1185
TraesCS3D01G345600	flavonol synthase flavanone 3-hydroxylase	2.11714
TraesCS3B01G404000	protein transparent testa 1-like	2.11606
TraesCS5A01G432700	non-specific lipid-transfer protein at2g13820 isoform x1	2.11522
TraesCS7A01G348500	CLAVATA3 ESR (CLE)-related ESR1	2.11345
TraesCS5D01G440900	scopoletin glucosyltransferase	2.11291
TraesCS6B01G103900	xylanase inhibitor 1	2.11286
TraesCS4B01G197200	phosphatidylinositol transfer protein 2-like	2.11221
TraesCS4B01G107100	dirigent protein 21-like	2.11206
TraesCS5A01G315100	mage-like protein 2	2.11098
TraesCS3D01G302700	tunicamycin induced partial	2.11076
TraesCS2D01G274200	uncharacterized protein LOC109745658 isoform X1	2.11021
TraesCS1D01G106700	uncharacterized protein LOC109755224	2.11019
TraesCS1D01G190300	probable glutathione s-transferase gstu6	2.10468
TraesCS6D01G167000	agenet domain-containing	2.10313
TraesCS7A01G299400	CCA1	2.10232
TraesCS3D01G388500	otu domain-containing protein	2.10181
TraesCS6A01G277500	Galactan beta-1,4-galactosyltransferase GALS1	2.1004
TraesCS4B01G209100	e3 ubiquitin-protein ligase rduf2-like	2.10018
TraesCS6B01G249700	protein grpe	2.09918
TraesCS2B01G284300	probable NAD(P)H dehydrogenase (quinone) FQR1-like 1	2.09792
TraesCS6D01G291600	glycine cleavage system H mitochondrial	2.09763
TraesCS5D01G464000	germin-like protein 3-7	2.09728
TraesCS2A01G214400	chitin-inducible gibberellin-responsive protein 1	2.09718
TraesCS2A01G472700	BTB POZ and MATH domain-containing 2-like	2.0968
TraesCS6D01G184700	uncharacterized protein LOC109754518	2.09551
TraesCS5D01G105700	uncharacterized protein LOC109757640	2.09387
TraesCS1D01G323200	disease resistance protein rga2-like	2.09348
TraesCS2B01G109700	galactinol synthase 2-like	2.09342
TraesCS3D01G416800	type i cytoskeletal 9-like	2.09334
TraesCS3D01G280600	heat stress transcription factor c-1b-like	2.09246
TraesCS7D01G269900	trab domain-containing protein isoform x2	2.09162
TraesCS1D01G316900	protein translation factor sui1 homolog	2.09143
TraesCS5A01G373200	core-2 i-branching beta-16-n-acetylglucosaminyltransferase family protein	2.09102
TraesCS3A01G530800	---NA---	2.09021
TraesCS5B01G150300	macrophage migration inhibitory factor homolog isoform x2	2.08926
TraesCS6A01G074200	nitroreductase family	2.08896
TraesCS7B01G139600	chaperone protein dnaj-like protein	2.08787
TraesCS1A01G335500	acetylserotonin O-methyltransferase 1-like	2.08582
TraesCS5A01G380900	transcription factor bhlh148	2.08515
TraesCS5B01G304900	disease resistance protein rpm1	2.0846
TraesCS4A01G339000	4-hydroxyphenylacetaldehyde oxime monooxygenase-like	2.08297
TraesCS4D01G126800	receptor protein kinase 1	2.0825
TraesCS3A01G452100	pollen-specific leucine-rich repeat extensin-like protein 1	2.08145
TraesCS3D01G111400	zinc finger ccch domain-containing protein 59	2.08112
TraesCS2B01G177500	secologanin synthase	2.07941
TraesCS3B01G422300	BCL-2 binding anthanogene-1	2.07789
TraesCS3B01G133400	probable galactinol--sucrose galactosyltransferase 2	2.07667
TraesCS6A01G113500	F-box FBD LRR-repeat At1g13570-like	2.07607
TraesCS2D01G018100	disease resistance rpp13-like protein 1	2.07566
TraesCS2B01G060400	hypothetical protein TRIUR3_10753	2.07537
TraesCS1B01G267300	wat1-related protein at5g07050-like	2.07533
TraesCS3B01G427800	---NA---	2.07509
TraesCS6B01G201500	limonoid udp-glucosyltransferase	2.07457
TraesCS6A01G232900	e2f-associated phosphoprotein	2.07446
TraesCS7D01G343300	haloacid dehalogenase-like hydrolase domain-containing protein at3g48420	2.07322
TraesCS2B01G466500	Myb-related Zm1	2.07286
TraesCS4B01G261900	j domain-containing protein required for chloroplast accumulation response 1	2.07233
TraesCS5D01G176300	sufe-like protein chloroplastic mitochondrial	2.07097
TraesCS1B01G203100	cytochrome p450 89a2	2.07056
TraesCS3D01G218100	aaa-atpase at3g50940-like	2.07004
TraesCS4B01G383100	metacaspase-1	2.07003
TraesCS3D01G108000	protein always early 3-like	2.0697
TraesCS4D01G209600	---NA---	2.06928
TraesCS1A01G082500	hydrophobic LTI6B	2.06836
TraesCS1B01G461600	rna polymerase sigma factor chloroplastic mitochondrial	2.06806
TraesCS2B01G420000	bax inhibitor 1	2.06775
TraesCS5D01G203100	pentatricopeptide repeat-containing protein mitochondrial	2.06694
TraesCS5A01G154000	protein enabled homolog	2.06689
TraesCS5B01G213400	alpha beta-hydrolases superfamily protein	2.06649
TraesCS7B01G165800	glutamate dehydrogenase	2.06491
TraesCS2B01G474700	protein MARD1-like	2.06474
TraesCS3D01G082200	protein chromatin remodeling 8	2.06403
TraesCS5A01G148700	long chain acyl- synthetase 4-like	2.06339
TraesCS1A01G175500	low-temperature-induced 65 kDa	2.06336
TraesCS7D01G464800	ubiquitin conjugation factor e4	2.06306
TraesCS2B01G044100	exocyst complex component exo70b1	2.06216
TraesCS5D01G569200	ripening-related 6	2.06166
TraesCS2D01G434500	thylakoid lumenal 29 kDa chloroplastic	2.06076
TraesCS3A01G454300	protein src2-like	2.06
TraesCS5A01G155800	pentatricopeptide repeat-containing protein chloroplastic	2.05744
TraesCS3A01G530700	plant-specific domain tigr01615 family partial	2.05674
TraesCS2A01G206600	probable serine threonine-protein kinase abkc	2.05638
TraesCS4B01G244400	aluminum activated citrate transporter	2.05588
TraesCS3A01G363800	pentatricopeptide repeat-containing chloroplastic	2.05579
TraesCS6B01G257200	myb-related protein myb4	2.05578
TraesCS6D01G203800	temperature-induced lipocalin-1	2.0555
TraesCSU01G128300	germin-like protein 8-5	2.05472
TraesCS6B01G163200	formin-like protein 10	2.05375
TraesCS7D01G358000	---NA---	2.05338
TraesCS2D01G150400	probable 4-coumarate-- ligase 5	2.05333
TraesCS1D01G369300	aba-inducible protein phv a1-like	2.05275
TraesCS2A01G481100	uncharacterized protein LOC109736127	2.05142
TraesCS3A01G531300	---NA---	2.05139
TraesCS7A01G430400	freezing-induced 1	2.0512
TraesCS3B01G303800	NAC domain-containing 2	2.04812
TraesCS3D01G517300	abscisic stress-ripening protein 2	2.04802
TraesCS3A01G260000	serine arginine-rich-splicing factor SR34 isoform X3	2.04765
TraesCS2D01G455200	atp-dependent rna helicase glh-2-like isoform x1	2.04706
TraesCS5D01G183500	ocs element-binding factor 1	2.04625
TraesCS2D01G338700	#NAME?	2.04607
TraesCS4B01G235300	homeobox-leucine zipper protein hox19	2.04565
TraesCS7A01G453300	polyubiquitin	2.0451
TraesCS1B01G329300	protein translation factor sui1 homolog	2.04463
TraesCS5B01G293800	uncharacterized protein LOC109752143	2.04392
TraesCS1A01G312400	probable glycerol-3-phosphate dehydrogenase	2.04373
TraesCS1D01G312600	probable glycerol-3-phosphate dehydrogenase	2.04269
TraesCS6A01G363900	probable protein phosphatase 2c 27	2.04259
TraesCS4A01G140600	zinc finger protein constans-like 13	2.04252
TraesCS5B01G098800	meiosis-specific protein pair3-like isoform x2	2.04237
TraesCS5B01G426400	probable glutathione s-transferase gstu1	2.03962
TraesCS1D01G102400	ref srpp-like protein at3g05500	2.03953
TraesCS6B01G257800	phosphoenolpyruvate carboxylase kinase 2	2.03895
TraesCS3A01G170800	phosphatase 1 regulatory subunit 12A-like	2.03839
TraesCS6A01G396300	lysm domain receptor-like kinase 3	2.03816
TraesCS1B01G342300	aspartic proteinase nepenthesin-1	2.03668
TraesCS4D01G295400	probable glutathione s-transferase gstu6	2.03525
TraesCS1D01G213700	probable trehalose-phosphate phosphatase 2	2.03497
TraesCS7B01G093300	pentatricopeptide repeat-containing protein mitochondrial isoform x1	2.0349
TraesCS1D01G109900	probable gtp diphosphokinase chloroplastic	2.03317
TraesCS4B01G227600	vegetative cell wall protein gp1-like	2.03308
TraesCS1B01G258700	rhomboid-like protein mitochondrial	2.03235
TraesCS3B01G415900	Amidophosphoribosyltransferase chloroplastic	2.03229
TraesCS1B01G343100	protein breast cancer susceptibility 1 homolog	2.03195
TraesCS4D01G136800	glucan endo- -beta-glucosidase	2.03021
TraesCS2B01G608900	mpv17 PMP22 family	2.0298
TraesCS7D01G431100	probable boi-related e3 ubiquitin-protein ligase 3	2.02908
TraesCS1B01G353400	dna polymerase delta subunit 4-like	2.02822
TraesCS2D01G438000	hypoxia induced conserved region containing	2.02614
TraesCS5B01G009200	ocs element-binding factor 1-like	2.02594
TraesCS3D01G290800	fbd-associated f-box protein at4g10400-like	2.02526
TraesCS2D01G472400	BTB POZ and MATH domain-containing 2-like	2.02481
TraesCS4D01G230100	uncharacterized loc103639375	2.02426
TraesCS1D01G187700	f-box protein pp2-a13	2.02374
TraesCS2D01G099800	probable lysophospholipase BODYGUARD 4	2.02354
TraesCS7D01G440200	protein heat-stress-associated 32	2.02227
TraesCS6B01G248600	uncharacterized protein LOC109779950	2.02187
TraesCS3A01G263000	DUF1639 family	2.02054
TraesCS3A01G330400	bifunctional endo-1,4-beta-xylanase isoform X1	2.02005
TraesCS5D01G223800	e3 ubiquitin-protein ligase aip2	2.02001
TraesCS2D01G450800	chaperone protein	2.01972
TraesCS4D01G342700	transmembrane protein 64	2.01951
TraesCS6A01G112400	polyubiquitin	2.01924
TraesCS5D01G460800	cell division cycle 5-like protein	2.01894
TraesCS6A01G412900	thylakoid-bound ascorbate peroxidase	2.01798
TraesCS6B01G429200	flavonoid O-methyltransferase Os11g0303600	2.01729
TraesCS3D01G076000	uncharacterized protein LOC109750264	2.01598
TraesCS4A01G066800	aluminum activated citrate transporter	2.01535
TraesCS4D01G251000	glucan endo- -beta-glucosidase 1-like	2.01506
TraesCS4D01G219800	regulator of vps4 activity in the mvb pathway protein	2.01456
TraesCS5D01G108300	uncharacterized protein LOC109735897	2.01375
TraesCS7D01G401500	af378856_1 at4g19390 t5k18_170	2.01309
TraesCS3A01G239400	uncharacterized protein LOC109785569	2.01215
TraesCS3B01G236600	unnamed protein product	2.01067
TraesCS1D01G352200	ubiquitin domain-containing protein 1-like	2.01012
TraesCS7B01G262400	---NA---	2.00922
TraesCS2A01G142800	bzip transcription factor 17	2.00827
TraesCS4A01G036000	transcription factor-like protein dpb	2.0082
TraesCS5A01G235300	beta-13-galactosyltransferase 7	2.00758
TraesCS4B01G125700	sodium hydrogen exchanger 2-like	2.00694
TraesCS1B01G271000	sac3 family protein c	2.00686
TraesCS2D01G146100	bZIP transcription factor 17-like	2.00663
TraesCS4D01G222800	transcription initiation factor iif subunit alpha isoform x2	2.00638
TraesCS3A01G161600	zinc finger ccch domain-containing protein 4	2.00517
TraesCS6D01G136600	cinnamoyl- reductase 2-like	2.00494
TraesCS2A01G474500	translation factor SUI1 homolog 2-like	2.00486
TraesCS7A01G427700	STAR1	2.00485
TraesCS3A01G437400	probable glutathione s-transferase gstu6	2.00388
TraesCS5A01G475500	protein synthesis inhibitor ii	2.00199
TraesCS6A01G241000	probable serine threonine- kinase PBL19	2.00062
TraesCS2A01G282600	drought-induced 1	2.00015

## Sheet: TaHsfC2a (control v heat)_down
Differential expression of genes in response to heat in TaHsfC2a (downregulated genes; ≤-2 log2-fold change)
Gene_ID	Gene_description	Fold Change
TraesCS6D01G275400	gdsl esterase lipase at5g37690	-5.58698
TraesCS6A01G335900	growth-regulating factor	-5.54158
TraesCS2B01G174300	peroxidase 2	-5.53612
TraesCS4D01G005500	cytochrome p450 72a14-like	-5.45868
TraesCS1D01G227600	glycine-rich protein family	-5.45579
TraesCS3A01G050900	---NA---	-5.43532
TraesCS6B01G133000	STRUBBELIG-RECEPTOR FAMILY 1 isoform X1	-5.40676
TraesCS6A01G294800	gdsl esterase lipase at5g37690-like	-5.40375
TraesCSU01G127400	peroxidase 2	-5.39454
TraesCS7B01G112100	gdsl esterase lipase at5g37690	-5.35848
TraesCS5A01G049000	casp-like protein 1b1	-5.35141
TraesCS7A01G204900	GDSL esterase lipase At5g37690	-5.30015
TraesCS6D01G026300	sucrose:sucrose 1-fructosyltransferase-like	-5.28625
TraesCS5D01G537800	---NA---	-5.20217
TraesCS2A01G556300	endoglucanase 13	-5.17975
TraesCS7D01G039300	serine threonine-protein kinase ripk	-5.15047
TraesCS2D01G498800	probable xyloglucan endotransglucosylase hydrolase 12	-5.03775
TraesCS6D01G162000	GDSL esterase lipase	-5.03143
TraesCS6B01G351100	peroxidase 2-like	-5.02907
TraesCS1A01G226200	glycine-rich protein family	-5.02324
TraesCS6B01G031500	sucrose:sucrose 1-fructosyltransferase-like	-5.0206
TraesCSU01G088800	germin-like protein 1-1	-5.00651
TraesCS6B01G200500	gdsl esterase lipase at2g04570-like	-5.00527
TraesCS7B01G367100	agglutinin isolectin 3-like	-4.97415
TraesCS6A01G172900	gdsl esterase lipase at2g04570-like	-4.97079
TraesCS5A01G329500	l-gulonolactone oxidase 2-like	-4.95387
TraesCS1A01G344300	leucine-rich repeat receptor kinase At2g19210	-4.94481
TraesCS2D01G153700	peroxidase 2-like	-4.92725
TraesCS2B01G125700	peroxidase 2-like	-4.89723
TraesCS1D01G139200	expansin-a15-like	-4.88443
TraesCS2B01G454400	transposon unclassified	-4.88199
TraesCS1A01G135900	gdsl esterase lipase exl3	-4.87216
TraesCS7A01G198800	pathogenesis-related PRB1-2	-4.83996
TraesCS7D01G180800	rna-binding protein arp1	-4.80124
TraesCS2D01G321800	aldose 1-epimerase-like	-4.79772
TraesCS7D01G207900	gdsl esterase lipase at5g37690	-4.79634
TraesCS7B01G298600	peroxidase 2-like	-4.7928
TraesCS1D01G028200	disease resistance rpp13-like protein 3	-4.76807
TraesCS5D01G059600	casp-like protein 1b1	-4.76317
TraesCS5D01G438300	peroxidase 2	-4.75102
TraesCS2B01G173300	peroxidase 2-like	-4.7387
TraesCS2A01G149400	peroxidase 2	-4.73097
TraesCS7D01G442500	gtp-binding nuclear protein ran-3	-4.70727
TraesCS4D01G227700	glycosyl hydrolase family 10 protein	-4.69501
TraesCS4D01G246800	histone	-4.69206
TraesCS5B01G520200	ammonium transporter 3 member 2	-4.67855
TraesCS3B01G399900	cytochrome P450 86A1	-4.66846
TraesCS2B01G125900	class III peroxidase	-4.65435
TraesCS7D01G253200	peroxidase 1-like	-4.64384
TraesCS5B01G432600	peroxidase 2	-4.63738
TraesCS4B01G385000	peroxidase 2	-4.62236
TraesCS2D01G310900	disease resistance RPP13 3	-4.62061
TraesCS7D01G031000	disease resistance protein rpm1	-4.61617
TraesCS2D01G333800	beta-glucosidase 13	-4.61359
TraesCS1A01G345000	senescence-induced receptor-like serine threonine- kinase	-4.61141
TraesCS6D01G096000	leucine-rich repeat extensin-like protein 7	-4.60556
TraesCS6D01G386900	disease resistance RPP13 3	-4.59262
TraesCS6D01G026400	sucrose:sucrose 1-fructosyltransferase-like	-4.59246
TraesCS2B01G531600	flavonoid 3 ,5 -hydroxylase 1	-4.58979
TraesCS4A01G441200	hypothetical protein TRIUR3_09575	-4.58873
TraesCS2A01G148900	peroxidase 2	-4.58489
TraesCS3B01G339400	peroxidase 2-like	-4.56888
TraesCS2A01G503500	transposon Mutator sub-class	-4.55699
TraesCS2B01G037700	cytochrome p450 89a2	-4.55514
TraesCS6B01G031300	sucrose:sucrose 1-fructosyltransferase-like	-4.55513
TraesCS7B01G353600	gtp-binding nuclear protein ran-3	-4.54106
TraesCS5D01G046300	Bidirectional sugar transporter SWEET17	-4.53862
TraesCS4A01G279200	oxalate oxidase gf-	-4.51809
TraesCS6B01G347400	protein exordium-like	-4.51155
TraesCS1D01G371500	myb-related protein hv33	-4.50411
TraesCS2D01G221300	blue copper	-4.50305
TraesCS5A01G399500	peroxidase 57	-4.46312
TraesCS3D01G361200	cytochrome p450 86a1	-4.45713
TraesCS1D01G080300	peroxidase 5-like	-4.44277
TraesCS4B01G033600	oxalate oxidase gf-	-4.43894
TraesCS2D01G265000	peroxidase 1-like	-4.43776
TraesCS2B01G193800	dirigent 1-like	-4.43771
TraesCS7D01G399700	lipid transfer-like protein vas	-4.43152
TraesCS6B01G412600	glycosyltransferase family protein 2	-4.42199
TraesCS4D01G031900	oxalate oxidase gf-	-4.42195
TraesCS2D01G152700	Peroxidase 2	-4.41541
TraesCS2D01G137500	gdsl esterase lipase	-4.41284
TraesCS2A01G194200	transcription factor bhlh54	-4.41115
TraesCS5D01G335300	l-gulonolactone oxidase 2-like	-4.39695
TraesCS5B01G543200	laccase-15-like	-4.39563
TraesCS4A01G392000	early nodulin-93-like	-4.3812
TraesCS2D01G487000	uncharacterized protein LOC109744929	-4.37696
TraesCS6D01G351300	peroxidase 2-like	-4.37298
TraesCS6B01G095800	Wall-associated receptor kinase 2	-4.37251
TraesCS5D01G409000	Peroxidase 57	-4.37036
TraesCS2B01G586600	endoglucanase 13	-4.36492
TraesCS6B01G136600	leucine-rich repeat extensin 7	-4.36031
TraesCS3A01G368200	cytochrome p450 86a1	-4.3449
TraesCS1A01G310200	udp-glycosyltransferase 87a2-like	-4.3447
TraesCS2A01G498500	probable xyloglucan endotransglucosylase hydrolase 12	-4.34263
TraesCS2B01G600900	probable LRR receptor-like serine threonine- kinase At3g47570	-4.34017
TraesCS3D01G258900	phosphoethanolamine n-methyltransferase 1-like	-4.3311
TraesCS2D01G065000	expansin-A1	-4.33012
TraesCS3D01G223900	polygalacturonase precursor	-4.32453
TraesCS6B01G308300	cysteine protease XCP1	-4.31292
TraesCS3D01G372300	peroxidase 2-like	-4.30207
TraesCS6A01G305600	peroxidase 72	-4.29056
TraesCS7B01G105200	pathogenesis-related protein prb1-2	-4.27866
TraesCS2A01G340800	sugar transport protein 5	-4.25902
TraesCS3D01G466500	basic 7s globulin-like	-4.25383
TraesCS6B01G031600	sucrose:sucrose 1-fructosyltransferase-like	-4.25157
TraesCS1D01G271300	formin-like protein 18 isoform x2	-4.24962
TraesCS7D01G356200	protein kinase xa21	-4.24613
TraesCS1A01G209900	Cortical cell-delineating	-4.2373
TraesCS5B01G054100	casp-like protein 1b1	-4.2368
TraesCS2D01G131000	abc transporter c family member 10-like	-4.23473
TraesCS7B01G242900	probable xyloglucan endotransglucosylase hydrolase protein 26	-4.23053
TraesCSU01G015100	peroxidase 2	-4.2293
TraesCS1A01G221600	GATA transcription factor 2	-4.22845
TraesCS7B01G117500	protein trichome birefringence-like 19	-4.22663
TraesCS5D01G006800	cytochrome P450 94B3-like	-4.22385
TraesCS2B01G372500	Peroxidase 43	-4.22087
TraesCS2B01G526600	probable xyloglucan endotransglucosylase hydrolase 12	-4.2103
TraesCS4A01G242700	protein cup-shaped cotyledon 2	-4.20707
TraesCS7A01G353000	peroxidase P7	-4.19576
TraesCS6A01G052800	peroxidase p7-like	-4.19523
TraesCS7B01G274500	peroxidase p7-like	-4.18475
TraesCS4A01G057500	histone	-4.18475
TraesCS2B01G226900	polygalacturonase inhibitor 1	-4.18424
TraesCS6A01G368200	peroxidase 2	-4.17895
TraesCS5B01G404300	peroxidase 57	-4.17497
TraesCS2A01G470100	IQ-DOMAIN 14-like	-4.16535
TraesCS2A01G330300	fasciclin-like arabinogalactan protein 7	-4.16144
TraesCS2D01G359200	probable serine incorporator	-4.15872
TraesCS6D01G359200	glycosyltransferase family 2	-4.15354
TraesCS5D01G513100	linoleate 9S-lipoxygenase 3	-4.15333
TraesCS3D01G316800	receptor-like serine threonine-protein kinase sd1-8	-4.15253
TraesCS2D01G291700	root cap protein 2	-4.14673
TraesCS2A01G215700	blue copper	-4.1465
TraesCS4A01G229900	2-alkenal reductase (nadp(+)-dependent)-like	-4.14548
TraesCS1D01G326300	keratin-associated protein 5-2-like	-4.13931
TraesCS4A01G071100	glycosyl hydrolase family 10 protein	-4.13837
TraesCS4D01G332200	gdsl esterase lipase at4g10955-like	-4.13829
TraesCS2A01G039000	g-type lectin s-receptor-like serine threonine-protein kinase at2g19130	-4.13569
TraesCS3B01G479500	2 -deoxymugineic-acid 2 -dioxygenase-like	-4.1356
TraesCS7A01G396500	peroxidase 2-like	-4.1345
TraesCS7B01G105100	pathogenesis-related protein prb1-2	-4.13205
TraesCS6D01G329200	pathogenesis-related PRB1-3	-4.13116
TraesCS1D01G325900	keratin-associated protein 5-2-like	-4.12932
TraesCS6D01G017300	keratin-associated 5-4-like	-4.12691
TraesCS2D01G557500	endoglucanase 13	-4.12275
TraesCS2D01G562200	PLAT domain-containing 2-like	-4.11904
TraesCS1B01G358300	leucine-rich repeat receptor-like protein kinase at2g19210	-4.11481
TraesCS1B01G240300	glycine-rich protein family	-4.11455
TraesCS5A01G278900	auxin-induced in root cultures protein 12-like	-4.1142
TraesCS1B01G156300	gdsl esterase lipase exl3	-4.11322
TraesCS2B01G451000	SAUR20 - auxin-responsive SAUR family member	-4.10875
TraesCS1A01G226000	glycine-rich cell wall structural protein 1-like	-4.1069
TraesCS3D01G461200	dimboa udp-glucosyltransferase bx8-like	-4.10493
TraesCS3B01G113700	lecithin-cholesterol acyltransferase-like 1	-4.10398
TraesCS6A01G284500	blue copper -like	-4.10229
TraesCS4A01G002300	aspartyl protease 25	-4.09944
TraesCS6B01G062900	MOB kinase activator-like 1A	-4.0991
TraesCS7B01G468200	phospholipase d alpha 2	-4.09382
TraesCS4B01G375800	protein nrt1 ptr family -like	-4.08986
TraesCS5D01G276200	bifunctional dihydroflavonol 4-reductase flavanone 4-reductase	-4.08952
TraesCS2D01G153200	Peroxidase 2	-4.08076
TraesCSU01G003300	probable mixed-linked glucan synthase 8 isoform x1	-4.08001
TraesCS2D01G332400	fasciclin-like arabinogalactan protein 7	-4.07896
TraesCS6D01G017200	keratin-associated 5-5-like	-4.07714
TraesCS2D01G207200	polygalacturonase inhibitor 1	-4.07608
TraesCS3D01G305100	peroxidase 2	-4.0679
TraesCS2D01G153500	Peroxidase 2	-4.06739
TraesCS3A01G123600	unnamed protein product	-4.06309
TraesCS7B01G150800	peroxidase 1-like	-4.05871
TraesCS2A01G033900	32 kda protein	-4.05835
TraesCS2B01G069300	disease resistance RGA1	-4.05808
TraesCS4A01G181900	oxalate oxidase gf-	-4.05527
TraesCS3A01G148800	uncharacterized protein LOC109769097 isoform X1	-4.05401
TraesCS1D01G107100	probable mixed-linked glucan synthase 8 isoform x1	-4.04557
TraesCS4A01G486700	disease resistance rpp13-like protein 3 isoform x1	-4.04263
TraesCSU01G095300	pathogenesis-related maize seed protein	-4.03997
TraesCS2D01G511800	probable isoaspartyl peptidase L-asparaginase 2	-4.03901
TraesCS4D01G005400	udp-glycosyltransferase 73c3-like	-4.02455
TraesCS2D01G153600	peroxidase 2-like	-4.02155
TraesCSU01G173600	gdsl esterase lipase at5g45910-like	-4.01164
TraesCS2D01G025800	GDSL esterase lipase At5g45910-like	-4.00955
TraesCS6B01G214700	cytokinin dehydrogenase 7	-4.00801
TraesCS4B01G287900	transcription factor ili6	-4.005
TraesCS6D01G063400	ox1 sensitivity	-4.00393
TraesCS1A01G196100	cellulose synthase-like protein d1	-4.00215
TraesCS7D01G064500	gdsl esterase lipase at1g29660-like	-4.0019
TraesCS2D01G108300	peroxidase 2-like	-4.00182
TraesCS7D01G525500	dirigent protein 15-like	-3.9932
TraesCS7D01G339400	probable xyloglucan endotransglucosylase hydrolase protein 26	-3.98903
TraesCS4D01G071200	protein cup-shaped cotyledon 2	-3.98823
TraesCS6A01G150200	transcription factor bhlh150-like	-3.98709
TraesCS7A01G396400	peroxidase 2-like	-3.98663
TraesCS4A01G076000	protein nrt1 ptr family -like	-3.97816
TraesCS4A01G294300	fe(2+) transport protein 1-like	-3.97456
TraesCS2D01G153800	peroxidase 2-like	-3.97165
TraesCS1D01G021900	bowman-birk type trypsin inhibitor-like	-3.96958
TraesCS1D01G217500	peroxidase 57-like	-3.96868
TraesCS3B01G038400	bowman-birk type trypsin inhibitor	-3.96752
TraesCSU01G036000	l-type lectin-domain containing receptor kinase	-3.95666
TraesCS7D01G149400	transcription factor bhlh66-like	-3.95546
TraesCS6B01G041300	gdsl esterase lipase at5g45910-like	-3.94934
TraesCS4A01G469800	probable glutathione s-transferase	-3.9382
TraesCS6A01G249200	Expansin-B11	-3.93552
TraesCS2A01G184100	uncharacterized lo isoform 2	-3.9335
TraesCS6D01G351500	peroxidase 2-like	-3.93257
TraesCS3B01G510300	basic 7s globulin-like	-3.92605
TraesCS5A01G214900	gdsl esterase lipase at5g45910-like	-3.92321
TraesCS2B01G066100	caffeic acid O-methyltransferase	-3.92178
TraesCS7B01G018000	disease resistance protein rpm1-like	-3.91977
TraesCS2B01G599900	4-hydroxy-7-methoxy-3-oxo-3,4-dihydro-2H-1,4-benzoxazin-2-yl glucoside beta-D-glucosidase chloroplastic	-3.91741
TraesCS2B01G125800	peroxidase 2-like	-3.91726
TraesCS3D01G274600	gata transcription factor 12	-3.91663
TraesCS5A01G097600	l-gulonolactone oxidase 2-like	-3.91636
TraesCS7D01G453500	agglutinin isolectin 3-like	-3.91609
TraesCS1B01G204100	monocopper oxidase-like protein sku5	-3.91435
TraesCS1A01G356100	peroxidase 1-like	-3.91102
TraesCS5D01G289200	maize proteinase inhibitor	-3.91102
TraesCSU01G096700	peroxidase 1-like	-3.90699
TraesCS7B01G108700	4-hydroxyphenylacetaldehyde oxime monooxygenase-like	-3.90609
TraesCS4D01G324300	root cap protein 1	-3.90402
TraesCSU01G036600	non-cyanogenic beta-glucosidase precursor	-3.89727
TraesCS2D01G462600	premnaspirodiene oxygenase	-3.89653
TraesCS4D01G361500	protein nrt1 ptr family -like	-3.88989
TraesCS6D01G259900	cysteine protease XCP1	-3.88733
TraesCS5B01G023600	disease resistance rpp13-like protein 3	-3.87331
TraesCS2B01G608000	disease resistance RPP13 3	-3.87266
TraesCS7D01G019600	exp17_orysj ame: full=expansin-a17 ame: full=alpha-expansin-17 ame: full= 17 ame: full= 17 ame: full= flags: precursor	-3.86834
TraesCS1D01G209800	pistil-specific extensin-like protein	-3.86797
TraesCS6A01G108000	leucine-rich repeat extensin 7	-3.86699
TraesCS4D01G031700	oxalate oxidase gf-	-3.86635
TraesCS5B01G015700	alpha-amylase trypsin inhibitor-like	-3.86317
TraesCS4B01G247500	histone	-3.86313
TraesCS6A01G279500	cysteine protease XCP1	-3.86059
TraesCS5B01G036200	caffeic acid o-methyltransferase	-3.86004
TraesCS5D01G566200	gibberellin 20 oxidase	-3.85496
TraesCS7A01G554400	disease resistance protein rga1	-3.8525
TraesCS6A01G397900	ring-h2 finger protein atl1-like	-3.84689
TraesCS7A01G254700	Peroxidase 1	-3.84612
TraesCS3D01G437500	2 -deoxymugineic-acid 2 -dioxygenase-like	-3.84546
TraesCS4D01G132100	probable leucine-rich repeat receptor-like protein kinase imk3	-3.84485
TraesCS1D01G347400	leucine-rich repeat receptor-like protein kinase at2g19210	-3.84461
TraesCS7D01G369700	peroxidase p7-like	-3.84265
TraesCS5D01G067700	ent-isokaurene c2-hydroxylase-like	-3.83766
TraesCS2B01G274800	l-ascorbate oxidase homolog	-3.83748
TraesCS6A01G346700	sugar transporter ERD6-like 16	-3.83111
TraesCS2A01G381200	probable methyltransferase At1g27930	-3.82786
TraesCS1B01G210700	cellulose synthase-like protein d1	-3.82717
TraesCS1A01G433900	berberine bridge enzyme-like 18	-3.81473
TraesCS4B01G072400	protein cup-shaped cotyledon 2	-3.81438
TraesCS7D01G193400	protein altered xyloglucan 4-like	-3.81396
TraesCS4D01G077100	hypothetical protein F775_04256	-3.81392
TraesCS2D01G036500	subtilisin-like protease	-3.81281
TraesCS3A01G347700	uncharacterized protein LOC109739457	-3.81063
TraesCS3B01G162700	ervatamin-b-like	-3.80903
TraesCS2A01G451000	Glycosyl hydrolases family 38 expressed	-3.80832
TraesCS7D01G546500	disease resistance protein rga3	-3.80795
TraesCS7D01G195400	peroxidase 1	-3.80226
TraesCS3D01G111300	cytokinin dehydrogenase 1-like	-3.80198
TraesCS7B01G371700	bisdemethoxycurcumin synthase-like	-3.80157
TraesCS4D01G353100	l-gulonolactone oxidase	-3.7995
TraesCS2A01G066600	alpha-expansin expa1	-3.7962
TraesCS6D01G100300	disease resistance RPP13 3 isoform X1	-3.79324
TraesCS3D01G186900	uncharacterized protein LOC109739223	-3.79254
TraesCS2A01G343400	aldose 1-epimerase-like	-3.79173
TraesCS4D01G077200	hypothetical protein F775_04499	-3.78495
TraesCS7B01G298500	peroxidase 2-like	-3.78486
TraesCS2D01G108600	peroxidase 70-like	-3.78289
TraesCS4B01G024500	jacalin-related lectin 9-like	-3.78172
TraesCS4B01G359600	l-gulonolactone oxidase	-3.78117
TraesCS2A01G147800	peroxidase 2-like	-3.77737
TraesCS5A01G430700	peroxidase 2	-3.77104
TraesCS1D01G199500	cellulose synthase-like protein d1	-3.7665
TraesCS6D01G329700	sugar transporter ERD6-like 16	-3.76625
TraesCS1A01G365300	probable polygalacturonase At1g80170	-3.7652
TraesCS4A01G440900	chitin-binding lectin 1-like	-3.76505
TraesCS3D01G145700	gdsl esterase lipase	-3.76504
TraesCS1D01G080200	peroxidase 2	-3.76296
TraesCS2A01G229900	peroxidase 7	-3.75518
TraesCS2A01G147900	peroxidase 2-like	-3.75502
TraesCS5D01G262400	probable lrr receptor-like serine threonine-protein kinase at4g26540	-3.75225
TraesCS2D01G153400	Peroxidase 2	-3.75103
TraesCS2A01G148600	peroxidase 2	-3.74854
TraesCS1B01G234800	gata transcription factor 2	-3.7387
TraesCS3B01G515500	basic 7S globulin-like	-3.73855
TraesCS3A01G096000	amino-acid permease BAT1 homolog isoform X1	-3.73828
TraesCS1A01G106900	probable flavin-containing monooxygenase 1	-3.738
TraesCS5D01G286000	auxin-induced in root cultures protein 12-like	-3.73696
TraesCS7D01G019400	probable glutathione s-transferase	-3.73609
TraesCS4B01G019300	fe(2+) transport protein 1-like	-3.73593
TraesCS6B01G313200	cucumber peeling cupredoxin-like	-3.73566
TraesCS7B01G492700	hypothetical protein TRIUR3_18760	-3.73321
TraesCS2D01G349200	uncharacterized protein LOC109772005	-3.72758
TraesCS2B01G613500	peroxidase 12	-3.72638
TraesCS4A01G410200	high-affinity potassium transporter	-3.72026
TraesCS2D01G562100	PLAT domain-containing 2-like	-3.71976
TraesCS5B01G036100	caffeic acid o-methyltransferase	-3.71215
TraesCS7A01G425200	probable NAD(P)H dehydrogenase (quinone) FQR1-like 1	-3.71057
TraesCS4D01G191000	probably inactive leucine-rich repeat receptor-like protein kinase imk2	-3.70998
TraesCS3B01G009400	keratin-associated protein 5-9-like	-3.70964
TraesCS3A01G468400	root cap protein 1	-3.70873
TraesCS1D01G271200	formin-like protein 18 isoform x2	-3.70657
TraesCS6D01G398200	ripening-related 2	-3.70609
TraesCS7B01G478800	disease resistance protein rga1	-3.70537
TraesCS2B01G396100	low-molecular-weight cysteine-rich LCR69 precursor	-3.70025
TraesCS2D01G040400	embryogenesis transmembrane -like	-3.69997
TraesCS1B01G330700	peroxidase 1-like	-3.69899
TraesCS1D01G354100	peroxidase 1-like	-3.69707
TraesCS3A01G225800	polygalacturonase precursor	-3.69159
TraesCS4D01G022300	jacalin-related lectin 9-like	-3.69114
TraesCS6B01G055400	ox1 sensitivity	-3.68426
TraesCS2A01G210400	probable mixed-linked glucan synthase 3	-3.68057
TraesCS3B01G518700	BURP domain-containing 13	-3.67783
TraesCS7B01G398400	cyclin-dependent protein kinase inhibitor smr6	-3.67731
TraesCS2B01G595100	MLO 14	-3.67672
TraesCS6A01G255900	Cytochrome P450 87A3	-3.67195
TraesCS5A01G538600	gata transcription factor 2-like	-3.67144
TraesCS7A01G474700	GDSL esterase lipase At1g28600-like	-3.67047
TraesCS4D01G032200	oxalate oxidase gf-	-3.66961
TraesCS7D01G204900	4-hydroxyphenylacetaldehyde oxime monooxygenase-like	-3.66672
TraesCS5B01G048000	pectinesterase-like	-3.66472
TraesCS2B01G240700	blue copper -like	-3.66392
TraesCS2A01G360500	probable serine incorporator	-3.66102
TraesCS6A01G126200	tyrosine-sulfated glycopeptide receptor 1	-3.65979
TraesCS2A01G199600	polygalacturonase inhibitor 1	-3.65838
TraesCS3A01G284500	non-classical arabinogalactan 31	-3.65721
TraesCS1B01G240100	glycine-rich cell wall structural protein 1-like	-3.65503
TraesCS3B01G454900	lipid-transfer DIR1	-3.65106
TraesCS6A01G166000	lipoxygenase chloroplastic	-3.64246
TraesCS2B01G170900	sinapine esterase-like	-3.63929
TraesCS7A01G474200	Peroxidase 2	-3.63122
TraesCS4A01G419700	probable lysophospholipase bodyguard 3	-3.63086
TraesCS5B01G551300	cytochrome P450 87A3-like	-3.62813
TraesCS3D01G056400	disease resistance RPP13 3	-3.62766
TraesCS7D01G378300	peptide transporter ptr2	-3.6253
TraesCS7D01G555300	disease resistance protein rga3	-3.62529
TraesCS3B01G510100	dimboa udp-glucosyltransferase bx8-like	-3.62507
TraesCS3A01G472500	basic 7s globulin 2	-3.62499
TraesCS4A01G114600	probably inactive leucine-rich repeat receptor-like protein kinase imk2	-3.62475
TraesCS1B01G365300	peroxidase 1-like	-3.62423
TraesCS7A01G424100	peroxidase A2	-3.62361
TraesCS6A01G368400	peroxidase 2	-3.62274
TraesCS4B01G372400	serine threonine-protein kinase nek10 isoform x1	-3.62031
TraesCS1B01G096200	peroxidase 5-like	-3.61881
TraesCS3D01G017800	S-type anion channel SLAH2-like	-3.61739
TraesCS6A01G335400	ccaat-binding transcription factor b	-3.61582
TraesCS4B01G308400	xyloglucan galactosyltransferase katamari1 homolog	-3.61527
TraesCS2B01G613300	flavanone 3-hydroxylase	-3.61442
TraesCS4D01G353500	l-gulonolactone oxidase	-3.61282
TraesCS6D01G315500	Cysteine-rich receptor kinase 15	-3.61219
TraesCS1B01G218300	24-methylenesterol c-methyltransferase 2	-3.60906
TraesCS1B01G358100	leucine-rich repeat receptor-like protein kinase at2g19210	-3.60498
TraesCS7D01G090300	peroxidase 2-like	-3.60061
TraesCS7A01G068800	probable lysophospholipase bodyguard 3	-3.6002
TraesCS2B01G561900	uncharacterized protein LOC109771609	-3.59767
TraesCS5A01G496800	protein o-linked-mannose beta- -n-acetylglucosaminyltransferase partial	-3.59354
TraesCS3B01G141800	ga 3beta-hydroxylase	-3.59122
TraesCS2B01G397300	auxin response factor 8-like	-3.58876
TraesCS2D01G264900	uclacyanin 3-like protein	-3.58871
TraesCS4B01G013400	protein quirky	-3.58715
TraesCS4A01G382200	homeobox-leucine zipper protein athb-4	-3.5841
TraesCS7A01G331200	probable xyloglucan endotransglucosylase hydrolase 26	-3.58405
TraesCS6B01G044200	high-affinity nitrate transporter -like	-3.58355
TraesCS4B01G033300	oxalate oxidase gf-	-3.58308
TraesCS1B01G281400	formin-like protein 18 isoform x2	-3.5816
TraesCS3D01G488800	uncharacterized protein LOC109786155	-3.57974
TraesCS4D01G062900	grf1-interacting factor 1	-3.57882
TraesCS3D01G231500	abc transporter g family member 10	-3.57836
TraesCS2A01G294100	root cap 2 precursor	-3.576
TraesCS1D01G423200	protein mizu-kussei 1	-3.5754
TraesCS1D01G347000	leucine-rich repeat receptor-like protein kinase at2g19210	-3.57319
TraesCS5D01G446000	CASP 1U3	-3.57241
TraesCS6A01G023200	sucrose:sucrose 1-fructosyltransferase-like	-3.57147
TraesCS6D01G404800	calcium-dependent protein kinase 26	-3.56547
TraesCS7B01G478300	disease resistance protein rpp8	-3.5634
TraesCS2A01G433400	transposon unclassified	-3.55988
TraesCS6A01G421000	calcium-dependent protein kinase 26	-3.5576
TraesCS1A01G210100	cortical cell-delineating -like	-3.5515
TraesCS4B01G369200	omega-hydroxypalmitate o-feruloyl transferase-like	-3.54959
TraesCS2B01G613000	leucoanthocyanidin dioxygenase	-3.54798
TraesCS3B01G059900	---NA---	-3.54783
TraesCS4D01G031600	oxalate oxidase gf-	-3.54661
TraesCS6D01G047600	protein nrt1 ptr family -like	-3.54553
TraesCS6D01G011900	hypothetical protein F775_27847	-3.53793
TraesCS5D01G172100	fasciclin-like arabinogalactan protein 2	-3.53593
TraesCS5B01G441700	casp-like protein 1u3	-3.53491
TraesCS4D01G332300	keratin-associated protein 9-1-like	-3.52752
TraesCS4A01G409400	mdis1-interacting receptor like kinase 1-like	-3.52614
TraesCS1A01G078200	Peroxidase 5	-3.52484
TraesCS1A01G144600	xyloglucan galactosyltransferase katamari1 homolog	-3.5212
TraesCS3D01G156700	uncharacterized protein LOC109769097 isoform X1	-3.51522
TraesCS3D01G415100	lipid-transfer protein dir1	-3.51402
TraesCS2A01G289300	Potassium transporter 1	-3.51167
TraesCS5D01G093600	abc transporter g family member 1	-3.50917
TraesCS4D01G225700	glucan endo- -beta-glucosidase 11-like	-3.5068
TraesCS1B01G315700	xyloglucan galactosyltransferase katamari1 homolog	-3.50378
TraesCS3D01G005900	keratin-associated 5-9-like	-3.50017
TraesCS2D01G291400	root cap protein 2	-3.50012
TraesCSU01G061300	hypothetical protein TRIUR3_07271	-3.49874
TraesCS1A01G099100	probable mixed-linked glucan synthase 8 isoform X1	-3.49794
TraesCS5A01G218700	glutamate receptor -like	-3.49315
TraesCS7D01G392000	peroxidase 2-like	-3.48625
TraesCS1B01G315100	peroxidase 2-like	-3.48464
TraesCS7B01G207400	hypothetical protein	-3.48279
TraesCS3B01G075700	germin-like protein 8-4	-3.48206
TraesCS1B01G228400	peroxidase 57-like	-3.48194
TraesCS5D01G415600	chitinase 2-like	-3.48039
TraesCS3D01G098500	lecithin-cholesterol acyltransferase-like 1	-3.47967
TraesCS2D01G085300	hypothetical protein F775_04799	-3.47853
TraesCS7D01G547500	uncharacterized protein LOC109747153	-3.47835
TraesCS2D01G010400	ABC transporter B family member 4	-3.47451
TraesCS4D01G103900	dirigent protein 1-like	-3.4732
TraesCS4A01G345000	alpha expansin partial	-3.47042
TraesCS7B01G096800	protein altered xyloglucan 4-like	-3.46831
TraesCS7A01G147500	transcription factor bHLH66-like	-3.46816
TraesCS3D01G409100	cysteine-rich receptor-like protein kinase 10	-3.46688
TraesCS4D01G358200	hypothetical protein F775_18857	-3.46663
TraesCS2B01G284700	uclacyanin 1-like	-3.46565
TraesCS4A01G277000	antimicrobial peptides-like	-3.46477
TraesCS2A01G532400	uncharacterized protein LOC109771608	-3.46476
TraesCSU01G049700	amino-acid permease bat1 homolog isoform x1	-3.46222
TraesCS4D01G198000	probable rna-binding protein arp1 isoform x1	-3.46114
TraesCS7D01G232500	l-gulonolactone oxidase 2-like	-3.45492
TraesCS7B01G084600	probable rna-binding protein arp1	-3.45412
TraesCS4A01G238400	dna binding protein	-3.44899
TraesCS7B01G298400	peroxidase 2-like	-3.44409
TraesCS2A01G108700	class iii peroxidase	-3.44004
TraesCS3B01G009000	keratin-associated protein 5-9-like	-3.43933
TraesCS4A01G488200	disease resistance rpp13-like protein 3	-3.43928
TraesCS1A01G272000	subtilisin-like protease	-3.43879
TraesCS1D01G318700	peroxidase 1-like	-3.43719
TraesCS3D01G545000	burp domain-containing protein 13-like	-3.435
TraesCSU01G024200	diboa-glucoside dioxygenase bx6	-3.43472
TraesCS6A01G249300	beta-expansin 4 precursor	-3.43319
TraesCS4B01G368500	---NA---	-3.43313
TraesCS3D01G078900	NAC transcription factor 29-like	-3.43292
TraesCS3B01G512300	root cap protein 1	-3.4324
TraesCS3A01G142000	ervatamin-B-like	-3.43158
TraesCS2A01G488600	probable folate-biopterin transporter 2	-3.41925
TraesCS4B01G339100	omega-hydroxypalmitate o-feruloyl transferase-like	-3.4155
TraesCS1A01G370300	leucine-rich repeat receptor kinase At2g19210	-3.41441
TraesCS1D01G032400	nucleotide-diphospho-sugar transferase family protein	-3.41177
TraesCS2A01G588100	MLO 14	-3.41137
TraesCS4B01G368700	cortical cell-delineating protein	-3.41097
TraesCS1B01G161900	xyloglucan galactosyltransferase katamari1 homolog	-3.40921
TraesCS1B01G359200	leucine-rich repeat receptor-like protein kinase at2g19210	-3.40746
TraesCS7D01G206000	cysteine-rich repeat secretory protein 12-like	-3.40508
TraesCS5B01G528500	alpha expansin partial	-3.40452
TraesCS6A01G014700	disease resistance protein rpm1	-3.39998
TraesCS4B01G359800	l-gulonolactone oxidase	-3.39994
TraesCS5A01G237600	heat stress transcription factor b-4c-like	-3.39907
TraesCS5A01G534000	trans-cinnamate 4-monooxygenase-like	-3.39488
TraesCS5B01G087400	abc transporter g family member 1	-3.39271
TraesCS1D01G338700	tetrahydrocannabinolic acid synthase-like	-3.39188
TraesCS3B01G200300	heavy metal-associated isoprenylated plant protein 43-like	-3.39142
TraesCS2B01G613200	flavonoid 3 -hydroxylase	-3.38885
TraesCSU01G114300	abc transporter g family member 34	-3.38658
TraesCS5B01G135400	probable sugar phosphate phosphate translocator at4g32390	-3.38434
TraesCS3D01G454200	probable leucine-rich repeat receptor-like protein kinase at5g49770	-3.38223
TraesCS6D01G299700	peroxidase 2-like	-3.38173
TraesCS4A01G067900	glucan endo- -beta-glucosidase 11-like	-3.3803
TraesCS4B01G317000	phosphate transporter protein	-3.37981
TraesCS2A01G180000	thaumatin-like protein 1b	-3.37928
TraesCS2D01G037800	uncharacterized protein LOC109759722	-3.37869
TraesCS3A01G378900	peroxidase 2-like	-3.37672
TraesCS6A01G413500	ripening-related 2	-3.3737
TraesCSU01G024300	tricetin 3 -o-trimethyltransferase-like	-3.37178
TraesCS2B01G369900	uncharacterized protein LOC109744797	-3.36974
TraesCS3B01G093300	nac transcription factor 29-like	-3.36889
TraesCS3A01G003500	keratin-associated 5-4-like	-3.36874
TraesCS7A01G026300	hypothetical protein TRIUR3_33991	-3.36849
TraesCS5B01G512100	probable inorganic phosphate transporter 1-8	-3.36835
TraesCS5A01G377500	protein iq-domain 14	-3.36766
TraesCS2B01G563200	Cytochrome P450 94C1	-3.3656
TraesCS4B01G309300	mdis1-interacting receptor like kinase 1-like	-3.36023
TraesCS3D01G305000	peroxidase 2	-3.36
TraesCS2B01G593600	disease resistance RPP13 3	-3.35749
TraesCS1B01G246900	probable leucine-rich repeat receptor-like protein kinase at5g49770	-3.35624
TraesCS1D01G143700	xyloglucan galactosyltransferase katamari1 homolog	-3.3502
TraesCS1A01G176000	Monocopper oxidase SKU5	-3.34938
TraesCS2B01G251400	Peroxidase 7	-3.34866
TraesCS5D01G109000	GDSL esterase lipase At5g55050	-3.3461
TraesCS3A01G471500	basic 7s globulin 2	-3.34565
TraesCS7A01G383100	G-type lectin S-receptor-like serine threonine- kinase At2g19130	-3.34445
TraesCS2B01G613400	peroxidase 12	-3.34262
TraesCS6B01G423400		-3.34153
TraesCS7D01G063500	probable lysophospholipase bodyguard 3	-3.34128
TraesCS7A01G453100	GTP-binding nuclear Ran-3	-3.33897
TraesCS1D01G050600	jasmonate-induced protein	-3.33815
TraesCSU01G027700	---NA---	-3.33249
TraesCS6A01G346300	pathogenesis-related PRB1-3	-3.32926
TraesCS1D01G115400	probable lrr receptor-like serine threonine-protein kinase at4g26540	-3.32866
TraesCS2D01G497300	tropinone reductase homolog At2g29290-like	-3.32736
TraesCS1B01G382800	probable polygalacturonase At1g80170	-3.327
TraesCS3B01G518600	BURP domain-containing 13	-3.32313
TraesCS2A01G327200	phosphatidylinositol phosphatidylcholine transfer SFH3 isoform X1	-3.31981
TraesCS3A01G078400	NAC transcription factor 29-like	-3.31841
TraesCS2D01G424500	UPF0481 At3g47200-like	-3.31816
TraesCS3A01G020500	xyloglucan galactosyltransferase KATAMARI1 homolog	-3.31675
TraesCS7B01G273700	berberine bridge enzyme-like 27	-3.31484
TraesCS2B01G432200	beta-expansin 1 precursor	-3.31101
TraesCS6A01G290000	protein trichome birefringence-like 20	-3.30851
TraesCS7A01G124400	Galactoside 2-alpha-L-fucosyltransferase	-3.30763
TraesCS4B01G271200	alpha expansin partial	-3.30601
TraesCS5A01G023600	glycosyltransferase family 61 protein	-3.30567
TraesCS2D01G108500	peroxidase 2-like	-3.30435
TraesCS1A01G113800	LRR receptor-like serine threonine- kinase	-3.30332
TraesCS2B01G348000	uncharacterized protein LOC109784472	-3.3009
TraesCS1A01G306600	chlorophyll a-b binding protein chloroplastic	-3.29907
TraesCS4B01G112100	exocyst complex component exo70b1-like	-3.29781
TraesCS4B01G088100	pctp-like protein isoform x1	-3.29767
TraesCS1B01G469800	tetrahydrocannabinolic acid synthase-like	-3.29692
TraesCS4D01G313700	phosphate transporter protein	-3.28993
TraesCS5D01G204500	ring-h2 finger protein atl46	-3.28943
TraesCS1D01G223200	gata transcription factor 2-like	-3.28895
TraesCS1D01G031300	lrr receptor-like serine threonine-protein kinase	-3.28562
TraesCS3B01G478400	coatomer subunit beta -3	-3.28449
TraesCS7A01G156100	beta-1,3-galactosyltransferase 6	-3.28379
TraesCS1D01G213400	cortical cell-delineating protein	-3.2818
TraesCS3B01G168900	peptide-n4-(n-acetyl-beta-glucosaminyl)asparagine amidase a-like	-3.28149
TraesCS6B01G366500	Cysteine-rich receptor kinase 15	-3.28099
TraesCS2D01G321700	aldose 1-epimerase-like	-3.28089
TraesCS7D01G540600	disease resistance protein rpp8	-3.27826
TraesCS2B01G386600	tropinone reductase homolog At5g06060	-3.27605
TraesCS2A01G572500	peroxidase 12	-3.27579
TraesCS7D01G368800	berberine bridge enzyme-like 27	-3.27488
TraesCS2B01G341100	aldose 1-epimerase-like	-3.27204
TraesCS6B01G031700	sucrose:sucrose 1-fructosyltransferase-like	-3.27095
TraesCS4A01G340400	uncharacterized protein LOC109742811	-3.26788
TraesCS1A01G211200	14 kDa proline-rich	-3.26713
TraesCS2B01G145500	berberine bridge enzyme-like 18	-3.26495
TraesCS5A01G538000	expansin-b4	-3.26099
TraesCS4B01G276700	sulfate transporter	-3.25852
TraesCS5A01G017100	uncharacterized protein LOC109776470	-3.25597
TraesCS1B01G296400	uncharacterized protein LOC109746577	-3.25556
TraesCS3B01G318400	non-classical arabinogalactan 31	-3.25314
TraesCS1D01G050700	jasmonate-induced protein	-3.25295
TraesCS3D01G541000	gdsl esterase lipase	-3.25274
TraesCS3D01G467200	basic 7s globulin 2	-3.24894
TraesCS4A01G240200	receptor protein kinase-like protein zar1	-3.24795
TraesCS1A01G214500	Peroxidase 57	-3.2449
TraesCS5A01G265800	beta-glucosidase 30-like	-3.24423
TraesCS7B01G172900	hypothetical protein F775_25886	-3.24375
TraesCS3A01G141400	GDSL esterase lipase At5g45910	-3.24315
TraesCS5B01G219500	wat1-related protein at4g30420-like	-3.24022
TraesCS1A01G049100	BURP domain-containing 13	-3.23985
TraesCS3B01G020900	protein nen4	-3.23899
TraesCS5D01G201700	protein spinster	-3.23799
TraesCS2B01G337500	7-deoxyloganetin glucosyltransferase	-3.23511
TraesCS1B01G313400	cytochrome p450 714d1-like	-3.23474
TraesCSU01G034600	berberine bridge enzyme-like 27	-3.23389
TraesCS4A01G291500	growth-regulating factor 2	-3.2278
TraesCS2A01G258600	blue copper -like	-3.22775
TraesCS2D01G193700	transcription factor bhlh54	-3.22672
TraesCS6B01G008400	disease resistance rpp13-like protein 3	-3.22472
TraesCS1D01G251900	l-gulonolactone oxidase 2-like	-3.22386
TraesCS4B01G236200	u-box domain-containing protein 30-like	-3.22358
TraesCS6D01G308800	WAT1-related At1g44800-like	-3.22282
TraesCS6D01G106800	histone H2A	-3.22188
TraesCS1D01G227400	glycine-rich cell wall structural protein 1-like	-3.22175
TraesCS5D01G427200	vegetative cell wall protein gp1-like	-3.21955
TraesCS1A01G274300	histone	-3.21952
TraesCS2B01G173400	peroxidase 2-like	-3.21923
TraesCS7A01G261700	ACT domain-containing ACR4	-3.21884
TraesCS6A01G243900	probable beta-D-xylosidase 2	-3.21741
TraesCS3A01G445000	2 -deoxymugineic-acid 2 -dioxygenase-like	-3.21326
TraesCS5D01G521700	uncharacterized acetyltransferase at3g50280-like	-3.21162
TraesCS2B01G613100	chalcone synthase	-3.20761
TraesCS5A01G532400	stem 28 kda glycoprotein	-3.20641
TraesCS4A01G082200	serine threonine-protein kinase wag1-like	-3.2059
TraesCS1B01G359300	senescence-induced receptor-like serine threonine-protein kinase	-3.20439
TraesCS7A01G367100	receptor kinase Xa21	-3.20315
TraesCS2B01G151500	cytochrome b561 and domon domain-containing protein at5g47530-like	-3.20276
TraesCS3A01G495400	probably inactive leucine-rich repeat receptor-like protein kinase at3g28040	-3.20123
TraesCS3B01G514700	basic 7S globulin 2	-3.201
TraesCS2A01G337000	probable inactive receptor kinase rlk902	-3.19885
TraesCS5B01G253700	probable lrr receptor-like serine threonine-protein kinase at4g26540	-3.19854
TraesCS4D01G270400	alpha expansin partial	-3.19831
TraesCS2B01G400200	casparian strip membrane protein 1	-3.19667
TraesCS2D01G131800	cytochrome b561 and domon domain-containing protein at5g47530-like	-3.19652
TraesCS3A01G122600	GA 3beta-hydroxylase	-3.19595
TraesCS4A01G068600	salt tolerant-related protein	-3.1955
TraesCS3A01G368400	glycerol-3-phosphate 2-o-acyltransferase 6	-3.19409
TraesCS7B01G352300	probable glycosyltransferase 4	-3.19335
TraesCS3B01G026700	wat1-related protein at3g18200-like	-3.19282
TraesCS3B01G096900	disease resistance rpp13-like protein 3	-3.19232
TraesCS4B01G227000	glycosyl hydrolase family 10 protein	-3.19124
TraesCS2A01G351200	hypothetical protein TRIUR3_06876	-3.191
TraesCS7D01G304000	uncharacterized protein LOC109768194	-3.18867
TraesCS2D01G162200	probable calcium-binding protein cml45	-3.18786
TraesCS3D01G305600	tyrosine decarboxylase 1-like	-3.18736
TraesCS4B01G365000	abc transporter a family member 7-like	-3.18659
TraesCS1D01G306200	chlorophyll a-b binding protein chloroplastic	-3.18407
TraesCS1A01G345700	leucine-rich repeat receptor kinase At2g19210	-3.18095
TraesCS7D01G461200	peroxidase 2	-3.17992
TraesCS1A01G170700	bifunctional epoxide hydrolase 2	-3.17783
TraesCS6B01G144200	disease resistance protein rpp13-like	-3.17754
TraesCS2A01G581400	E3 ubiquitin- ligase HERC2	-3.17549
TraesCS4B01G225100	glucan endo- -beta-glucosidase 11-like	-3.17447
TraesCS6D01G339600	heat shock cognate 70 kda protein 2-like	-3.1743
TraesCS3D01G467100	basic 7s globulin 2	-3.17427
TraesCS7B01G071100	cysteine-rich receptor-like protein kinase 25	-3.17331
TraesCSU01G114500	obtusifoliol 14-alpha demethylase-like	-3.17206
TraesCS1D01G443200	reticuline oxidase-like protein	-3.16995
TraesCS6A01G192900	probable serine threonine- kinase At1g54610	-3.16812
TraesCS1A01G318900	peroxidase 1-like	-3.16777
TraesCS3B01G020300	probable polygalacturonase at1g80170	-3.16727
TraesCS6B01G042000	mdis1-interacting receptor like kinase 1-like	-3.16615
TraesCS7B01G035800	myosin heavy chain-related	-3.16575
TraesCS2B01G492900	IQ-DOMAIN 14-like	-3.16559
TraesCS2D01G137700	gdsl esterase lipase	-3.16514
TraesCS2A01G562700	upf0481 protein at3g47200	-3.16226
TraesCS3D01G006100	keratin-associated 5-9-like	-3.16196
TraesCS2A01G572700	peroxidase 12	-3.16105
TraesCS1A01G329700	cortical cell-delineating -like	-3.16086
TraesCS5D01G397800	cytokinin-o-glucosyltransferase 3	-3.16028
TraesCS2D01G261600	lamin-like protein	-3.15963
TraesCS4B01G387900	l-gulonolactone oxidase	-3.1577
TraesCS7A01G024300	probable L-type lectin-domain containing receptor kinase	-3.15718
TraesCS4A01G352900	ammonium transporter 3 member 2	-3.15697
TraesCS5D01G111700	ARM repeat superfamily	-3.15614
TraesCS7A01G201800	4-hydroxyphenylacetaldehyde oxime monooxygenase-like	-3.15413
TraesCS1B01G358700	leucine-rich repeat receptor-like protein kinase at2g19210	-3.15412
TraesCS2B01G172300	tetrahydrocannabinolic acid synthase-like	-3.15399
TraesCS7A01G563500	hypothetical protein TRIUR3_00651	-3.15221
TraesCS3D01G284300	pistil-specific extensin-like protein	-3.15166
TraesCS3A01G496400	probable mannan synthase 11	-3.15138
TraesCSU01G156500	diboa-glucoside dioxygenase bx6-like	-3.14954
TraesCS4B01G064600	uncharacterized protein LOC109773368	-3.14848
TraesCS5B01G375500	nuclear transcription factor y subunit a-10-like	-3.14773
TraesCS1A01G050900	low-molecular-weight cysteine-rich LCR69 precursor	-3.14674
TraesCS4B01G375200	expansin-b4	-3.14632
TraesCS7B01G497700	duf679 domain membrane protein 7	-3.14604
TraesCS3B01G445200	xylanase inhibitor	-3.14598
TraesCS2B01G173200	peroxidase 2-like	-3.14498
TraesCS6A01G250300	tonoplast intrinsic	-3.14413
TraesCS1B01G359400	leucine-rich repeat receptor-like protein kinase at2g19210	-3.14286
TraesCS2B01G540400	probable inactive receptor kinase At5g67200	-3.14137
TraesCS2D01G151200	heat stress transcription factor B-4d-like isoform X1	-3.14109
TraesCS2D01G301200	probable serine threonine- kinase At1g01540	-3.13873
TraesCS2D01G431300	transposon unclassified	-3.13711
TraesCS2A01G574400	peroxidase 12	-3.13693
TraesCS1A01G082400	Chitinase 10	-3.136
TraesCS3B01G038600	bowman-birk type trypsin inhibitor	-3.13405
TraesCS6A01G185400	beta-galactosidase 4	-3.13328
TraesCS2D01G173300	calmodulin binding protein	-3.13319
TraesCS4D01G206200	cysteine-rich repeat secretory protein 55-like	-3.13309
TraesCS6D01G035500	uncharacterized protein LOC109765033	-3.13202
TraesCS4A01G172600	probable xyloglucan endotransglucosylase hydrolase	-3.13191
TraesCS2A01G413500	beta-expansin 1 precursor	-3.13171
TraesCS7B01G405800	histone h2b	-3.13054
TraesCS4D01G361900	expansin-b4	-3.12862
TraesCS1B01G294900	receptor like protein kinase -like isoform x1	-3.12706
TraesCS3B01G202000	unnamed protein product	-3.12534
TraesCS2B01G205400	hypothetical protein TRIUR3_22691	-3.12487
TraesCS6B01G057200	probable LRR receptor-like serine threonine- kinase At4g29180	-3.12478
TraesCS4B01G197500	probable rna-binding protein arp1 isoform x1	-3.12378
TraesCS7A01G152600	ring-h2 finger protein atl49	-3.12304
TraesCS3B01G132200	inactive tetrahydrocannabinolic acid synthase-like	-3.12237
TraesCS4A01G339200	low quality protein: expansin-a33-like	-3.1219
TraesCS7D01G478800	auxin efflux carrier component 2	-3.12166
TraesCS6A01G364100	7-deoxyloganetin glucosyltransferase	-3.12135
TraesCS3D01G098600	lecithin-cholesterol acyltransferase-like 1	-3.12064
TraesCS5B01G160400	protein iq-domain 14-like isoform x1	-3.11911
TraesCS2D01G364700	cytochrome P450 87A3-like	-3.11707
TraesCS7A01G094400	peroxidase 2-like	-3.11399
TraesCS2B01G476300	uncharacterized protein LOC109764749	-3.11333
TraesCS7B01G478500	mannose glucose-specific lectin-like	-3.1119
TraesCS5B01G407700	hypothetical protein TRIUR3_15748	-3.10977
TraesCS5A01G144800	protein lurp-one-related 5-like	-3.10965
TraesCS3D01G260300	endochitinase	-3.10914
TraesCS2A01G129200	cytochrome b561 and domon domain-containing protein at5g47530-like	-3.1081
TraesCS6A01G090500	glycosyltransferase family 61 protein	-3.10565
TraesCS2B01G318400	probable serine threonine- kinase At1g01540	-3.10542
TraesCS4B01G086100	2-alkenal reductase (nadp(+)-dependent)-like	-3.10244
TraesCS2A01G351400	hypothetical protein TRIUR3_06873	-3.1018
TraesCS5B01G269500	cinnamoyl- reductase 2-like	-3.10132
TraesCS4D01G130700	fatty acid desaturase des3-like	-3.0995
TraesCS4B01G389400	cytochrome p450	-3.09826
TraesCS7D01G087700	early nodulin-93-like	-3.09765
TraesCS1B01G330800	peroxidase 1-like	-3.09722
TraesCS1B01G095900	auxin transporter-like protein 3	-3.09702
TraesCS5D01G542000	uncharacterized protein LOC109782714	-3.09512
TraesCS6A01G420400	monosaccharide-sensing protein 2-like	-3.09414
TraesCS3B01G128700	cytokinin dehydrogenase 1-like	-3.09394
TraesCS6D01G145800	histone	-3.0932
TraesCS7A01G034600	disease resistance protein rpm1	-3.0925
TraesCS7B01G130800	l-gulonolactone oxidase 2-like	-3.09245
TraesCS2D01G059900	acyl transferase 15-like	-3.09115
TraesCS3B01G163300	gdsl esterase lipase at5g45910-like	-3.08947
TraesCS7D01G279900	serine carboxypeptidase-like 51	-3.08916
TraesCS3A01G164100	hypothetical protein TRIUR3_18754	-3.08648
TraesCS2D01G350500	serine threonine-protein kinase pakd isoform x1	-3.08611
TraesCS3B01G515700	Basic 7S globulin 2	-3.08545
TraesCS7D01G531300	phospholipase d alpha 2	-3.08493
TraesCS2B01G182900	ribonuclease 1	-3.08481
TraesCSU01G025500	co -response secreted protease-like	-3.08368
TraesCS2B01G474800	uncharacterized protein LOC109765770	-3.08128
TraesCS2D01G349500	uncharacterized protein LOC109780926	-3.08119
TraesCS3B01G207600	oxidoreductase	-3.07919
TraesCS2B01G176000	dirigent protein 5-like	-3.07869
TraesCS7B01G467300	gdsl esterase lipase	-3.07836
TraesCS2A01G065200	ring finger protein 165	-3.07677
TraesCS7A01G227700	---NA---	-3.0767
TraesCSU01G062800	peroxidase 2-like	-3.07515
TraesCS7A01G167600	spidroin-1-like isoform X2	-3.07484
TraesCS7D01G128000	keratin-associated protein 5-2-like	-3.07122
TraesCS5D01G316000	alpha-l-fucosidase 1	-3.07071
TraesCS2A01G224600	l-ascorbate oxidase homolog	-3.07058
TraesCS4A01G100100	histone h2a	-3.06831
TraesCS5D01G413400	BTB POZ domain-containing	-3.0681
TraesCS2A01G108200	cationic peroxidase 1-like	-3.06661
TraesCS4B01G059900	uncharacterized protein LOC109773008	-3.0649
TraesCS4B01G031700	bggp beta-1-3-galactosyl-o-glycosyl-glycoprotein	-3.06396
TraesCS3D01G113700	inactive tetrahydrocannabinolic acid synthase-like	-3.06306
TraesCS4D01G335100	protein nrt1 ptr family -like	-3.06197
TraesCS7A01G482800	Cortical cell-delineating	-3.05996
TraesCS4A01G416600	phosphate transporter protein	-3.05943
TraesCS1A01G187300	subtilisin-like protease	-3.05909
TraesCS7B01G478400	mannose glucose-specific lectin-like	-3.0587
TraesCS2D01G431400	transposon unclassified	-3.05763
TraesCS6D01G035900	high-affinity nitrate transporter -like	-3.05739
TraesCS5D01G001300	disease resistance protein rpm1	-3.05735
TraesCS7A01G194000	peroxidase 1-like	-3.05717
TraesCS1D01G392100	l-type lectin-domain containing receptor kinase -like	-3.0561
TraesCS5D01G326700	disease resistance rpp13-like protein 3	-3.05416
TraesCS4D01G205100	histone h2a-like	-3.05391
TraesCS2B01G606600	cytochrome P450 89A2-like	-3.05384
TraesCS2D01G025500	cysteine-rich receptor kinase 25	-3.05309
TraesCS1A01G026400	cc-nbs-lrr resistance protein mla13	-3.05276
TraesCS2D01G287300	high-affinity potassium transporter	-3.05243
TraesCS2B01G614000	anionic peroxidase	-3.05017
TraesCS5B01G278300	auxin-induced in root cultures protein 12-like	-3.04924
TraesCS1D01G147200	protein nrt1 ptr family -like	-3.04834
TraesCS7A01G056100	7-deoxyloganetin glucosyltransferase-like	-3.04657
TraesCS2A01G351700	uncharacterized protein LOC109744797	-3.04538
TraesCS7D01G452700	#NAME?	-3.04333
TraesCS2B01G170800	sinapine esterase-like	-3.04246
TraesCSU01G225000	disease resistance rpp13-like protein 3	-3.04199
TraesCS3D01G526200	root cap protein 1	-3.04
TraesCS3B01G113600	lecithin-cholesterol acyltransferase-like 1	-3.03901
TraesCS7A01G037500	CO(2)-response secreted protease-like	-3.03847
TraesCS7B01G050500	bidirectional sugar transporter sweet15	-3.03762
TraesCS3D01G244900	fasciclin-like arabinogalactan protein 11	-3.03283
TraesCS7B01G375600	peroxidase 2	-3.03164
TraesCS2B01G379600	probable serine incorporator	-3.03082
TraesCS2A01G092000	cysteine-rich receptor-like protein kinase 19	-3.03072
TraesCS5D01G045200	ent-kaurenoic acid oxidase 1-like	-3.03024
TraesCS3D01G124500	ga 3beta-hydroxylase	-3.02951
TraesCS3A01G233000	DELLA GAI-like	-3.02893
TraesCS2B01G454600	xyloglucan endotransglucosylase hydrolase 24-like	-3.02852
TraesCS6D01G354800	uncharacterized protein LOC109765613	-3.02478
TraesCS2B01G000200	cysteine-rich receptor-like protein kinase 41	-3.02279
TraesCS3A01G408400	aldose 1-epimerase	-3.02015
TraesCS4D01G307500	mdis1-interacting receptor like kinase 1-like	-3.01988
TraesCS2B01G612700	anthocyanidin reductase-like	-3.01886
TraesCS2B01G274300	ankyrin repeat domain-containing protein 13c-like	-3.01755
TraesCS1D01G454200	resistance protein rga2	-3.01749
TraesCS7D01G461500	peroxidase 2	-3.0171
TraesCS3B01G144200	unnamed protein product	-3.01448
TraesCS3A01G141600	ervatamin-B-like	-3.01308
TraesCS6B01G275700	beta-expansin 4 precursor	-3.01304
TraesCS7A01G539100	cysteine-rich receptor-like protein kinase 6	-3.00844
TraesCS7D01G090400	peroxidase 2-like	-3.00788
TraesCS6A01G079100	scopoletin glucosyltransferase-like	-3.00758
TraesCS7D01G360100	probable xyloglucan endotransglucosylase hydrolase protein 32	-3.00384
TraesCS3B01G303400	unnamed protein product	-3.00335
TraesCS4D01G171700	transcription factor rf2b	-3.00251
TraesCSU01G027900	---NA---	-3.00054
TraesCS2D01G217100	probable mixed-linked glucan synthase 3	-3.00014
TraesCS6D01G033300	MDIS1-interacting receptor like kinase 1-like	-2.99865
TraesCS2D01G317000	7-deoxyloganetin glucosyltransferase	-2.99732
TraesCS2B01G352000	glycerophosphodiester phosphodiesterase GDPDL3	-2.99317
TraesCS7B01G002000	probable aquaporin pip2-2	-2.99238
TraesCS6A01G383000	Germin 1-1	-2.99144
TraesCSU01G144300	cortical cell-delineating	-2.99021
TraesCS3A01G003100	keratin-associated 5-9-like	-2.98963
TraesCS2B01G204900	periaxin-like isoform X2	-2.98812
TraesCS6D01G138600	heptahelical transmembrane ADIPOR2	-2.98785
TraesCS7B01G466500	gdsl esterase lipase	-2.98663
TraesCS7D01G195700	peroxidase 1	-2.98571
TraesCS1B01G312100	udp-glucose:2-hydroxyflavanone c-glucosyltransferase-like	-2.98516
TraesCS1B01G471700	disease resistance rpp13-like protein 3	-2.98453
TraesCS5A01G239900	transcription termination factor chloroplastic-like	-2.98332
TraesCS5D01G084100	isoflavone 3 -hydroxylase-like	-2.98313
TraesCS6A01G029100	mdis1-interacting receptor like kinase 1-like	-2.98303
TraesCS1B01G218700	nep1-interacting 1	-2.98267
TraesCS3A01G246600	fasciclin-like arabinogalactan protein 11	-2.98142
TraesCS3A01G141700	ervatamin-B-like	-2.97958
TraesCS7D01G087600	early nodulin-93-like	-2.97947
TraesCS2A01G051700	diboa-glucoside dioxygenase bx6-like	-2.9788
TraesCS1A01G077800	auxin transporter 3	-2.97876
TraesCS7D01G303800	probable nad h dehydrogenase fqr1-like 1	-2.97667
TraesCS4B01G375600	expansin-b7-like	-2.97606
TraesCS7D01G447200	l-ascorbate oxidase homolog	-2.97557
TraesCS6B01G469700	glycosyltransferase AGO61	-2.97444
TraesCS1A01G016800	probable glutathione s-transferase gstu6	-2.97422
TraesCS3D01G092600	probable lrr receptor-like serine threonine-protein kinase at4g26540	-2.97385
TraesCS7B01G355800	serine arginine repetitive matrix protein 1 isoform x1	-2.97364
TraesCS3A01G122500	ABC transporter G family member 31	-2.97274
TraesCS6D01G177400	monosaccharide-sensing 2-like	-2.9715
TraesCS1D01G272900	subtilisin-like protease	-2.97141
TraesCS4B01G074700	receptor protein kinase-like protein zar1	-2.97047
TraesCS7A01G501500	---NA---	-2.97031
TraesCS4D01G017600	fe(2+) transport protein 1-like	-2.96962
TraesCS6A01G238000	beta- -galactosyltransferase galt1	-2.96937
TraesCS2D01G230800	L-ascorbate oxidase homolog	-2.96903
TraesCS6A01G316900	EXORDIUM	-2.96719
TraesCS7D01G410700	14 kda proline-rich	-2.96647
TraesCS4A01G025400	zinc transporter 9-like	-2.96572
TraesCS4D01G313800	phosphate transporter protein	-2.96362
TraesCS7D01G354400	scopoletin glucosyltransferase-like	-2.96313
TraesCS6A01G296300	probable peroxygenase 5	-2.96263
TraesCS3A01G460900	probable leucine-rich repeat receptor-like protein kinase at5g49770	-2.96202
TraesCS1A01G289800	hypothetical protein TRIUR3_16688	-2.95834
TraesCS4B01G370700	---NA---	-2.95832
TraesCS5A01G225800	u-box domain-containing protein 12-like	-2.95832
TraesCS2A01G106700	cationic peroxidase 1-like	-2.95807
TraesCSU01G073300	fad nad -binding oxidoreductase family protein	-2.95779
TraesCS1A01G078100	peroxidase 5	-2.9573
TraesCS6B01G138400	squamosa promoter-binding-like protein 3	-2.95679
TraesCS6D01G009200	uncharacterized protein LOC109745880	-2.9566
TraesCS7D01G426600	thaumatin-like protein	-2.95597
TraesCS4D01G082000	atp synthase subunit beta partial	-2.95581
TraesCS3D01G124400	abc transporter g family member 31	-2.95533
TraesCS7D01G369400	peroxidase p7-like	-2.95503
TraesCS7D01G057200	uncharacterized isomerase bh0283-like	-2.95416
TraesCS2B01G609200	E3 ubiquitin- ligase HERC2	-2.95324
TraesCS7D01G168400	spidroin-2-like isoform x1	-2.95107
TraesCS5A01G438900	casp-like protein 1u3	-2.95042
TraesCS2A01G051600	caffeic acid o-methyltransferase	-2.94917
TraesCS1B01G045900	disease resistance protein rpm1	-2.94909
TraesCS6B01G191000	catalytic hydrolase	-2.94848
TraesCS3A01G323400	receptor-like serine threonine- kinase SD1-8	-2.9463
TraesCS4A01G330900	hypothetical protein TRIUR3_08765	-2.94592
TraesCS3A01G511600	golgin imh1-like	-2.94551
TraesCS4D01G302700	transcription factor bhlh96	-2.94523
TraesCS2A01G510800	probable isoaspartyl peptidase L-asparaginase 2	-2.94424
TraesCS5B01G142200	basic leucine zipper 19-like	-2.94286
TraesCS6A01G316600	EXORDIUM-like	-2.94172
TraesCS2B01G236500	probable mixed-linked glucan synthase 3	-2.94086
TraesCS5A01G130300	pan domain-containing protein at5g03700-like	-2.94054
TraesCS1D01G208400	nep1-interacting 1	-2.93916
TraesCS5D01G460900	serine threonine-protein kinase rhs3-like	-2.93845
TraesCS2D01G107300	cationic peroxidase 1	-2.93761
TraesCS5D01G040100	transcription factor pcf8	-2.9374
TraesCS5B01G379900	aspartyl protease family protein at5g10770-like	-2.93643
TraesCS1D01G050800	jasmonate-induced protein	-2.93483
TraesCS7A01G119400	histone	-2.93456
TraesCS7D01G038500	probable indole-3-pyruvate monooxygenase yucca5	-2.93237
TraesCS6B01G422000	germin 1-1	-2.93088
TraesCS5D01G137300	probable glycosyltransferase 3	-2.92889
TraesCS4A01G392400	early nodulin-93-like	-2.92848
TraesCS2B01G052200	uncharacterized protein LOC109759722	-2.92784
TraesCS7D01G411100	small auxin up rna1 isoform x3	-2.92697
TraesCS3D01G021700	probable polygalacturonase At1g80170	-2.92685
TraesCS6D01G405200	monosaccharide-sensing protein 2-like	-2.92641
TraesCS1A01G023300	root cap protein 1	-2.9238
TraesCS3D01G340500	thiol protease sen102-like	-2.92278
TraesCS2A01G343300	aldose 1-epimerase-like	-2.92264
TraesCS3A01G191600	probable protein s-acyltransferase 4	-2.92203
TraesCS6A01G138000	peroxidase P7-like	-2.92148
TraesCS3B01G042700	basic 7s globulin-like	-2.91861
TraesCS2B01G410700	---NA---	-2.91846
TraesCS2D01G163400	fbd-associated f-box protein at1g61330	-2.91844
TraesCSU01G175000	probable xyloglucan endotransglucosylase hydrolase	-2.91821
TraesCS2D01G163200	ribonuclease 1	-2.91582
TraesCS5D01G029400	glycosyltransferase family 61 protein	-2.91549
TraesCS4A01G334000	---NA---	-2.91497
TraesCS1D01G266300	phospholipase a1-ii 7	-2.91335
TraesCS4D01G362800	gata transcription factor 2-like	-2.91162
TraesCS3D01G042700	uncharacterized LOC100278558	-2.911
TraesCS2A01G367800	cytochrome P450 87A3-like	-2.91098
TraesCS5A01G369200	---NA---	-2.91009
TraesCS2D01G483300	organic cation carnitine transporter 4	-2.90662
TraesCS5B01G501700	gdp-mannose transporter gonst1-like	-2.90568
TraesCS1D01G029100	disease resistance rpp13-like protein 3	-2.90551
TraesCS6A01G054000	l-type lectin-domain containing receptor kinase -like	-2.90314
TraesCS4A01G392100	early nodulin-93-like	-2.90144
TraesCS1A01G318500	peroxidase 1-like	-2.90038
TraesCS5A01G038300	auxin response factor 6	-2.89644
TraesCS7D01G139500	fad-dependent urate hydroxylase-like	-2.89595
TraesCS5D01G298600	nac domain-containing protein 18	-2.89466
TraesCS6B01G462800	ripening-related 2	-2.89446
TraesCS3B01G041800	zinc finger protein zic 2	-2.89424
TraesCS1D01G127900	probable beta- -galactosyltransferase 12	-2.89407
TraesCS5A01G143300	basic leucine zipper 19-like	-2.89394
TraesCS7A01G492400	auxin efflux carrier component 2	-2.89376
TraesCS7B01G016900	histone	-2.89372
TraesCS3B01G075600	germin-like protein 8-4	-2.89368
TraesCS3B01G123300	receptor-like serine threonine-protein kinase ale2 isoform x1	-2.89315
TraesCS3B01G108600	xyloglucan endotransglycosylase hydrolase protein 8	-2.89289
TraesCS4B01G368800	cortical cell-delineating protein	-2.89247
TraesCS1D01G022000	bowman-birk type trypsin inhibitor-like	-2.89217
TraesCS4D01G063400	uncharacterized protein LOC109773368	-2.88981
TraesCS7B01G398100	auxin efflux carrier component 2	-2.88941
TraesCS1D01G331900	cortical cell-delineating protein	-2.88896
TraesCS7D01G531200	phospholipase d alpha 2	-2.88877
TraesCS3D01G361300	glycerol-3-phosphate 2-o-acyltransferase 6	-2.88841
TraesCS4B01G368600	cortical cell-delineating protein	-2.88794
TraesCS4B01G193700	mitogen-activated protein kinase kinase kinase 2-like	-2.88752
TraesCS2D01G332500	glycerophosphodiester phosphodiesterase gdpdl3	-2.8872
TraesCS1D01G317900	peroxidase 1-like	-2.88408
TraesCS6B01G213300	allene oxide synthase 4	-2.88407
TraesCS3D01G254400	sinapine esterase-like	-2.8838
TraesCS5A01G261400	inactive tetrahydrocannabinolic acid synthase-like	-2.88342
TraesCS3D01G359300	alpha-glucan h isozyme	-2.88286
TraesCS1B01G299000	serpin-z12	-2.88273
TraesCS6D01G043600	transcription factor laf1-like	-2.87949
TraesCS2B01G232700	NDR1 HIN1 12	-2.87648
TraesCS5A01G184300	probable flavin-containing monooxygenase 1	-2.87623
TraesCS3A01G095900	hypothetical protein TRIUR3_08548	-2.87608
TraesCS3A01G274900	gata transcription factor 12	-2.87539
TraesCS7B01G376300	gdsl esterase lipase at1g28600-like	-2.87515
TraesCS1D01G318000	peroxidase 1-like	-2.87466
TraesCS3D01G074300	gibberellin 20 oxidase 2	-2.87446
TraesCS7D01G236400	glycosyltransferase ago61	-2.87389
TraesCS7B01G173100	hypothetical protein F775_25886	-2.87135
TraesCS5D01G557500	disease resistance rpp13-like protein 3	-2.87061
TraesCS3B01G495400	aspartic ase nepenthesin-1-like	-2.87043
TraesCS6B01G044300	high-affinity nitrate transporter -like	-2.86968
TraesCS5D01G386300	aspartyl protease family protein at5g10770-like	-2.8599
TraesCS1D01G176000	aquaporin nip3-1	-2.85939
TraesCS6B01G400200	uncharacterized protein LOC109742705	-2.8586
TraesCS3D01G230200	alpha beta-hydrolases superfamily protein	-2.85834
TraesCS2D01G453500	protein mard1-like	-2.85778
TraesCS1D01G321300	gdsl esterase lipase at5g45910-like	-2.85659
TraesCS7A01G131600	DETOXIFICATION 35-like	-2.85653
TraesCS7A01G094600	peroxidase 2-like	-2.85588
TraesCS1B01G331200	peroxidase 1-like	-2.85459
TraesCS5D01G037800	nuclear transcription factor y subunit a-10-like	-2.85329
TraesCS3D01G006000	keratin-associated 5-9-like	-2.85318
TraesCS7D01G472100	uncharacterized protein LOC109784170	-2.85306
TraesCS5D01G470700	5-epiaristolochene -dihydroxylase-like	-2.85133
TraesCS2D01G318200	sugar transport protein 5-like	-2.85113
TraesCS2B01G497000	disease resistance RGA3 isoform X1	-2.85076
TraesCS6D01G231300	beta-expansin 4 precursor	-2.85019
TraesCS7D01G463900	uncharacterized protein LOC109753672	-2.84994
TraesCS4B01G009400	uncharacterized protein LOC109761787	-2.8491
TraesCS1A01G359900	histone H4	-2.84883
TraesCS1A01G420700	plant basic secretory protein family protein	-2.8488
TraesCS4B01G096100	hypothetical protein TRIUR3_29497	-2.84837
TraesCS6B01G280400	probable beta-d-xylosidase 2	-2.84799
TraesCS7D01G223900	peroxidase 1-like	-2.84749
TraesCS4A01G106800	probable rna-binding protein arp1 isoform x2	-2.84734
TraesCS4D01G308200	high-affinity potassium transporter	-2.84637
TraesCS4A01G003300	tryptamine benzoyltransferase 1-like	-2.8463
TraesCS6B01G403900	peroxidase 2-like	-2.8455
TraesCS5B01G102200	gdsl esterase lipase at5g55050-like	-2.84518
TraesCS6B01G044000	high-affinity nitrate transporter -like	-2.84508
TraesCS7B01G050300	histone h2a	-2.84448
TraesCS2B01G154100	probable leucine-rich repeat receptor-like protein kinase imk3	-2.8443
TraesCS3A01G268400	Metal ion binding	-2.84349
TraesCS5A01G535400	qltg3-1	-2.84316
TraesCS7A01G427600	xyloglucan endotransglucosylase hydrolase 22	-2.84206
TraesCS2B01G535500	Endonuclease 2	-2.84202
TraesCS7A01G147200	Histone H2A	-2.84169
TraesCS5A01G376300	aspartyl protease family protein at5g10770-like	-2.84123
TraesCS5B01G546400	uncharacterized protein LOC109770514 isoform X1	-2.84087
TraesCS4D01G005300	udp-glycosyltransferase 73c3	-2.8396
TraesCS4B01G282200	protein yls3-like	-2.83879
TraesCSU01G142200	histone h4	-2.8379
TraesCS5B01G448000	alpha-expansin 24	-2.83737
TraesCS6B01G379800	pathogenesis-related protein prb1-3	-2.83662
TraesCS2B01G483800	premnaspirodiene oxygenase	-2.8356
TraesCS1D01G318600	peroxidase 1-like	-2.83506
TraesCS2A01G319200	7-deoxyloganetin glucosyltransferase	-2.83458
TraesCS2D01G036400	Subtilisin-like protease	-2.83371
TraesCS1D01G328100	nucleotide-diphospho-sugar transferase family protein	-2.83365
TraesCS2D01G152800	Peroxidase 2	-2.83056
TraesCS1B01G445700	iron-phytosiderophore transporter ysl15-like	-2.83011
TraesCS2A01G023700	receptor-like protein kinase at4g00960	-2.82981
TraesCS7A01G307100	hypothetical protein	-2.8276
TraesCS5B01G421100	predicted protein	-2.8271
TraesCS7D01G525800	disease resistance protein rpm1	-2.82527
TraesCSU01G124800	l-gulonolactone oxidase	-2.82463
TraesCS5D01G569600	probable carbohydrate esterase At4g34215	-2.82401
TraesCS5A01G042100	hypothetical protein TRIUR3_04537	-2.82312
TraesCS3A01G074500	premnaspirodiene oxygenase-like	-2.82256
TraesCS5A01G129800	probable glycosyltransferase 2	-2.82253
TraesCS4B01G299300	ethylene-responsive transcription factor rap2-12-like	-2.82063
TraesCS1A01G283100	glycerol-3-phosphate acyltransferase 5-like	-2.81963
TraesCS2B01G591800	PLAT domain-containing 2-like	-2.81899
TraesCS2A01G569200	disease resistance rpp13-like protein 3	-2.81815
TraesCS6D01G061300	histone	-2.81785
TraesCS1B01G021100	probable glutathione s-transferase gstu6	-2.81729
TraesCS1A01G043900	laccase-25-like isoform x2	-2.81668
TraesCS5D01G153700	protein zinc induced facilitator-like 1-like isoform x2	-2.81501
TraesCS7B01G099600	peroxidase 1	-2.81474
TraesCS4A01G031100	subtilisin-like protease isoform x1	-2.81346
TraesCS2D01G428000	SAUR20 - auxin-responsive SAUR family member	-2.81329
TraesCSU01G016000	maternal effect embryo arrest 60	-2.8123
TraesCS3A01G111600	inactive tetrahydrocannabinolic acid synthase-like	-2.8121
TraesCS6A01G290200	protein trichome birefringence-like 20	-2.81159
TraesCSU01G200800	dirigent protein 1-like	-2.80807
TraesCS3D01G145300	ervatamin-b-like	-2.80646
TraesCS4A01G005800	ethylene-responsive transcription factor erf073-like	-2.80542
TraesCS7A01G474000	uncharacterized LOC100279181	-2.80526
TraesCS3A01G024500	probable polygalacturonase At1g80170	-2.80521
TraesCS1D01G080400	peroxidase 5	-2.80456
TraesCS7A01G520100	kda proline-rich	-2.80453
TraesCS5D01G427100	vegetative cell wall protein gp1-like	-2.80385
TraesCS2A01G573300	peroxidase 12	-2.80342
TraesCS7B01G099200	peroxidase 1	-2.80298
TraesCS4A01G250200	uncharacterized protein LOC109773368	-2.80282
TraesCS1D01G331800	cortical cell-delineating protein	-2.80141
TraesCSU01G138200	abc transporter a family member 7-like	-2.79947
TraesCS6B01G078900	histone h4	-2.79783
TraesCS2B01G513800	uncharacterized protein LOC109771597	-2.79647
TraesCS1D01G083800	uncharacterized protein LOC109786852	-2.79519
TraesCS6D01G407000	glycosyltransferase ago61	-2.79453
TraesCS7A01G366100	hypothetical protein TRIUR3_15576	-2.79416
TraesCS2B01G415800	Histone H1	-2.79336
TraesCS3B01G410200	histone	-2.79322
TraesCS2A01G454700	hypothetical protein TRIUR3_22998	-2.79265
TraesCS3B01G468300	transcription factor sp8-like	-2.79159
TraesCS5A01G378800	lipoxygenase 2	-2.78987
TraesCS4B01G309900	serpin-z5	-2.78974
TraesCS5A01G281900	mpi	-2.78947
TraesCS7A01G474400	Peroxidase 2	-2.78838
TraesCS4D01G317100	probable lrr receptor-like serine threonine-protein kinase at1g12460	-2.78783
TraesCS1B01G142100	protein iq-domain 14	-2.78755
TraesCS1D01G005500	gdsl esterase lipase at5g45910-like	-2.78685
TraesCS2D01G453300	protein mard1-like	-2.78638
TraesCS6D01G069500	Wall-associated receptor kinase 2	-2.78635
TraesCS4D01G222200	serine threonine-protein kinase wag1-like	-2.78616
TraesCS5D01G046400	Bidirectional sugar transporter SWEET17	-2.78479
TraesCS3B01G009200	keratin-associated protein 5-9-like	-2.78388
TraesCS3A01G254500	myb-related Hv33	-2.78386
TraesCS4B01G340100	peroxidase 1-like	-2.78339
TraesCS1B01G230100	cyclin-p4-1	-2.78322
TraesCS3B01G085000	btb poz domain-containing protein at3g19850	-2.78306
TraesCS2B01G509700	organic cation carnitine transporter 4-like	-2.78117
TraesCS1D01G213300	cortical cell-delineating protein	-2.78018
TraesCS7A01G353900	berberine bridge enzyme-like 27	-2.78005
TraesCS3B01G199400	protein stig1-like	-2.77953
TraesCS3B01G115000	unnamed protein product	-2.77933
TraesCS2A01G218000	aspartic proteinase nepenthesin-1	-2.7792
TraesCS7D01G330100	gdsl esterase lipase at5g45910-like	-2.77877
TraesCS5B01G014000	disease resistance rpp13-like protein 3 isoform x1	-2.7784
TraesCS7D01G355600	probable lrr receptor-like serine threonine-protein kinase at3g47570	-2.77788
TraesCS2D01G487200	uncharacterized protein LOC109744948	-2.77736
TraesCS2D01G349700	uncharacterized protein LOC109736352	-2.77587
TraesCS5D01G168000	IQ-DOMAIN 14 isoform X1	-2.77346
TraesCS5A01G026300	probable inactive receptor kinase at2g26730	-2.77332
TraesCS2D01G483500	organic cation carnitine transporter 4-like	-2.77233
TraesCS4B01G330700	protein iq-domain 31	-2.77093
TraesCS4A01G442700	7-deoxyloganetin glucosyltransferase-like	-2.76802
TraesCS2A01G018500	probable apyrase 3	-2.7677
TraesCS6A01G401600	histone-fold-containing protein	-2.76769
TraesCS1D01G434600	disease resistance protein rpp13-like	-2.7675
TraesCS4B01G367600	qltg3-1	-2.76717
TraesCS2A01G376300	serine carboxypeptidase-like 35	-2.76647
TraesCS7D01G417400	peroxidase a2-like	-2.76572
TraesCS5D01G525700	ice recrystallization inhibition protein iri2	-2.76499
TraesCS2A01G369400	tropinone reductase homolog At5g06060	-2.76493
TraesCS1B01G134100	probable lrr receptor-like serine threonine-protein kinase at4g26540	-2.76466
TraesCS5A01G029900	nuclear transcription factor y subunit a-10-like	-2.76451
TraesCS7B01G359700	l-ascorbate oxidase homolog	-2.76399
TraesCS4A01G034300	alpha expansin partial	-2.76365
TraesCS5D01G383000	nuclear transcription factor y subunit a-10-like	-2.76286
TraesCS7D01G466800	ureide permease 2-like	-2.76208
TraesCS2D01G003700	---NA---	-2.76202
TraesCS1B01G331000	peroxidase 1-like	-2.76114
TraesCS7B01G365300	nac domain-containing protein 21 22	-2.76105
TraesCS1A01G361900	histone	-2.75973
TraesCS7D01G545400	hypothetical protein F775_09840	-2.75957
TraesCS6D01G327600	pathogenesis-related PR-1-like	-2.75676
TraesCS1B01G439400	disease resistance protein rpp13-like	-2.75481
TraesCS4D01G348900	receptor-like protein kinase at4g00960	-2.75457
TraesCS3A01G397300	agglutinin isolectin 3-like	-2.75194
TraesCS3D01G255400	myb-related protein hv33-like	-2.75175
TraesCS2B01G152600	aspartyl protease aed3-like	-2.75082
TraesCS6B01G010600	ox1 sensitivity protein	-2.75012
TraesCS3B01G252800	alpha beta-hydrolases superfamily protein	-2.74909
TraesCS2D01G012100	probable indole-3-pyruvate monooxygenase YUCCA5	-2.74889
TraesCS4B01G033100	oxalate oxidase gf-	-2.74772
TraesCS3B01G141700	abc transporter g family member 31	-2.74763
TraesCS1D01G368000	histone h4	-2.74757
TraesCS2D01G349900	uncharacterized protein LOC109744797	-2.74688
TraesCS1A01G039800	3-ketoacyl- synthase 12	-2.74674
TraesCS4B01G092400	cysteine-rich receptor-like protein kinase 25	-2.74598
TraesCS3B01G411600	peroxidase 2-like	-2.74527
TraesCS2A01G060600	hypothetical protein TRIUR3_15750	-2.74466
TraesCS1B01G466200	pathogen-related protein	-2.74447
TraesCS3D01G125200	uncharacterized protein LOC109769280	-2.74364
TraesCS7A01G021300	probable carbohydrate esterase At4g34215	-2.74255
TraesCS5A01G078500	abc transporter g family member 1	-2.7421
TraesCS2D01G126400	berberine bridge enzyme-like 18	-2.74016
TraesCS4A01G064200	probable inactive receptor kinase at1g48480	-2.73941
TraesCS2B01G612400	peroxidase 12	-2.73885
TraesCS3B01G107600	probable lrr receptor-like serine threonine-protein kinase at4g26540	-2.73758
TraesCS6A01G220600	UDP-glycosyltransferase 82A1	-2.73435
TraesCS4D01G321400	protein o-linked-mannose beta- -n-acetylglucosaminyltransferase 2-like	-2.73411
TraesCS2A01G148200	peroxidase 2-like	-2.73352
TraesCS4A01G345300	patatin-like protein 2	-2.73326
TraesCS3A01G377400	histone	-2.73264
TraesCS6A01G063400	histone	-2.73096
TraesCS3A01G221400	ABC transporter G family member 10	-2.73093
TraesCS7B01G492000	disease resistance protein rga2-like	-2.72989
TraesCS4B01G276800	protein networked 1d	-2.7297
TraesCS6D01G040500	protein	-2.72959
TraesCS3B01G083300	ervatamin-b-like	-2.72908
TraesCS2B01G000900	hypothetical protein TRIUR3_25899	-2.72891
TraesCS7D01G279500	protein dmr6-like oxygenase 2	-2.72836
TraesCS4A01G345900	phytosulfokine receptor 2	-2.72784
TraesCS4A01G392200	early nodulin-93-like	-2.72726
TraesCS1B01G069200	gdsl esterase lipase lip-4-like	-2.72715
TraesCS4B01G399500	early nodulin-like protein 1	-2.72651
TraesCS5B01G220700	aspartyl protease family protein at5g10770	-2.72641
TraesCS3A01G344800	expansin-A2	-2.7237
TraesCS6A01G110100	squamosa promoter-binding 3	-2.72326
TraesCS3D01G148200	basic leucine zipper 2-like	-2.72306
TraesCS6A01G059000	histone h4	-2.72233
TraesCS3D01G362700	abc transporter b family member 5-like isoform x1	-2.72158
TraesCS6B01G144900	histone h2a	-2.72081
TraesCS7D01G079000	homeobox-leucine zipper protein hox2-like	-2.72028
TraesCS7D01G207600	endoglucanase 17	-2.72018
TraesCS2B01G560900	uncharacterized protein LOC109771597	-2.71882
TraesCS7D01G526800	cysteine-rich receptor-like protein kinase 6	-2.71736
TraesCS1B01G029000	late embryogenesis abundant lea	-2.71723
TraesCS7A01G386800	germin 8-4	-2.71693
TraesCS1D01G048000	bifunctional epoxide hydrolase 2-like	-2.71576
TraesCS5D01G039200	ribonuclease partial	-2.71438
TraesCS7D01G481600	nodulin family expressed	-2.714
TraesCS6D01G367800	germin 1-1	-2.71276
TraesCS2A01G317400	gibberellin receptor GID1L2	-2.71255
TraesCS3B01G501900	probable leucine-rich repeat receptor-like protein kinase at5g49770	-2.71239
TraesCS1D01G326200	keratin-associated protein 5-2-like	-2.7119
TraesCS3B01G410100	obtusifoliol 14-alpha demethylase-like	-2.7118
TraesCS4D01G353400	obtusifoliol 14-alpha demethylase-like	-2.71179
TraesCS3A01G008900	serine threonine- kinase CCR3	-2.71023
TraesCS3B01G282500	oxalate oxidase gf-	-2.70912
TraesCS1D01G282300	glycerol-3-phosphate acyltransferase 5-like	-2.70805
TraesCS2A01G433700	xyloglucan endotransglucosylase hydrolase 24-like	-2.7076
TraesCS2A01G532100	uncharacterized protein LOC109771601	-2.70618
TraesCS4A01G498800	u-box domain-containing protein 14	-2.70616
TraesCS1A01G318400	peroxidase 1-like	-2.70005
TraesCS3A01G365500	laccase-8-like isoform X1	-2.69926
TraesCS1D01G096400	peroxidase a2-like	-2.69886
TraesCSU01G131100	undecaprenyl pyrophosphate synthetase	-2.6988
TraesCS3D01G504200	probable mannan synthase 11	-2.69871
TraesCS6B01G102300	---NA---	-2.69779
TraesCS4A01G431300	stem 28 kda glyco	-2.69771
TraesCS1A01G150200	protein nrt1 ptr family -like	-2.69709
TraesCS1B01G313800	patatin-like protein 1	-2.69703
TraesCS1A01G271000	formin-like protein 18 isoform x2	-2.69657
TraesCS5B01G194200	mfs transporter	-2.69646
TraesCS7A01G092000	early nodulin-93-like	-2.69592
TraesCS4D01G357200	stem 28 kda glycoprotein	-2.69461
TraesCS7B01G495800	coatomer subunit beta -2	-2.6943
TraesCS1D01G240600	abc transporter g family member 23	-2.69421
TraesCS6D01G315300	CCAAT-binding transcription factor B	-2.69403
TraesCS2A01G436300	leucine-rich repeat extensin 3	-2.69304
TraesCS7B01G333200	probable receptor-like serine threonine-protein kinase at5g57670	-2.69189
TraesCS1A01G041300	subtilisin-chymotrypsin inhibitor ci-1b	-2.68967
TraesCS7D01G537900	ricin b-like lectin r40g2	-2.6894
TraesCS7D01G018600	probable carbohydrate esterase at4g34215	-2.68866
TraesCS2B01G066000	DIBOA-glucoside dioxygenase BX6	-2.68846
TraesCS5B01G004500	obtusifoliol 14-alpha demethylase-like	-2.68824
TraesCS5D01G226700	glutamate receptor -like	-2.68684
TraesCS1D01G020400	premnaspirodiene oxygenase-like	-2.68605
TraesCS7A01G083800	homeobox-leucine zipper protein hox2-like	-2.68341
TraesCS3A01G154600	rac-like GTP-binding 1	-2.68093
TraesCS7A01G305200	nac domain-containing protein 21 22-like	-2.6809
TraesCS3D01G341300	uncharacterized protein LOC109739457	-2.6797
TraesCSU01G067700	1-aminocyclopropane-1-carboxylate oxidase	-2.67385
TraesCS2D01G376600	auxin response factor 8	-2.67377
TraesCS6B01G078600	histone h4	-2.67339
TraesCS5A01G221900	aspartyl protease family protein at5g10770-like	-2.67287
TraesCS3B01G376800	expansin-A2	-2.67241
TraesCS7A01G191700	ALTERED XYLOGLUCAN 4-like	-2.67216
TraesCS4B01G340200	peroxidase 1-like	-2.67172
TraesCS6D01G078700	glycosyltransferase family 61 protein	-2.6707
TraesCS3D01G415300	lipid-transfer protein dir1	-2.67056
TraesCS6D01G388300	rop guanine nucleotide exchange factor 3	-2.6704
TraesCS4D01G275400	protein networked 1d	-2.66963
TraesCS1B01G268200	protein nrt1 ptr family	-2.66946
TraesCS6A01G382900	Germin 1-1	-2.6682
TraesCS4A01G034400	alpha-expansin 11 precursor family protein	-2.66761
TraesCS5B01G281000	maize proteinase inhibitor	-2.66712
TraesCS6A01G231700	sugar transport protein 5	-2.66598
TraesCS5B01G268200	bifunctional dihydroflavonol 4-reductase flavanone 4-reductase	-2.66561
TraesCS7B01G259200	aldehyde dehydrogenase family 2 member c4	-2.66499
TraesCS3B01G272700	fasciclin-like arabinogalactan protein 11	-2.66399
TraesCS7B01G364300	xyloglucan endotransglucosylase hydrolase protein 24-like	-2.66348
TraesCS7D01G209800	transcription factor perianthia	-2.66251
TraesCS3A01G276900	DUF1005 family	-2.66085
TraesCS2B01G535400	endonuclease 2	-2.65987
TraesCS3D01G403800	stearoyl-	-2.65508
TraesCS3D01G464800	sulfotransferase 16	-2.65425
TraesCS6A01G311000	GDSL esterase lipase At5g55050-like	-2.65325
TraesCS2B01G005000	receptor kinase 2	-2.65287
TraesCS3D01G027300	WAT1-related At3g18200-like	-2.6523
TraesCS1B01G330200	peroxidase 1-like	-2.6517
TraesCS5A01G378900	linoleate 9s-lipoxygenase 2-like	-2.65143
TraesCS5D01G443700	leucine-rich repeat extensin 6	-2.65063
TraesCS3A01G009100	serine threonine- kinase CCR3	-2.65033
TraesCS5B01G528700	alpha expansin partial	-2.6486
TraesCS5B01G240200	probable carboxylesterase 2	-2.64715
TraesCS4A01G029000	protein networked 1d	-2.64624
TraesCS2B01G578500	auxin response factor 12	-2.64505
TraesCS7A01G479700	ureide permease 2-like	-2.64496
TraesCS5A01G534100	abc transporter a family member 7-like	-2.64418
TraesCS1A01G052300	GDSL esterase lipase LIP-4-like	-2.64229
TraesCS1B01G439300	disease resistance rpp13-like protein 3	-2.64185
TraesCS1A01G104300	peroxidase a2-like	-2.6415
TraesCS5A01G096300	gdsl esterase lipase at5g55050-like	-2.64134
TraesCS7A01G024600	probable E3 ubiquitin- ligase RHA1A	-2.64106
TraesCS3B01G072300	upf0481 protein at3g47200-like	-2.64071
TraesCSU01G102000	disease resistance protein rpm1	-2.63992
TraesCS4B01G188800	alcohol partial	-2.63488
TraesCS4B01G231800	protein nrt1 ptr family -like	-2.63482
TraesCS4B01G317200	phosphate transporter protein	-2.63396
TraesCS7B01G017400	histone	-2.63356
TraesCS2A01G330200	glycerophosphodiester phosphodiesterase gdpdl3	-2.63069
TraesCS5D01G032300	disease resistance rpp13-like protein 3	-2.62946
TraesCS4B01G135900	fatty acid desaturase des3-like	-2.62812
TraesCS7B01G499300	s-norcoclaurine synthase	-2.62655
TraesCS7D01G546400	disease resistance protein rga3	-2.6265
TraesCS1D01G208000	24-methylenesterol c-methyltransferase 2	-2.6255
TraesCS1D01G215100	expansin-b6-like isoform x2	-2.62515
TraesCS5A01G524100	probable xyloglucan endotransglucosylase hydrolase protein 27	-2.62481
TraesCS4A01G196000	peroxidase 4-like	-2.62399
TraesCS7D01G508200	heptahelical transmembrane protein adipor1	-2.62314
TraesCS2D01G152900	Peroxidase 2	-2.62306
TraesCS7A01G449400	wound induced	-2.62212
TraesCS5D01G387500	protein iq-domain 14	-2.62105
TraesCS5D01G045700	Auxin response factor 6	-2.62084
TraesCS1D01G396800	oxidoreductase	-2.62037
TraesCS2D01G418700	cytochrome p450 89a2	-2.62002
TraesCS7D01G192700	protein altered xyloglucan 4-like	-2.61997
TraesCS1B01G014200	jacalin-related lectin 9-like	-2.61979
TraesCS4B01G271300	alpha expansin partial	-2.61955
TraesCS2A01G512500	probable inactive receptor kinase At5g67200	-2.61868
TraesCS5A01G403400	btb poz domain-containing protein at5g66560-like	-2.61818
TraesCS5D01G535500	exp33_orysj ame: full=expansin-a33 ame: full=alpha-expansin-33 ame: full= 33 ame: full= 33 flags: precursor	-2.61801
TraesCS1D01G123800	protein iq-domain 14	-2.6176
TraesCS2A01G399200	SPX domain-containing membrane _17046	-2.61717
TraesCS7A01G436600	thaumatin-like protein	-2.61688
TraesCS6A01G279700	uncharacterized protein LOC109757849	-2.61611
TraesCS7D01G095800	alpha- -galactosyltransferase gmh3-like	-2.61534
TraesCS5A01G017200	hypothetical protein TRIUR3_25367	-2.61532
TraesCS1D01G011100	probable carnitine racemase - arabidopsis	-2.61361
TraesCS3B01G261800	zinc finger ccch domain-containing protein 9-like isoform x1	-2.61273
TraesCS4D01G315100	disease resistance rpp13-like protein 3	-2.6123
TraesCS3A01G486000	beta- -glucanase	-2.61135
TraesCS4B01G361200	lob domain-containing protein 41-like	-2.61133
TraesCS7A01G544900	phospholipase d alpha 2	-2.61117
TraesCS1A01G344400	leucine-rich repeat receptor kinase At2g19210	-2.61013
TraesCS1A01G082300	hypothetical protein TRIUR3_26192	-2.60965
TraesCSU01G114600	early nodulin-like protein 1	-2.60916
TraesCSU01G163200	peroxidase 1-like	-2.6085
TraesCS2B01G472200	xyloglucan galactosyltransferase KATAMARI1 homolog	-2.60814
TraesCS2B01G034700	disease resistance protein rpm1	-2.60727
TraesCS5B01G529000	patatin-like protein 2	-2.60455
TraesCS3A01G280400	probable WRKY transcription factor 75	-2.60223
TraesCS1B01G224000	14 kda proline-rich protein	-2.60147
TraesCS7A01G370600	3 -n-debenzoyl-2 -deoxytaxol n-benzoyltransferase	-2.59946
TraesCS6B01G082400	protein	-2.59912
TraesCSU01G216000	expansin expb8	-2.59909
TraesCS7D01G143900	uncharacterized protein LOC109764540	-2.59854
TraesCS1A01G346300	leucine-rich repeat receptor kinase At2g19210	-2.59681
TraesCS6D01G402600	inactive leucine-rich repeat receptor-like serine threonine-protein kinase at1g60630	-2.59637
TraesCS2D01G442700	NRT1 PTR FAMILY	-2.59586
TraesCS7A01G463800	Xyloglucan endotransglucosylase hydrolase 24	-2.5954
TraesCS3B01G353700	blue copper -like	-2.59513
TraesCS3B01G108800	xyloglucan endotransglycosylase hydrolase protein 8	-2.59502
TraesCS3A01G093400	Xyloglucan endotransglycosylase hydrolase 8	-2.59384
TraesCS1D01G395200	aspartic proteinase nepenthesin-2	-2.59217
TraesCS7D01G333300	nonspecific lipid-transfer protein 3 precursor	-2.59048
TraesCS3B01G262400	della protein gai-like	-2.58908
TraesCS4A01G493600	disease resistance protein rpp13	-2.58821
TraesCS4A01G404700	transcription factor bhlh94-like	-2.58698
TraesCS2D01G132500	aspartyl protease aed3-like	-2.58682
TraesCS2B01G370200	cytochrome b561 and DOMON domain-containing At3g07570-like	-2.58626
TraesCS1A01G211100	flavin-containing monooxygenase FMO GS-OX-like 2	-2.5851
TraesCS5B01G354100	g-type lectin s-receptor-like serine threonine-protein kinase at1g11300	-2.58438
TraesCS3A01G003400	keratin-associated 5-9-like	-2.58381
TraesCS2D01G272800	7-deoxyloganetin glucosyltransferase-like	-2.58296
TraesCS1A01G332500	PLASMODESMATA CALLOSE-BINDING PROTEIN 3	-2.58235
TraesCS4A01G034200	alpha expansin partial	-2.58214
TraesCS5D01G427600	vegetative cell wall protein gp1-like	-2.58141
TraesCS4D01G073800	probable o-methyltransferase 2	-2.58083
TraesCS6B01G370100	subtilisin-like protease	-2.5805
TraesCS4A01G300400	protein quirky	-2.57957
TraesCS4B01G221800	serine threonine-protein kinase wag1-like	-2.57935
TraesCS6A01G117400	histone h2a	-2.57799
TraesCS7B01G173200	hypothetical protein F775_25886	-2.57772
TraesCSU01G059000	root cap protein 1	-2.57744
TraesCS1A01G210000	Cortical cell-delineating	-2.57707
TraesCS2B01G383600	ammonium transporter 1 member 1	-2.57707
TraesCS5D01G148700	basic leucine zipper 19-like	-2.57682
TraesCS2D01G186200	periaxin-like	-2.57569
TraesCS6D01G098500	squamosa promoter-binding 3	-2.57469
TraesCS5A01G163000	protein iq-domain 14-like isoform x1	-2.57403
TraesCS5B01G217800	glutamate receptor -like	-2.57347
TraesCS7D01G140800	probable glycosyltransferase at5g25310	-2.57288
TraesCS4A01G021300	protein yls3-like	-2.57232
TraesCS2D01G525300	beta-D-xylosidase 4	-2.57226
TraesCS7A01G455400	serine arginine repetitive matrix 1 isoform X2	-2.5703
TraesCS5A01G418800	vegetative cell wall protein gp1-like	-2.56964
TraesCS4A01G277300	nuclear transcription factor y subunit a-7 isoform x1	-2.56872
TraesCS4A01G223200	cysteine-rich receptor-like protein kinase 25	-2.56871
TraesCS3D01G183400	oxidoreductase	-2.56801
TraesCS1B01G446000	protein mizu-kussei 1	-2.56736
TraesCS7A01G275000	hypothetical protein TRIUR3_33305	-2.56709
TraesCS3B01G251300	abc transporter g family member 10	-2.56569
TraesCS5A01G525500	aquaporin nip3-2	-2.56466
TraesCS7A01G234900	crocetin chloroplastic-like	-2.56358
TraesCS7D01G206300	tpa_inf: caleosin	-2.56337
TraesCS2B01G050800	subtilisin-like protease	-2.56299
TraesCS4D01G016200	non-specific lipid-transfer protein at2g13820	-2.56226
TraesCS2D01G152600	peroxidase 2	-2.56198
TraesCS2B01G104700	probable xyloglucan endotransglucosylase hydrolase 12	-2.56187
TraesCS2B01G305900	high-affinity potassium transporter	-2.56048
TraesCS2A01G343500	aldose 1-epimerase-like	-2.56001
TraesCS1D01G046100	beta-hexosaminidase 1	-2.55993
TraesCS7A01G094500	peroxidase 2-like	-2.5596
TraesCS6B01G053100	transcription factor LAF1-like	-2.55959
TraesCS5B01G371600	---NA---	-2.55954
TraesCS4D01G086700	glucuronoxylan 4-o-methyltransferase 1	-2.55936
TraesCS3D01G448600	1-aminocyclopropane-1-carboxylate oxidase homolog 1-like	-2.55819
TraesCS4A01G217800	myb-related protein 308	-2.55754
TraesCS5D01G366600	disease resistance rpp13-like protein 3	-2.55726
TraesCS6A01G316800	EXORDIUM-like	-2.55712
TraesCS2B01G205300	hypothetical protein TRIUR3_22690	-2.5564
TraesCS5A01G534500	flavin-containing monooxygenase fmo gs-ox-like 4	-2.55622
TraesCS1A01G385600	cytochrome b561 and DOMON domain-containing At3g61750	-2.55583
TraesCS4A01G420100	nac domain-containing protein 43	-2.55484
TraesCS1B01G252600	abc transporter g family member 23	-2.55479
TraesCS7D01G444300	serine arginine repetitive matrix protein 1 isoform x1	-2.55268
TraesCS1D01G027900	subtilisin-chymotrypsin inhibitor ci-1b	-2.55201
TraesCS2B01G175000	---NA---	-2.55191
TraesCS7D01G079800	probable o-methyltransferase 2	-2.55111
TraesCS1D01G274300	histone	-2.55067
TraesCS7B01G336800	histone h2a	-2.55016
TraesCS2A01G399900	DETOXIFICATION 49	-2.55
TraesCS3B01G111700	unnamed protein product	-2.54983
TraesCS7D01G145600	anthocyanidin 3-o-glucosyltransferase 2-like	-2.54973
TraesCS6A01G208800	btb poz domain-containing protein at1g67900	-2.54956
TraesCSU01G069400	transcription factor bhlh93	-2.54943
TraesCS2A01G177900	periaxin-like	-2.5493
TraesCS1D01G120700	protein mard1	-2.54907
TraesCS1B01G224500	probable xyloglucan galactosyltransferase gt19	-2.54807
TraesCS4D01G226300	salt tolerant-related protein	-2.54789
TraesCS4B01G287600	homeobox-leucine zipper protein hox21	-2.54764
TraesCS2B01G482300	CR2_HORVU ame: Full=Cold-regulated 2	-2.54731
TraesCS3B01G400000	glycerol-3-phosphate 2-O-acyltransferase 6	-2.54711
TraesCS1B01G260600	protein	-2.54693
TraesCS3B01G140300	wiskott-aldrich syndrome protein homolog	-2.54565
TraesCS1B01G407500	gdsl esterase lipase at5g45910-like	-2.54326
TraesCS3A01G116400	sequence-specific DNA binding transcription factor	-2.54275
TraesCS1D01G318500	peroxidase 1-like	-2.54127
TraesCS7B01G099100	peroxidase 1	-2.54123
TraesCS2A01G255400	pollen-specific leucine-rich repeat extensin 2	-2.5404
TraesCS1A01G240500	ABC transporter G family member 23	-2.5399
TraesCS1B01G158000	chitinase 2-like	-2.53946
TraesCS5D01G545000	probable peptide nitrate transporter At3g43790	-2.53883
TraesCS2D01G453200	protein mard1-like	-2.53806
TraesCS5A01G268200	bifunctional dihydroflavonol 4-reductase flavanone 4-reductase	-2.53759
TraesCS1D01G222200	van3-binding protein	-2.53736
TraesCS4A01G408100	xyloglucan galactosyltransferase katamari1 homolog	-2.53667
TraesCS3A01G294900	beta-glucuronosyltransferase 14A-like	-2.53515
TraesCS1A01G318300	peroxidase 1-like	-2.53413
TraesCS1A01G310300	wat1-related protein at5g07050-like	-2.53357
TraesCS6D01G037700	expansin-b2-like	-2.53329
TraesCS6B01G269400	probable methyltransferase PMT15	-2.53308
TraesCS3B01G379600	unnamed protein product	-2.53302
TraesCS3B01G209900	peroxidase 72	-2.53173
TraesCS3B01G495600	1-aminocyclopropane-1-carboxylate oxidase homolog 1-like	-2.53099
TraesCS1B01G481400	o-methyltransferase zrp4	-2.53046
TraesCS6B01G169800	premnaspirodiene oxygenase-like	-2.53024
TraesCS1A01G318200	peroxidase 1-like	-2.52961
TraesCS4A01G394900	peroxidase 2-like	-2.52941
TraesCS2D01G421700	polygalacturonase QRT3	-2.5286
TraesCS3D01G107000	receptor-like serine threonine-protein kinase ale2 isoform x2	-2.52852
TraesCS1A01G204700	24-methylenesterol C-methyltransferase 2	-2.52757
TraesCS2B01G455800	uncharacterized protein LOC109748503	-2.52729
TraesCS2B01G323200	disulfide isomerase-like 1-2	-2.5269
TraesCS6D01G106200	NDR1 HIN1 10	-2.52611
TraesCS4B01G367400	14 kda proline-rich	-2.5249
TraesCS7D01G099600	pathogenesis-related maize seed protein	-2.52462
TraesCS5B01G088500	osmotin-like protein	-2.52454
TraesCS7D01G529500	dirigent protein 1-like	-2.52337
TraesCS6D01G273600	basic blue	-2.52317
TraesCS5A01G532300	stem 28 kda glycoprotein	-2.52302
TraesCS6B01G287300	methyltransferase pmt21	-2.52164
TraesCS3A01G356800	AAA-ATPase At3g28610-like	-2.52162
TraesCS2A01G147700	peroxidase 2-like	-2.52025
TraesCS7A01G502700	probable receptor-like serine threonine-protein kinase at5g57670	-2.5201
TraesCS2D01G265400	peroxidase 1-like	-2.51975
TraesCS2D01G153100	Peroxidase 2	-2.51938
TraesCS7B01G114700	basic blue	-2.51767
TraesCS4D01G300400	tryptamine benzoyltransferase 1-like	-2.51686
TraesCS3D01G528300	disease resistance rpp13-like protein 3	-2.51612
TraesCS2B01G440800	Cytochrome P450 89A2	-2.51462
TraesCS6A01G145200	PLATZ transcription factor family	-2.51243
TraesCS2D01G453400	protein mard1-like	-2.51241
TraesCS2D01G027100	Cytochrome P450 89A2	-2.51214
TraesCS7A01G381800	NRT1 PTR FAMILY -like isoform X1	-2.51131
TraesCS2D01G028300	disease resistance RPP13 3	-2.51123
TraesCS1B01G100000	chitinase 10	-2.50988
TraesCS3B01G291700	phosphomethylethanolamine N-methyltransferase	-2.50915
TraesCS3D01G144600	tpr repeat-containing thioredoxin ttl1	-2.50882
TraesCS3B01G286900	subtilisin-like protease	-2.50811
TraesCS4D01G322600	ap2 erf and b3 domain-containing protein os01g0141000-like	-2.50784
TraesCS6B01G079000	histone h4	-2.50774
TraesCS2D01G585200	probable fucosyltransferase 7	-2.50763
TraesCS2D01G085400	PREDICTED: uncharacterized protein LOC100824278	-2.50493
TraesCS3D01G118300	sequence-specific dna binding transcription factor	-2.50418
TraesCS1D01G302500	cytochrome p450 714d1-like	-2.50352
TraesCS7B01G436700	---NA---	-2.50343
TraesCS2D01G180900	cytosolic sulfotransferase 5-like	-2.50335
TraesCS2B01G209800	metal ion binding	-2.50331
TraesCS3D01G220100	della protein gai-like	-2.50294
TraesCS5D01G177200	enoyl-	-2.50285
TraesCS5B01G421200	vegetative cell wall protein gp1-like	-2.50256
TraesCS2A01G112500	universal stress protein a-like protein	-2.50087
TraesCS1B01G168000	protein nrt1 ptr family -like	-2.50075
TraesCS1B01G267900	protein nrt1 ptr family	-2.50038
TraesCS1D01G130200	cationic peroxidase spc4-like	-2.49986
TraesCS5B01G421500	vegetative cell wall protein gp1-like	-2.49914
TraesCS5A01G102500	polyol transporter 5-like	-2.499
TraesCS6B01G043900	predicted protein	-2.4981
TraesCS7D01G525000	cysteine-rich receptor-like protein kinase 6	-2.49792
TraesCS7D01G383300	germin-like protein 8-4	-2.4975
TraesCS2D01G292900	protein transport protein sec23	-2.49746
TraesCS4D01G059600	growth-regulating factor 2	-2.49744
TraesCS1D01G162800	monocopper oxidase-like protein sku5	-2.49654
TraesCS7A01G020900	aspartic ase nepenthesin-1-like	-2.49646
TraesCS2D01G321600	aldose 1-epimerase-like	-2.49336
TraesCS4A01G060800	u-box domain-containing protein 30-like	-2.49179
TraesCS7A01G532900	u-box domain-containing protein 33	-2.4908
TraesCS7A01G540100	protein accelerated cell death 6-like	-2.49036
TraesCS3A01G472300	basic 7s globulin-like	-2.48913
TraesCS4A01G314400	disease resistance rpp13-like protein 3	-2.4881
TraesCS5D01G234400	gibberellin-regulated protein 6	-2.48752
TraesCS7A01G093500	early nodulin	-2.48745
TraesCS6D01G285300	transcription factor ILI5	-2.48608
TraesCS1B01G447000	disease resistance protein rpm1	-2.48582
TraesCS5A01G254600	probable lrr receptor-like serine threonine-protein kinase at4g26540	-2.48432
TraesCS2D01G188700	thaumatin-like protein 1b	-2.48415
TraesCS7A01G464800	NAC domain-containing 21 22	-2.48341
TraesCS4D01G317800	fasciclin-like arabinogalactan protein 8	-2.48332
TraesCS5B01G439200	leucine-rich repeat extensin-like protein 6	-2.48279
TraesCS2B01G383500	ammonium transporter 1 member 1	-2.48172
TraesCS3B01G387500	ABC transporter G family member 6-like	-2.48047
TraesCS4D01G089100	cysteine-rich receptor-like protein kinase 25	-2.47991
TraesCS3A01G499300	protein detoxification 40-like	-2.47982
TraesCS3D01G506200	protein detoxification 40-like	-2.4798
TraesCS7D01G057300	uncharacterized acetyltransferase at3g50280-like	-2.47875
TraesCS7A01G518300	heptahelical transmembrane protein adipor1	-2.47823
TraesCS1B01G138600	3 -n-debenzoyl-2 -deoxytaxol n-benzoyltransferase-like	-2.47784
TraesCS5A01G070700	btb poz domain-containing protein npy4-like	-2.47704
TraesCS6D01G296400	phi-1	-2.47618
TraesCS1B01G209200	tpr domain protein	-2.47601
TraesCS7D01G021300	disease resistance rpp13-like protein 3	-2.47551
TraesCS2D01G013800	receptor kinase 2	-2.47476
TraesCS7D01G509800	---NA---	-2.47403
TraesCS7A01G477900	probable glutathione S-transferase GSTU6	-2.47386
TraesCS3B01G352600	receptor-like serine threonine- kinase SD1-8	-2.47313
TraesCS2A01G037100	subtilisin-like protease	-2.47262
TraesCS7A01G091900	early nodulin-93-like	-2.47258
TraesCS5B01G468700	polygalacturonase adpg1-like	-2.47105
TraesCS7B01G143700	uncharacterized protein LOC109750684	-2.46971
TraesCS6B01G326100	probable peroxygenase 5	-2.46942
TraesCS7B01G228600	casparian strip membrane protein 1	-2.46821
TraesCS6B01G262100	UDP-glycosyltransferase 82A1	-2.46772
TraesCS3A01G092300	probable LRR receptor-like serine threonine- kinase At4g26540	-2.46736
TraesCS3B01G449700	cysteine-rich receptor kinase 6	-2.46632
TraesCS2D01G024900	receptor kinase At4g00960	-2.46548
TraesCS6B01G145200	histone h2a	-2.46547
TraesCS7B01G468300	phospholipase d alpha 2	-2.46413
TraesCS6D01G078800	glycosyltransferase family 61 protein	-2.46343
TraesCS5A01G464000	udp-glycosyltransferase 91c1-like	-2.46311
TraesCS1A01G303400	patatin-like protein 1	-2.46283
TraesCS1A01G206500	pistil-specific extensin	-2.46234
TraesCS1B01G223800	cortical cell-delineating protein	-2.46189
TraesCS7A01G348600	GDSL esterase lipase At5g45910-like	-2.46146
TraesCS7D01G434400	von willebrand factor type a domain containing expressed	-2.46088
TraesCS2A01G380300	Auxin response factor 8	-2.46001
TraesCS2B01G516400	probable folate-biopterin transporter 2	-2.4586
TraesCS5B01G529100	patatin-like protein 2	-2.45796
TraesCS3A01G470100	---NA---	-2.45725
TraesCS2B01G151900	ox1 sensitivity protein	-2.45637
TraesCS4A01G256500	1-aminocyclopropane-1-carboxylate synthase 1	-2.45613
TraesCS1B01G330600	peroxidase 1-like	-2.45578
TraesCS4B01G304500	transcription factor bhlh96	-2.45436
TraesCS3B01G009600	---NA---	-2.45429
TraesCS2B01G475800	protein MARD1-like	-2.45283
TraesCS6D01G347500	7-deoxyloganetin glucosyltransferase	-2.45282
TraesCS1D01G252600	l-gulonolactone oxidase 2-like	-2.45262
TraesCS7A01G266300	PHD finger rhinoceros	-2.45209
TraesCS2B01G368700	NRT1 PTR FAMILY isoform X1	-2.45165
TraesCS1D01G425600	polygalacturonase at1g48100-like	-2.45157
TraesCS2D01G432500	uncharacterized protein LOC109748503	-2.45101
TraesCS5D01G080400	hypothetical protein BRADI_3g22670	-2.45096
TraesCS7D01G001700	u-box domain-containing protein 14	-2.45091
TraesCS2D01G224300	probable xyloglucan endotransglucosylase hydrolase protein 8	-2.45044
TraesCS3A01G497200	---NA---	-2.44982
TraesCS1D01G394400	uncharacterized protein LOC109767874	-2.44967
TraesCS4A01G492300	f-box kelch-repeat protein skip11	-2.44915
TraesCS5B01G015400	uncharacterized protein LOC109776469	-2.4485
TraesCS5D01G499100	nucleobase-ascorbate transporter 6-like	-2.44642
TraesCS5D01G561700	probable aquaporin pip2-2	-2.44529
TraesCS6B01G339300	uncharacterized protein LOC109768825	-2.44518
TraesCS4D01G286400	homeobox-leucine zipper protein hox21	-2.44421
TraesCS1B01G377100	endoglucanase 3	-2.44333
TraesCS2A01G411600	14 kDa proline-rich	-2.4418
TraesCS6D01G382200	RING-H2 finger ATL1-like	-2.44127
TraesCS4A01G110300	mitogen-activated protein kinase kinase kinase 2-like	-2.44126
TraesCS2D01G513800	protein irx15-like-like	-2.44108
TraesCS1B01G035800	4-hydroxyphenylpyruvate dioxygenase	-2.44097
TraesCS1B01G347900	auxin response factor 14	-2.44056
TraesCS1D01G278500	UPF0503 chloroplastic	-2.44001
TraesCS1D01G389900	gdsl esterase lipase at5g45910-like	-2.4396
TraesCS2B01G422600	FAR1-RELATED SEQUENCE 5-like	-2.4394
TraesCS4A01G488300	disease resistance rpp13-like protein 3 isoform x1	-2.43861
TraesCS7D01G419900	xyloglucan endotransglycosylase	-2.43816
TraesCS7D01G195100	peroxidase 1	-2.43805
TraesCSU01G157800	disease resistance rpp13-like protein 3	-2.43789
TraesCS7B01G168500	nc domain-containing protein	-2.43777
TraesCS4A01G485900	fructan:fructan 1-fructosyltransferase	-2.43741
TraesCS2D01G026400	anthranilate O-methyltransferase 2-like	-2.43721
TraesCS3D01G268200	aspartic proteinase nepenthesin-2	-2.43675
TraesCS4D01G073300	receptor protein kinase-like protein zar1	-2.43659
TraesCS1B01G275500	bzip transcription factor-like	-2.43531
TraesCS3D01G010500	probable xyloglucan glycosyltransferase 3	-2.43399
TraesCS6A01G414300	disease resistance RPP13 3	-2.4338
TraesCS5D01G527700	alpha expansin partial	-2.43338
TraesCS2A01G400600	cytochrome P450 87A3	-2.4332
TraesCS3D01G039300	basic 7s globulin-like	-2.4327
TraesCS6B01G261200	uncharacterized protein LOC109773657	-2.43265
TraesCS7B01G474700	ricin b-like lectin r40g2	-2.4326
TraesCS1A01G188100	DETOXIFICATION 49-like	-2.43249
TraesCS7D01G229300	galactan beta- -galactosyltransferase gals1	-2.43145
TraesCS3A01G182400	uncharacterized protein LOC109739223	-2.43129
TraesCS2D01G350200	cytochrome b561 and domon domain-containing protein at3g07570-like	-2.43129
TraesCS7A01G110300	disease resistance RPP13 3	-2.431
TraesCS1B01G380200	histone H4	-2.43063
TraesCS5A01G373500	nuclear transcription factor y subunit a-10-like	-2.43034
TraesCS6B01G064900	disease resistance RPP13 2	-2.42995
TraesCS7D01G463800	uncharacterized protein LOC109753659	-2.42992
TraesCS3B01G000600	probable xyloglucan glycosyltransferase 3	-2.42984
TraesCS3A01G199800	mitochondrial uncoupling 1	-2.42929
TraesCSU01G106400	premnaspirodiene oxygenase-like	-2.42834
TraesCS2B01G446700	upf0481 protein at3g47200-like	-2.42792
TraesCS3B01G135500	myb-like protein v	-2.4279
TraesCS5A01G406200	ent-isokaurene c2-hydroxylase-like	-2.42757
TraesCS3B01G258600	polygalacturonase precursor	-2.42714
TraesCS2B01G353300	polygalacturonase inhibitor 1-like	-2.42601
TraesCS7B01G034000	probable calcium-binding protein cml30	-2.42559
TraesCS2B01G218400	polyol transporter 2	-2.42515
TraesCS6B01G044100	high-affinity nitrate transporter -like	-2.42404
TraesCS7A01G093100	early nodulin-93-like	-2.42398
TraesCS4B01G218400	blue copper	-2.42327
TraesCS2B01G389900	sphingolipid delta(4)-desaturase DES1-like	-2.42281
TraesCS6D01G037500	expansin-b2-like	-2.42166
TraesCS4B01G241500	probable inactive receptor kinase at1g48480	-2.42135
TraesCS4D01G038500	b chain semi-active e176q mutant of rice a plant - glucosidase	-2.41898
TraesCS3B01G376900	expansin-A2	-2.41889
TraesCS2B01G338700	Sugar transport 5	-2.41717
TraesCS7A01G459400	L-ascorbate oxidase homolog	-2.41539
TraesCS1B01G282000	subtilisin-like protease	-2.41537
TraesCS7D01G537600	uncharacterized protein LOC109780816	-2.415
TraesCS5D01G286100	auxin-induced in root cultures protein 12-like	-2.41412
TraesCS3B01G406300	histone-lysine n-methyltransferase prdm6	-2.41309
TraesCS2D01G488900	probable folate-biopterin transporter 2	-2.41295
TraesCS3D01G481400	beta- -glucanase	-2.41132
TraesCS7D01G120800	serine carboxypeptidase-like 18	-2.4113
TraesCS3B01G176000	predicted protein	-2.41013
TraesCS1D01G393600	cytochrome b561 and domon domain-containing protein at3g61750-like	-2.41009
TraesCS2B01G275800	ternary complex factor expressed	-2.40871
TraesCS2D01G508400	endonuclease 2	-2.40743
TraesCS6B01G057700	serine threonine- kinase PBL13 isoform X1	-2.40682
TraesCS1B01G260700	protein	-2.40681
TraesCS1D01G013300	ras-related protein raba2a-like	-2.40615
TraesCS6D01G076100	l-type lectin-domain containing receptor kinase -like	-2.40456
TraesCS2D01G091100	STRUBBELIG-RECEPTOR FAMILY 5-like	-2.40424
TraesCS2B01G354800	phosphatidylinositol phosphatidylcholine transfer SFH3 isoform X1	-2.404
TraesCS5D01G229700	aspartyl protease family At5g10770	-2.40389
TraesCS5A01G388900	beta-glucosidase 3B-like	-2.40387
TraesCS7D01G500300	protein kinase superfamily protein	-2.40221
TraesCS1D01G431600	wrky transcription factor 22-like	-2.40186
TraesCS4B01G338600	protein nrt1 ptr family -like	-2.4012
TraesCS2A01G102700	protein pyricularia oryzae resistance 21-like	-2.40113
TraesCS5B01G559200	acyl carrier protein chloroplastic-like	-2.40106
TraesCS1B01G346200	plasmodesmata callose-binding protein 3-like	-2.40095
TraesCS1D01G402200	peroxidase a2-like	-2.40012
TraesCS2D01G248200	probable inactive leucine-rich repeat receptor kinase At3g03770	-2.39957
TraesCS7D01G488500	histone h2ax	-2.39839
TraesCS3D01G462300	---NA---	-2.39819
TraesCS5B01G517000	IAA-amino acid hydrolase ILR1-like 3	-2.39779
TraesCS2B01G615600	cationic peroxidase spc4-like	-2.39759
TraesCS3D01G042100	ankyrin repeat-containing At5g02620-like	-2.3975
TraesCS1A01G262000	histone h4	-2.3975
TraesCS4A01G270800	phospholipase a2	-2.3966
TraesCS5B01G473100	protein	-2.39609
TraesCS5D01G358900	g-type lectin s-receptor-like serine threonine-protein kinase at1g11300	-2.39585
TraesCS6D01G385500	histone H2AX	-2.3956
TraesCS7D01G337600	abc transporter g family member 4	-2.39551
TraesCS7B01G016000	histone	-2.39549
TraesCS7A01G262000	Peroxidase 55	-2.39541
TraesCS4A01G486000	sucrose:sucrose 1-fructosyltransferase	-2.39478
TraesCS5B01G028500	nuclear transcription factor y subunit a-10-like	-2.3947
TraesCS1D01G203100	expansin-a30	-2.39415
TraesCS3D01G461400	basic 7s globulin-like	-2.39285
TraesCS4B01G310300	high-affinity potassium transporter	-2.39188
TraesCS7B01G384700	cortical cell-delineating protein	-2.3918
TraesCS4D01G026600	protein raftin 1b-like	-2.39176
TraesCS7D01G404900	flavonoid 3 -monooxygenase	-2.39153
TraesCS4B01G354200	probable low-specificity l-threonine aldolase 1	-2.39122
TraesCS1A01G287000	uncharacterized protein LOC109746577	-2.39034
TraesCS4B01G317100	phosphate transporter protein	-2.39013
TraesCS4D01G237600	u-box domain-containing protein 30-like	-2.3899
TraesCS4B01G313400	cortical cell-delineating	-2.38948
TraesCS7B01G327700	xyloglucan endotransglycosylase	-2.3892
TraesCS7D01G244000	receptor protein kinase-like protein zar1	-2.38918
TraesCS2A01G425800	vacuolar-sorting receptor 7	-2.38853
TraesCS3D01G244200	peroxidase 19	-2.38822
TraesCS4B01G018100	protease inhibitor seed storage ltp family expressed	-2.38775
TraesCS7A01G194200	peroxidase 1-like	-2.38768
TraesCS4B01G391900	berberine bridge enzyme-like 27	-2.3876
TraesCS5B01G560800	ripening-related protein 6	-2.38724
TraesCS4A01G182700	fatty acid desaturase des3-like	-2.38714
TraesCS5D01G565300	acyl carrier chloroplastic	-2.38705
TraesCS5B01G381100	protein iq-domain 14	-2.38678
TraesCS2B01G463600	O-linked-mannose beta-1,4-N-acetylglucosaminyltransferase 2 isoform X3	-2.38653
TraesCS6A01G240900	iron-phytosiderophore transporter YSL15-like	-2.38572
TraesCS7A01G363900	1-aminocyclopropane-1-carboxylate oxidase 1	-2.38549
TraesCS4D01G050600	udp-glucose 6-dehydrogenase 5	-2.38468
TraesCS2D01G126600	4-alpha-glucanotransferase dpe2	-2.38289
TraesCS2B01G205100	periaxin-like isoform X2	-2.38164
TraesCS7A01G405800	lipid transfer VAS	-2.38105
TraesCS7A01G426000	cytosolic sulfotransferase 15-like	-2.37963
TraesCS2A01G056700	sulfotransferase 16	-2.37937
TraesCS5A01G237100	uncharacterized protein LOC109763248	-2.3786
TraesCS2A01G531200	uncharacterized protein LOC109771598	-2.37839
TraesCS7D01G195500	peroxidase 1	-2.37835
TraesCS2D01G507900	Endonuclease 2	-2.37757
TraesCS6B01G290000	sodium potassium calcium exchanger 1-like	-2.37709
TraesCS5A01G141700	ap2-like ethylene-responsive transcription factor at1g79700	-2.37708
TraesCS3B01G302500	aspartyl protease family 2	-2.37692
TraesCS1A01G077000	GDSL esterase lipase At1g09390-like	-2.3761
TraesCS5A01G203300	probable xyloglucan endotransglucosylase hydrolase protein 28	-2.37573
TraesCS6B01G352000	uncharacterized protein LOC109751063	-2.37544
TraesCS7B01G434400	heptahelical transmembrane protein adipor1	-2.3754
TraesCS5B01G499100	nucleobase-ascorbate transporter 6-like	-2.37476
TraesCS4A01G416300	phosphate transporter protein	-2.37466
TraesCS6B01G323900	uncharacterized protein At1g66480-like	-2.37459
TraesCS2B01G516800	fructan 6-exohydrolase	-2.37457
TraesCS2B01G058400	serine carboxypeptidase-like 19	-2.37416
TraesCS5D01G137800	PAN domain-containing At5g03700	-2.37384
TraesCS3A01G046300	Bowman-Birk type trypsin inhibitor	-2.37358
TraesCSU01G061700	disease resistance protein rga4	-2.37342
TraesCS7D01G059100	sulfite exporter family protein	-2.37329
TraesCS1D01G035800	phospholipase d alpha 2	-2.37243
TraesCS5A01G461000	cysteine-rich receptor-like protein kinase 8	-2.37119
TraesCS2A01G572200	protein nrt1 ptr family -like	-2.37115
TraesCS7A01G054400	---NA---	-2.37104
TraesCS7D01G254100	auxin-induced in root cultures protein 12-like	-2.3686
TraesCS6B01G288000	histone h4	-2.36798
TraesCS5B01G215800	beta- -galactosyltransferase 6-like	-2.36734
TraesCS3B01G007700	transcription factor bhlh83	-2.36732
TraesCS4B01G220200	phosphoenolpyruvate carboxykinase	-2.3667
TraesCS2B01G615100	peroxidase 12	-2.36616
TraesCS7D01G149000	bidirectional sugar transporter sweet15	-2.36454
TraesCS2B01G126300	class III peroxidase	-2.36425
TraesCS7D01G096900	histone	-2.36387
TraesCS2B01G600200	4-hydroxy-7-methoxy-3-oxo-3,4-dihydro-2H-1,4-benzoxazin-2-yl glucoside beta-D-glucosidase chloroplastic	-2.36383
TraesCS3A01G296900	tyrosine decarboxylase 1-like	-2.36336
TraesCS7A01G207700	HIPL1 -like	-2.36285
TraesCS2A01G129500	uncharacterized protein LOC109744179 isoform X2	-2.36281
TraesCS3D01G516700	32 kda protein	-2.36268
TraesCS2B01G010100	probable indole-3-pyruvate monooxygenase YUCCA5	-2.36268
TraesCS6B01G011000	flavonoid 3 -hydroxylase 1-like	-2.36229
TraesCS1B01G383800	myb-related Hv33	-2.36199
TraesCS3A01G134500	peptide-N4-(N-acetyl-beta-glucosaminyl)asparagine amidase A	-2.36191
TraesCS3D01G292100	auxin response factor 11	-2.36113
TraesCS1D01G051100	burp domain-containing protein 13-like	-2.36102
TraesCS2B01G415500	probable LRR receptor-like serine threonine- kinase At4g36180	-2.36022
TraesCS6D01G373400	phosphatidylinositol n-acetyglucosaminlytransferase subunit p-related	-2.35938
TraesCS2A01G004900	disease resistance protein rga3	-2.3582
TraesCS3B01G198200	glucan endo- -beta-d-glucosidase-like	-2.35806
TraesCSU01G093200	histone	-2.35778
TraesCS4A01G122700	gdsl esterase lipase at4g16230-like	-2.35737
TraesCS7D01G268500	phd finger protein rhinoceros-like	-2.35734
TraesCS2D01G542300	exocyst complex component EXO70A1-like	-2.3567
TraesCS6B01G173400	PLATZ transcription factor family	-2.35609
TraesCS7B01G347800	chitin-binding lectin 1-like	-2.35515
TraesCS1B01G361700	anthocyanidin -o-glucosyltransferase-like	-2.35384
TraesCS1B01G225700	expansin-b6-like isoform x2	-2.35191
TraesCS3D01G269100	uncharacterized protein LOC109739048	-2.35176
TraesCS2B01G279700	lamin-like protein	-2.35126
TraesCS2B01G124600	peroxidase 2-like	-2.35076
TraesCS5A01G347800	chitin elicitor-binding protein	-2.35052
TraesCS7A01G094700	peroxidase 2-like	-2.35003
TraesCS1A01G310600	aldehyde dehydrogenase family 2 member c4	-2.34979
TraesCS4B01G204100	histone h2a	-2.34963
TraesCS1D01G033500	wall-associated receptor kinase 3	-2.349
TraesCS2A01G157200	probable mannan synthase 7	-2.34891
TraesCS4A01G249700	uncharacterized protein LOC109773367	-2.34875
TraesCS7A01G193800	peroxidase 1-like	-2.34842
TraesCS1A01G212000	expansin-B6-like isoform X2	-2.34834
TraesCS5B01G507700	cell number regulator 10-like	-2.34771
TraesCS3D01G240700	predicted protein, partial	-2.34664
TraesCS5B01G040800	bidirectional sugar transporter sweet17-like	-2.34648
TraesCS2B01G433200	aquaporin TIP2-3	-2.34636
TraesCS3D01G026100	xyloglucan galactosyltransferase KATAMARI1 homolog	-2.34396
TraesCS2A01G379900	aquaporin PIP2-5	-2.34327
TraesCS2B01G247700	protein detoxification 40	-2.34313
TraesCS2A01G302500	probable serine threonine-protein kinase at1g01540	-2.3429
TraesCS3A01G466200	dimboa udp-glucosyltransferase bx8-like	-2.34276
TraesCS2A01G205400	arm repeat superfamily protein	-2.34272
TraesCS1D01G266200	phospholipase a1-ii 7	-2.34106
TraesCS4D01G089600	cysteine-rich receptor-like protein kinase 25	-2.34062
TraesCS2B01G145700	4-alpha-glucanotransferase DPE2	-2.34034
TraesCS7D01G210300	basic blue	-2.34029
TraesCS3B01G368100	aquaporin NIP3-2	-2.34013
TraesCS2D01G486200	receptor-like serine threonine-protein kinase sd1-8	-2.33899
TraesCS6D01G127100	peroxidase p7-like	-2.3377
TraesCS5D01G246300	uncharacterized protein LOC109763238	-2.33764
TraesCS6D01G296100	EXORDIUM-like	-2.33737
TraesCS1B01G220100	pistil-specific extensin-like protein	-2.33717
TraesCS2B01G581900	vacuolar defense	-2.33673
TraesCS6B01G408000	uncharacterized protein LOC109765613	-2.33659
TraesCS4A01G217500	uncharacterized protein LOC109759216, partial	-2.33635
TraesCS1A01G413700	fatty acid amide hydrolase-like	-2.33461
TraesCS6B01G428000	disease resistance RPP13 3	-2.33373
TraesCS7A01G366200	receptor kinase Xa21	-2.33297
TraesCS7D01G087500	early nodulin-93-like	-2.3329
TraesCS4D01G016300	protease inhibitor seed storage ltp family expressed	-2.3327
TraesCS3D01G312700	serine threonine-protein kinase yrzf	-2.3326
TraesCS7D01G122900	disease resistance protein rga2-like	-2.3319
TraesCS7B01G283400	protein nrt1 ptr family -like	-2.33142
TraesCS1D01G301700	udp-glucose:2-hydroxyflavanone c-glucosyltransferase-like	-2.33097
TraesCS3A01G232200	neural Wiskott-Aldrich syndrome -like	-2.33096
TraesCS5D01G388800	linoleate 9s-lipoxygenase 2-like	-2.32956
TraesCS2A01G352000	cytochrome b561 and domon domain-containing protein at3g07570-like	-2.32946
TraesCS3A01G071400	BTB POZ domain-containing At3g19850	-2.3292
TraesCS5D01G094900	osmotin-like protein	-2.32913
TraesCS7D01G008800	fructan:fructan 1-fructosyltransferase	-2.32906
TraesCS6A01G037700	transcription factor LAF1-like	-2.32822
TraesCS2B01G561600	uncharacterized protein LOC109771604	-2.32803
TraesCS3A01G273600	DNA-binding WRKY	-2.32475
TraesCS1D01G022800	late embryogenesis abundant lea	-2.32416
TraesCS5A01G075600	succinate-semialdehyde dehydrogenase	-2.32349
TraesCS7B01G109200	citrate-binding	-2.32293
TraesCS2A01G507500	Endonuclease 2	-2.32284
TraesCSU01G095400	esterase	-2.32118
TraesCS3A01G102500	histone -like	-2.32036
TraesCS3A01G168200	glucan endo-1,3-beta-D-glucosidase	-2.31987
TraesCS5A01G400500	peroxidase 51	-2.31948
TraesCS1A01G360200	histone	-2.31941
TraesCS3B01G272100	peroxidase 19	-2.31911
TraesCS4B01G343200	disease resistance rpp13-like protein 3	-2.31903
TraesCS5B01G377300	protein kinase pinoid	-2.31877
TraesCS4D01G352200	respiratory burst oxidase homolog protein b	-2.31867
TraesCS4A01G104500	protein starmaker-like isoform x1	-2.31787
TraesCS3A01G352200	Serine carboxypeptidase-like 27	-2.31771
TraesCS5D01G344600	disease resistance RPP13 3	-2.31721
TraesCS3D01G519100	leucine-rich repeat-containing protein ddb_g0290503	-2.31716
TraesCS7B01G128700	peroxidase 1-like	-2.31515
TraesCS5A01G419000	---NA---	-2.31486
TraesCS7D01G550200	heme oxygenase 1	-2.31373
TraesCS2B01G078000	disease resistance RPM1-like	-2.30998
TraesCS3D01G150900	peptide-n4-(n-acetyl-beta-glucosaminyl)asparagine amidase a-like	-2.3094
TraesCS6A01G296900	2-oxoglutarate-dependent dioxygenase	-2.30875
TraesCS3A01G177400	uncharacterized oxidoreductase At4g09670	-2.3087
TraesCS1D01G318400	peroxidase 1-like	-2.30828
TraesCS5B01G379300	patatin-like protein 3	-2.3082
TraesCS2B01G282400	sugar carrier C-like	-2.30795
TraesCS7B01G261000	protein kinase xa21	-2.30753
TraesCS3D01G221000	neural wiskott-aldrich syndrome	-2.30731
TraesCS5B01G493700	probable f-box protein at2g36090	-2.30536
TraesCS2D01G487700	kinesin-like calmodulin-binding protein	-2.30403
TraesCS4D01G030700	oxalate oxidase gf-	-2.30348
TraesCS5D01G241100	1-aminocyclopropane-1-carboxylate oxidase 1-like	-2.30329
TraesCS7D01G437300	chitin-binding lectin 1-like	-2.30324
TraesCS7D01G356300	---NA---	-2.30261
TraesCS6B01G014300	wali2	-2.30177
TraesCS5A01G073100	expansin-b7-like	-2.30167
TraesCS2A01G243400	probable inactive leucine-rich repeat receptor kinase At3g03770	-2.30054
TraesCS5A01G314600	ethylene-responsive factor-like protein 1	-2.3003
[truncated: 702 more rows]
