# Supplementary material for: Transcriptome Analysis of Heat Shock Factor C2a Over-Expressing Wheat Roots Reveals Ferroptosis-like Cell Death in Heat Stress Recovery
Source: Int J Mol Sci. 2023 Feb 4;24(4):3099. doi: 10.3390/ijms24043099 (PMC9967677; doi:10.3390/ijms24043099)
Supplement: Supplementary file 1 [file ijms-24-03099-s001.zip › Supplementary Table S3.xlsx]

## Sheet: Upregulated GO terms
Supplementary Table S3. Upregulated GO enrichment in wild-type (WT) and TaHsfC2a (control v heat; ≥2 log2-fold change; FDR < 0.001)
Differential expression	No. of categories	GO ID	Description
WT and TaHsfC2a	40	GO:1901700	response to oxygen-containing compound
		GO:0000302	response to reactive oxygen species
		GO:0008378	galactosyltransferase activity
		GO:0042493	response to drug
		GO:0051082	unfolded protein binding
		GO:0006457	protein folding
		GO:0016765	transferase activity, transferring alkyl or aryl (other than methyl) groups
		GO:0044283	small molecule biosynthetic process
		GO:0006803	obsolete glutathione conjugation reaction
		GO:0009642	response to light intensity
		GO:0005667	transcription factor complex
		GO:0003700	DNA binding transcription factor activity
		GO:0010035	response to inorganic substance
		GO:0047216	inositol 3-alpha-galactosyltransferase activity
		GO:0072350	tricarboxylic acid metabolic process
		GO:0042542	response to hydrogen peroxide
		GO:0030417	nicotianamine metabolic process
		GO:0009636	response to toxic substance
		GO:0034976	response to endoplasmic reticulum stress
		GO:0044106	cellular amine metabolic process
		GO:0004364	glutathione transferase activity
		GO:0043565	sequence-specific DNA binding
		GO:0006984	ER-nucleus signaling pathway
		GO:0009628	response to abiotic stimulus
		GO:0006950	response to stress
		GO:0030410	nicotianamine synthase activity
		GO:0009308	amine metabolic process
		GO:0030418	nicotianamine biosynthetic process
		GO:0009644	response to high light intensity
		GO:0006576	cellular biogenic amine metabolic process
		GO:0009309	amine biosynthetic process
		GO:0010286	heat acclimation
		GO:0009266	response to temperature stimulus
		GO:0042401	cellular biogenic amine biosynthetic process
		GO:0072351	tricarboxylic acid biosynthetic process
		GO:0002679	respiratory burst involved in defense response
		GO:0140110	transcription regulator activity
		GO:0009408	response to heat
		GO:0047274	galactinol-sucrose galactosyltransferase activity
		GO:0006826	iron ion transport
WT	6	GO:0010188	response to microbial phytotoxin
		GO:0031072	heat shock protein binding
		GO:0001078	transcriptional repressor activity, RNA polymerase II proximal promoter sequence-specific DNA binding
		GO:0001227	transcriptional repressor activity, RNA polymerase II transcription regulatory region sequence-specific DNA binding
		GO:0097305	response to alcohol
		GO:0015385	sodium:proton antiporter activity
TaHsfC2a	38	GO:0035251	UDP-glucosyltransferase activity
		GO:1901362	organic cyclic compound biosynthetic process
		GO:0008194	UDP-glycosyltransferase activity
		GO:0051252	regulation of RNA metabolic process
		GO:0006012	galactose metabolic process
		GO:0003677	DNA binding
		GO:0031323	regulation of cellular metabolic process
		GO:0001101	response to acid chemical
		GO:0019219	regulation of nucleobase-containing compound metabolic process
		GO:0016757	transferase activity, transferring glycosyl groups
		GO:0048461	flower structural organization
		GO:0006355	regulation of transcription, DNA-templated
		GO:0016758	transferase activity, transferring hexosyl groups
		GO:0052696	flavonoid glucuronidation
		GO:0018130	heterocycle biosynthetic process
		GO:0009813	flavonoid biosynthetic process
		GO:0016629	12-oxophytodienoate reductase activity
		GO:0080044	quercetin 7-O-glucosyltransferase activity
		GO:0048450	floral organ structural organization
		GO:0000041	transition metal ion transport
		GO:0006063	uronic acid metabolic process
		GO:1903506	regulation of nucleic acid-templated transcription
		GO:0009812	flavonoid metabolic process
		GO:0052695	cellular glucuronidation
		GO:2001141	regulation of RNA biosynthetic process
		GO:0005509	calcium ion binding
		GO:0004044	amidophosphoribosyltransferase activity
		GO:0017144	drug metabolic process
		GO:0080043	quercetin 3-O-glucosyltransferase activity
		GO:0003847	1-alkyl-2-acetylglycerophosphocholine esterase activity
		GO:2000377	regulation of reactive oxygen species metabolic process
		GO:0005996	monosaccharide metabolic process
		GO:0006749	glutathione metabolic process
		GO:0046527	glucosyltransferase activity
		GO:0009620	response to fungus
		GO:0009416	response to light stimulus
		GO:0010310	regulation of hydrogen peroxide metabolic process
		GO:0019585	glucuronate metabolic process

## Sheet: Downregulate GO terms
Supporting Information Table S3. Downregulated GO enrichment in wild-type (WT) and TaHsfC2a (control v heat; ≤-2 log2-fold change; FDR < 0.001)
Differential expression	No. of categories	GO ID	Description
WT and TaHsfC2a	72	GO:0006040	amino sugar metabolic process
		GO:0010411	xyloglucan metabolic process
		GO:0048037	cofactor binding
		GO:0046906	tetrapyrrole binding
		GO:0005618	cell wall
		GO:0008762	UDP-N-acetylmuramate dehydrogenase activity
		GO:0016899	oxidoreductase activity, acting on the CH-OH group of donors, oxygen as acceptor
		GO:0098869	cellular oxidant detoxification
		GO:0016491	oxidoreductase activity
		GO:0043167	ion binding
		GO:0042743	hydrogen peroxide metabolic process
		GO:0009664	plant-type cell wall organization
		GO:0005975	carbohydrate metabolic process
		GO:0005576	extracellular region
		GO:0044815	DNA packaging complex
		GO:0016762	xyloglucan:xyloglucosyl transferase activity
		GO:0044262	cellular carbohydrate metabolic process
		GO:0031410	cytoplasmic vesicle
		GO:0016209	antioxidant activity
		GO:0016798	hydrolase activity, acting on glycosyl bonds
		GO:0044264	cellular polysaccharide metabolic process
		GO:0006950	response to stress
		GO:1990748	cellular detoxification
		GO:0031982	vesicle
		GO:0072593	reactive oxygen species metabolic process
		GO:0050896	response to stimulus
		GO:0015926	glucosidase activity
		GO:0070887	cellular response to chemical stimulus
		GO:0071555	cell wall organization
		GO:0016623	oxidoreductase activity, acting on the aldehyde or oxo group of donors, oxygen as acceptor
		GO:0004601	peroxidase activity
		GO:0042744	hydrogen peroxide catabolic process
		GO:0097159	organic cyclic compound binding
		GO:0030312	external encapsulating structure
		GO:0006073	cellular glucan metabolic process
		GO:0004034	aldose 1-epimerase activity
		GO:0048046	apoplast
		GO:0016757	transferase activity, transferring glycosyl groups
		GO:0044042	glucan metabolic process
		GO:0098754	detoxification
		GO:0071554	cell wall organization or biogenesis
		GO:0097237	cellular response to toxic substance
		GO:0046470	phosphatidylcholine metabolic process
		GO:0071944	cell periphery
		GO:0000272	polysaccharide catabolic process
		GO:0071669	plant-type cell wall organization or biogenesis
		GO:0009636	response to toxic substance
		GO:0010410	hemicellulose metabolic process
		GO:0016684	oxidoreductase activity, acting on peroxide as acceptor
		GO:0050660	flavin adenine dinucleotide binding
		GO:0003885	D-arabinono-1,4-lactone oxidase activity
		GO:0005976	polysaccharide metabolic process
		GO:0020037	heme binding
		GO:1901363	heterocyclic compound binding
		GO:0000786	nucleosome
		GO:0032993	protein-DNA complex
		GO:0005315	inorganic phosphate transmembrane transporter activity
		GO:0045229	external encapsulating structure organization
		GO:0050162	oxalate oxidase activity
		GO:0042737	drug catabolic process
		GO:0006979	response to oxidative stress
		GO:0008283	cell proliferation
		GO:0003824	catalytic activity
		GO:0046982	protein heterodimerization activity
		GO:0051187	cofactor catabolic process
		GO:0004553	hydrolase activity, hydrolyzing O-glycosyl compounds
		GO:0016857	racemase and epimerase activity, acting on carbohydrates and derivatives
		GO:0044036	cell wall macromolecule metabolic process
		GO:0006804	obsolete peroxidase reaction
		GO:0009505	plant-type cell wall
		GO:0097708	intracellular vesicle
		GO:0046527	glucosyltransferase activity
WT	14	GO:0016043	cellular component organization
		GO:0008422	beta-glucosidase activity
		GO:0016760	cellulose synthase (UDP-forming) activity
		GO:0030244	cellulose biosynthetic process
		GO:0010646	regulation of cell communication
		GO:0009251	glucan catabolic process
		GO:0004650	polygalacturonase activity
		GO:0051273	beta-glucan metabolic process
		GO:0016854	racemase and epimerase activity
		GO:0030243	cellulose metabolic process
		GO:0023051	regulation of signaling
		GO:0009966	regulation of signal transduction
		GO:0043531	ADP binding
		GO:0016759	cellulose synthase activity
TaHsfC2a	42	GO:0022857	transmembrane transporter activity
		GO:0016021	integral component of membrane
		GO:0015291	secondary active transmembrane transporter activity
		GO:0009056	catabolic process
		GO:0016758	transferase activity, transferring hexosyl groups
		GO:0016614	oxidoreductase activity, acting on CH-OH group of donors
		GO:0071824	protein-DNA complex subunit organization
		GO:0045493	xylan catabolic process
		GO:0016020	membrane
		GO:0016705	oxidoreductase activity, acting on paired donors, with incorporation or reduction of molecular oxygen
		GO:0031497	chromatin assembly
		GO:0008227	G-protein coupled amine receptor activity
		GO:0042284	sphingolipid delta-4 desaturase activity
		GO:0046872	metal ion binding
		GO:0006333	chromatin assembly or disassembly
		GO:0055114	oxidation-reduction process
		GO:0044427	chromosomal part
		GO:0071103	DNA conformation change
		GO:0006323	DNA packaging
		GO:0016787	hydrolase activity
		GO:0031224	intrinsic component of membrane
		GO:0030145	manganese ion binding
		GO:0065004	protein-DNA complex assembly
		GO:0005886	plasma membrane
		GO:0006857	oligopeptide transport
		GO:0070001	aspartic-type peptidase activity
		GO:0004575	sucrose alpha-glucosidase activity
		GO:0010383	cell wall polysaccharide metabolic process
		GO:0044459	plasma membrane part
		GO:0000785	chromatin
		GO:0004190	aspartic-type endopeptidase activity
		GO:0022804	active transmembrane transporter activity
		GO:0006334	nucleosome assembly
		GO:0004969	histamine receptor activity
		GO:0044425	membrane part
		GO:0005515	protein binding
		GO:0042221	response to chemical
		GO:0046983	protein dimerization activity
		GO:0005694	chromosome
		GO:0034728	nucleosome organization
		GO:0005215	transporter activity
		GO:0099528	G-protein coupled neurotransmitter receptor activity
