# Supplementary material for: Transcriptome Analysis of Heat Shock Factor C2a Over-Expressing Wheat Roots Reveals Ferroptosis-like Cell Death in Heat Stress Recovery
Source: Int J Mol Sci. 2023 Feb 4;24(4):3099. doi: 10.3390/ijms24043099 (PMC9967677; doi:10.3390/ijms24043099)
Supplement: Supplementary file 1 [file ijms-24-03099-s001.zip › Supplementary Table S4.xlsx]

## Sheet: Sheet1
Supplementary Table S4. Transcription factors (TFs) identified from the differentially expressed transcripts (≥2 log2-fold and ≤-2 log2-fold)
Upregulated TFs in wild-type (control v heat)			Downregulated TFs in wild-type (control v heat)			Upregulated TFs in TaHsfC2a (control v heat)			Downregulated TFs in TaHsfC2a (control v heat)
Transcript ID	TFs		Transcript ID	TFs		Transcript ID	TFs		Transcript ID	TFs
TraesCS7D01G463000.1	ARF		TraesCS2B01G578500.1	ARF		TraesCS7D01G463000.1	ARF		TraesCS5A01G141700.1	AP2
TraesCS6A01G238700.1	B3		TraesCS2D01G548900.1	ARF		TraesCS7A01G179800.1	B3		TraesCS5D01G150500.1	AP2
TraesCS2A01G271700.1	bHLH		TraesCS5A01G038300.1	ARF		TraesCS7D01G181300.1	B3		TraesCS1B01G347900.1	ARF
TraesCS2B01G289900.1	bHLH		TraesCS5D01G045700.1	ARF		TraesCS2A01G271700.1	bHLH		TraesCS2A01G547800.1	ARF
TraesCS2D01G270300.1	bHLH		TraesCS7A01G446900.1	ARF		TraesCS2B01G095900.1	bHLH		TraesCS2B01G397300.1	ARF
TraesCS3B01G003500.1	bHLH		TraesCS4A01G464900.1	B3		TraesCS2B01G289900.1	bHLH		TraesCS2B01G578500.1	ARF
TraesCS3D01G495600.1	bHLH		TraesCS4D01G348900.1	B3		TraesCS2D01G270300.1	bHLH		TraesCS2D01G376600.1	ARF
TraesCS5A01G380900.1	bHLH		TraesCS2A01G194200.1	bHLH		TraesCS3A01G489600.1	bHLH		TraesCS2D01G548900.1	ARF
TraesCS5B01G384500.1	bHLH		TraesCS2B01G212700.1	bHLH		TraesCS3A01G489700.1	bHLH		TraesCS3D01G292100.1	ARF
TraesCS5D01G390700.1	bHLH		TraesCS2D01G193700.1	bHLH		TraesCS3B01G002200.1	bHLH		TraesCS5A01G038300.1	ARF
TraesCS6A01G273000.1	bHLH		TraesCS3A01G006300.1	bHLH		TraesCS3D01G495600.1	bHLH		TraesCS5B01G039800.1	ARF
TraesCS6D01G253000.1	bHLH		TraesCS3B01G007700.1	bHLH		TraesCS5A01G380900.1	bHLH		TraesCS5D01G045700.1	ARF
TraesCS1B01G091500.1	bZIP		TraesCS4B01G287900.1	bHLH		TraesCS5B01G384500.1	bHLH		TraesCS4D01G114900.1	B3
TraesCS1D01G075500.1	bZIP		TraesCS4B01G331900.1	bHLH		TraesCS5D01G390700.1	bHLH		TraesCS4D01G348900.1	B3
TraesCS3B01G411300.1	bZIP		TraesCS7B01G195800.1	bHLH		TraesCS6B01G300400.1	bHLH		TraesCS2A01G194200.1	bHLH
TraesCS4A01G198100.1	bZIP		TraesCS7B01G465400.1	bHLH		TraesCS2A01G142800.1	bZIP		TraesCS2B01G212700.1	bHLH
TraesCS4D01G115200.1	bZIP		TraesCS7D01G529200.1	bHLH		TraesCS2D01G146100.1	bZIP		TraesCS2D01G193700.1	bHLH
TraesCS5A01G011300.1	bZIP		TraesCSU01G069400.1	bHLH		TraesCS3A01G378700.1	bZIP		TraesCS3B01G007700.1	bHLH
TraesCS5B01G009200.1	bZIP		TraesCS3A01G293700.1	bZIP		TraesCS3D01G371900.1	bZIP		TraesCS4A01G257900.1	bHLH
TraesCS5D01G016200.1	bZIP		TraesCS3B01G328400.1	bZIP		TraesCS4A01G198100.1	bZIP		TraesCS4A01G404700.1	bHLH
TraesCS5D01G100700.1	bZIP		TraesCS3D01G148200.1	bZIP		TraesCS4D01G115200.1	bZIP		TraesCS4B01G020700.1	bHLH
TraesCS7A01G531800.1	bZIP		TraesCS3D01G293500.1	bZIP		TraesCS5A01G011300.1	bZIP		TraesCS4B01G287900.1	bHLH
TraesCS7D01G392800.1	bZIP		TraesCS4B01G169600.1	bZIP		TraesCS5A01G405200.1	bZIP		TraesCS4B01G304500.1	bHLH
TraesCS2B01G212900.1	C2H2		TraesCS5A01G143300.1	bZIP		TraesCS5B01G009200.1	bZIP		TraesCS4D01G237100.1	bHLH
TraesCS3B01G389400.1	C2H2		TraesCS5B01G142200.1	bZIP		TraesCS5D01G183500.1	bZIP		TraesCS4D01G302700.1	bHLH
TraesCS5A01G477900.1	C2H2		TraesCS5D01G148700.1	bZIP		TraesCS7B01G299200.1	bZIP		TraesCS5A01G248200.1	bHLH
TraesCS5B01G490500.1	C2H2		TraesCS7B01G114300.1	bZIP		TraesCS7D01G392800.1	bZIP		TraesCS6D01G285300.1	bHLH
TraesCS5B01G490600.1	C2H2		TraesCS7D01G209800.1	bZIP		TraesCS3B01G404000.1	C2H2		TraesCS7A01G147500.1	bHLH
TraesCS5B01G490700.1	C2H2		TraesCS4B01G299500.1	ERF		TraesCS3D01G350700.1	C2H2		TraesCS7D01G149400.1	bHLH
TraesCS5B01G490900.1	C2H2		TraesCS5D01G314400.1	ERF		TraesCS5A01G477100.1	C2H2		TraesCS7D01G529200.1	bHLH
TraesCS5D01G087300.1	C2H2		TraesCS5D01G320800.1	ERF		TraesCS5A01G477400.1	C2H2		TraesCSU01G069400.1	bHLH
TraesCS5D01G490700.1	C2H2		TraesCS3D01G274600.1	GATA		TraesCS5A01G477500.1	C2H2		TraesCS3B01G328400.1	bZIP
TraesCS5D01G490800.1	C2H2		TraesCS3A01G233000.1	GRAS		TraesCS5A01G477600.1	C2H2		TraesCS3D01G148200.1	bZIP
TraesCS5D01G490900.1	C2H2		TraesCS3B01G262400.1	GRAS		TraesCS5A01G477900.1	C2H2		TraesCS3D01G293500.1	bZIP
TraesCS6A01G404600.1	C2H2		TraesCS7D01G053600.1	GRAS		TraesCS5B01G490500.1	C2H2		TraesCS4D01G171700.1	bZIP
TraesCS6D01G387900.1	C2H2		TraesCS4A01G291500.1	GRF		TraesCS5B01G490600.1	C2H2		TraesCS5A01G143300.1	bZIP
TraesCSU01G075000.1	C2H2		TraesCS4D01G020300.1	GRF		TraesCS5D01G490900.1	C2H2		TraesCS5B01G142200.1	bZIP
TraesCS1A01G069600.1	C3H		TraesCS4D01G059600.1	GRF		TraesCS5D01G491000.1	C2H2		TraesCS5D01G148700.1	bZIP
TraesCS2B01G372000.1	CO-like		TraesCS6A01G335900.1	GRF		TraesCS5D01G491500.1	C2H2		TraesCS7B01G114300.1	bZIP
TraesCS2D01G351900.1	CO-like		TraesCS4A01G016600.1	HD-ZIP		TraesCSU01G075000.1	C2H2		TraesCS7D01G209800.1	bZIP
TraesCS6A01G150900.1	CO-like		TraesCS5D01G243900.1	HSF		TraesCS3B01G237800.1	C3H		TraesCS3B01G261800.1	C3H
TraesCS6B01G179000.1	CO-like		TraesCS3D01G091700.1	LBD		TraesCS3D01G209700.1	C3H		TraesCS1A01G231200.1	ERF
TraesCS6D01G140900.1	CO-like		TraesCS4B01G001200.1	LBD		TraesCS5D01G170700.1	CO-like		TraesCS2B01G411500.1	ERF
TraesCS2D01G347300.1	DBB		TraesCS4B01G361200.1	LBD		TraesCS1B01G185900.1	Dof		TraesCS5A01G314600.1	ERF
TraesCS1A01G171300.1	Dof		TraesCS4D01G354200.1	LBD		TraesCS4B01G286400.1	Dof		TraesCS5D01G317100.1	ERF
TraesCS1B01G185900.1	Dof		TraesCS5A01G529400.1	LBD		TraesCS4D01G285100.1	Dof		TraesCS1A01G221600.1	GATA
TraesCS2A01G591200.1	Dof		TraesCS1A01G129300.1	MYB		TraesCS5B01G087600.1	Dof		TraesCS1B01G234800.1	GATA
TraesCS2B01G592700.1	Dof		TraesCS2A01G230400.1	MYB		TraesCS4A01G036000.1	E2F/DP		TraesCS1D01G223200.1	GATA
TraesCS4A01G017700.1	Dof		TraesCS6B01G053100.1	MYB		TraesCS1A01G221900.1	ERF		TraesCS3A01G274900.1	GATA
TraesCS4D01G285100.1	Dof		TraesCS6D01G043600.1	MYB		TraesCS1A01G370600.1	ERF		TraesCS3D01G274600.1	GATA
TraesCS5B01G087600.1	Dof		TraesCS4A01G242700.1	NAC		TraesCS1A01G370700.1	ERF		TraesCS4D01G362800.1	GATA
TraesCS5D01G493000.1	Dof		TraesCS5B01G054200.1	NAC		TraesCS1B01G235100.1	ERF		TraesCS5A01G538600.1	GATA
TraesCS6A01G287700.1	Dof		TraesCS5D01G059700.1	NAC		TraesCS1B01G389700.1	ERF		TraesCS3A01G233000.1	GRAS
TraesCS6D01G268400.1	Dof		TraesCS4D01G289600.1	NF-YA		TraesCS1D01G223600.1	ERF		TraesCS3B01G262400.1	GRAS
TraesCS1A01G221900.1	ERF		TraesCS5A01G029900.1	NF-YA		TraesCS1D01G376600.1	ERF		TraesCS3D01G220100.1	GRAS
TraesCS1A01G370600.1	ERF		TraesCS5B01G028500.1	NF-YA		TraesCS1D01G407000.1	ERF		TraesCS4B01G367300.1	GRAS
TraesCS1B01G235100.1	ERF		TraesCS5B01G375500.1	NF-YA		TraesCS3B01G412500.1	ERF		TraesCS7D01G053600.1	GRAS
TraesCS1D01G223600.1	ERF		TraesCS5D01G037800.1	NF-YA		TraesCS5A01G112600.1	ERF		TraesCS4A01G255000.1	GRF
TraesCS2A01G417300.1	ERF		TraesCS5D01G383000.1	NF-YA		TraesCS5B01G118200.1	ERF		TraesCS4A01G291500.1	GRF
TraesCS2B01G436300.1	ERF		TraesCS6A01G335400.1	NF-YA		TraesCS5B01G236900.1	ERF		TraesCS4B01G060000.1	GRF
TraesCS3A01G328000.1	ERF		TraesCS6D01G315300.1	NF-YA		TraesCS5D01G318300.1	ERF		TraesCS4D01G020300.1	GRF
TraesCS3B01G357500.1	ERF		TraesCS1D01G378400.1	RAV		TraesCS6A01G235100.1	ERF		TraesCS4D01G059600.1	GRF
TraesCS3B01G412500.1	ERF		TraesCS1B01G392200.1	RAV		TraesCS6B01G263800.1	ERF		TraesCS6A01G335900.1	GRF
TraesCS5D01G318300.1	ERF		TraesCSU01G179500.1	RAV		TraesCS6D01G217800.1	ERF		TraesCS4D01G286400.1	HD-ZIP
TraesCS6A01G131200.1	ERF		TraesCS6A01G110100.1	SBP		TraesCS7A01G355500.1	ERF		TraesCS4B01G287600.1	HD-ZIP
TraesCS6A01G235100.1	ERF		TraesCS6A01G155300.1	SBP		TraesCS3A01G513200.1	FAR1		TraesCS4A01G016600.1	HD-ZIP
TraesCS6A01G243300.1	ERF		TraesCS6B01G138400.1	SBP		TraesCS2D01G119100.1	G2-like		TraesCS7D01G079000.1	HD-ZIP
TraesCS6A01G256600.1	ERF		TraesCS6B01G183400.1	SBP		TraesCS2A01G214400.1	GRAS		TraesCS4A01G382200.1	HD-ZIP
TraesCS6B01G159600.1	ERF		TraesCS6D01G098500.1	SBP		TraesCS2A01G304000.1	GRAS		TraesCS7A01G083800.1	HD-ZIP
TraesCS6B01G263800.1	ERF		TraesCS6D01G145200.1	SBP		TraesCS2B01G320700.1	GRAS		TraesCS2D01G151200.1	HSF
TraesCS6B01G361400.1	ERF		TraesCS2B01G265800.1	TCP		TraesCS2D01G302600.1	GRAS		TraesCS5A01G237600.1	HSF
TraesCS6D01G217800.1	ERF		TraesCS5B01G032000.1	TCP		TraesCS3D01G385500.1	GRAS		TraesCS4B01G361200.1	LBD
TraesCS6D01G237800.1	ERF		TraesCS3A01G116400.1	Trihelix		TraesCS7B01G077800.1	GRAS		TraesCS1A01G365900.1	MYB
TraesCS7A01G355500.1	ERF		TraesCS3B01G135500.1	Trihelix		TraesCS7D01G174300.1	GRAS		TraesCS1A01G366200.1	MYB
TraesCS7D01G147100.1	ERF		TraesCS3D01G118300.1	Trihelix		TraesCS4B01G235300.1	HD-ZIP		TraesCS1B01G383700.1	MYB
TraesCS7D01G367500.1	ERF					TraesCS4B01G261600.1	HD-ZIP		TraesCS1B01G383800.1	MYB
TraesCS3A01G513200.1	FAR1					TraesCS4D01G261600.1	HD-ZIP		TraesCS1D01G371500.1	MYB
TraesCS2D01G119100.1	G2-like					TraesCS1A01G375600.1	HSF		TraesCS2D01G234000.1	MYB
TraesCS7D01G457300.1	G2-like					TraesCS1B01G396000.1	HSF		TraesCS2D01G366800.1	MYB
TraesCS2A01G304000.1	GRAS					TraesCS1D01G382900.1	HSF		TraesCS3A01G254500.1	MYB
TraesCS2B01G320700.1	GRAS					TraesCS2A01G204500.1	HSF		TraesCS3D01G255400.1	MYB
TraesCS2D01G302600.1	GRAS					TraesCS2A01G401600.1	HSF		TraesCS4A01G217800.1	MYB
TraesCS3A01G487500.1	GRAS					TraesCS2D01G211400.1	HSF		TraesCS6A01G037700.1	MYB
TraesCS7B01G077800.1	GRAS					TraesCS2D01G399000.1	HSF		TraesCS6B01G053100.1	MYB
TraesCS7B01G078300.1	GRAS					TraesCS3A01G280800.1	HSF		TraesCS6D01G043600.1	MYB
TraesCS7D01G174100.1	GRAS					TraesCS3B01G314600.1	HSF		TraesCS7A01G526500.1	MYB
TraesCS4B01G261600.1	HD-ZIP					TraesCS3D01G280600.1	HSF		TraesCS7A01G526600.1	MYB
TraesCS4D01G261600.1	HD-ZIP					TraesCS4A01G027700.1	HSF		TraesCS3A01G078400.1	NAC
TraesCS4A01G040600.1	HD-ZIP					TraesCS4A01G062800.1	HSF		TraesCS3B01G093300.1	NAC
TraesCS1A01G375600.1	HSF					TraesCS4D01G239600.1	HSF		TraesCS3D01G078900.1	NAC
TraesCS1B01G396000.1	HSF					TraesCS4D01G276500.1	HSF		TraesCS4A01G242700.1	NAC
TraesCS1D01G382900.1	HSF					TraesCS5A01G383800.1	HSF		TraesCS4A01G420100.1	NAC
TraesCS2A01G204500.1	HSF					TraesCS5A01G437900.1	HSF		TraesCS4B01G072400.1	NAC
TraesCS2D01G211400.1	HSF					TraesCS5B01G236400.1	HSF		TraesCS4D01G071200.1	NAC
TraesCS2D01G399000.1	HSF					TraesCS5D01G244800.1	HSF		TraesCS5A01G291200.1	NAC
TraesCS3B01G314600.1	HSF					TraesCS5D01G393200.1	HSF		TraesCS5B01G290200.1	NAC
TraesCS3D01G280600.1	HSF					TraesCS7A01G270100.1	HSF		TraesCS5D01G298600.1	NAC
TraesCS4A01G027700.1	HSF					TraesCS7B01G168300.1	HSF		TraesCS7A01G305200.1	NAC
TraesCS4A01G062800.1	HSF					TraesCS7D01G270600.1	HSF		TraesCS7A01G464100.1	NAC
TraesCS4D01G239600.1	HSF					TraesCS3A01G435000.1	MIKC_MADS		TraesCS7A01G464800.1	NAC
TraesCS4D01G276500.1	HSF					TraesCS6D01G273500.1	MIKC_MADS		TraesCS7B01G365300.1	NAC
TraesCS5A01G237900.1	HSF					TraesCS2B01G466500.1	MYB		TraesCS7D01G452500.1	NAC
TraesCS5A01G314700.1	HSF					TraesCS3A01G375500.1	MYB		TraesCS4A01G277300.1	NF-YA
TraesCS5A01G383800.1	HSF					TraesCS3D01G036200.1	MYB		TraesCS4B01G290400.1	NF-YA
TraesCS5B01G236400.1	HSF					TraesCS5D01G460800.1	MYB		TraesCS4D01G289600.1	NF-YA
TraesCS5B01G315600.1	HSF					TraesCS6B01G257200.1	MYB		TraesCS5A01G029900.1	NF-YA
TraesCS5D01G244800.1	HSF					TraesCS7A01G030600.1	MYB		TraesCS5A01G373500.1	NF-YA
TraesCS5D01G321000.1	HSF					TraesCS2A01G456600.1	MYB_related		TraesCS5B01G028500.1	NF-YA
TraesCS5D01G393200.1	HSF					TraesCS2B01G478700.1	MYB_related		TraesCS5B01G375500.1	NF-YA
TraesCS7A01G270100.1	HSF					TraesCS2D01G456900.1	MYB_related		TraesCS5D01G037800.1	NF-YA
TraesCS7A01G360400.1	HSF					TraesCS6A01G261100.1	MYB_related		TraesCS5D01G383000.1	NF-YA
TraesCS7B01G168300.1	HSF					TraesCS6B01G288500.1	MYB_related		TraesCS6A01G335400.1	NF-YA
TraesCS7D01G270600.1	HSF					TraesCS6D01G241900.1	MYB_related		TraesCS6B01G366100.1	NF-YA
TraesCS6B01G322700.1	MIKC_MADS					TraesCS7A01G299400.1	MYB_related		TraesCS6D01G315300.1	NF-YA
TraesCS6D01G273500.1	MIKC_MADS					TraesCS7A01G553800.1	MYB_related		TraesCS3B01G065100.1	RAV
TraesCS1A01G379700.1	MYB					TraesCS7B01G478200.1	MYB_related		TraesCS4D01G322600.1	RAV
TraesCS1B01G401700.1	MYB					TraesCS7D01G295400.1	MYB_related		TraesCS6A01G110100.1	SBP
TraesCS2B01G466500.1	MYB					TraesCS2A01G326500.1	NAC		TraesCS6B01G138400.1	SBP
TraesCS3A01G375500.1	MYB					TraesCS3A01G269900.1	NAC		TraesCS6D01G098500.1	SBP
TraesCS4A01G075200.1	MYB					TraesCS3A01G339600.1	NAC		TraesCS6D01G145200.1	SBP
TraesCS4A01G124900.1	MYB					TraesCS3B01G303800.1	NAC		TraesCS5D01G040100.1	TCP
TraesCS4A01G172200.1	MYB					TraesCS3B01G371200.1	NAC		TraesCS3A01G116400.1	Trihelix
TraesCS4A01G459200.1	MYB					TraesCS3D01G269600.1	NAC		TraesCS3B01G135500.1	Trihelix
TraesCS4D01G181100.1	MYB					TraesCS3D01G333100.1	NAC		TraesCS3D01G118300.1	Trihelix
TraesCS6A01G224000.1	MYB					TraesCS5A01G143100.1	NAC		TraesCS4B01G396900.1	Trihelix
TraesCS6A01G224100.1	MYB					TraesCS5A01G468300.1	NAC		TraesCSU01G029700.1	Trihelix
TraesCS6A01G224200.1	MYB					TraesCS5B01G480900.1	NAC		TraesCS1D01G431600.1	WRKY
TraesCS6A01G224400.1	MYB					TraesCS5D01G111300.1	NAC		TraesCS3A01G280400.1	WRKY
TraesCS6B01G257200.1	MYB					TraesCS5D01G481200.1	NAC
TraesCS6D01G211400.1	MYB					TraesCS7A01G518800.1	NF-X1
TraesCS2B01G478700.1	MYB_related					TraesCS7B01G432300.1	NF-X1
TraesCS4A01G082000.1	MYB_related					TraesCS7B01G434700.1	NF-X1
TraesCS6B01G288500.1	MYB_related					TraesCS7D01G508800.1	NF-X1
TraesCS6D01G241900.1	MYB_related					TraesCS1D01G122400.1	WRKY
TraesCS7A01G299400.1	MYB_related					TraesCS2B01G351600.1	WRKY
TraesCS7A01G553800.1	MYB_related					TraesCS3A01G242500.1	WRKY
TraesCS7B01G188000.1	MYB_related					TraesCS3D01G242500.1	WRKY
TraesCS7B01G478200.1	MYB_related
TraesCS1A01G263700.1	NAC
TraesCS1B01G192200.1	NAC
TraesCS2A01G326500.1	NAC
TraesCS2B01G118500.1	NAC
TraesCS2B01G355500.1	NAC
TraesCS2D01G100900.1	NAC
TraesCS3A01G269900.1	NAC
TraesCS3A01G339600.1	NAC
TraesCS3B01G303800.1	NAC
TraesCS3B01G371200.1	NAC
TraesCS3D01G269600.1	NAC
TraesCS3D01G333100.1	NAC
TraesCS4A01G131000.1	NAC
TraesCS4B01G102700.1	NAC
TraesCS5A01G143100.1	NAC
TraesCS5A01G143200.1	NAC
TraesCS5A01G468300.1	NAC
TraesCS5B01G142100.1	NAC
TraesCS5B01G480900.1	NAC
TraesCS5D01G481200.1	NAC
TraesCS7B01G472600.1	NAC
TraesCS7A01G518800.1	NF-X1
TraesCS7B01G434700.1	NF-X1
TraesCS7D01G508800.1	NF-X1
TraesCS3A01G491500.1	SRS
TraesCS1A01G216300.1	Trihelix
TraesCS1B01G088500.1	Trihelix
TraesCS1D01G072600.1	Trihelix
TraesCS2B01G332100.1	Trihelix
TraesCS1A01G121500.1	WRKY
TraesCS1B01G440300.1	WRKY
TraesCS1B01G440500.1	WRKY
TraesCS1D01G122400.1	WRKY
TraesCS2A01G161500.1	WRKY
TraesCS2B01G187500.1	WRKY
TraesCS3A01G111200.1	WRKY
TraesCS3A01G242500.1	WRKY
TraesCS3A01G347500.1	WRKY
TraesCS3B01G270500.1	WRKY
TraesCS3B01G379200.1	WRKY
TraesCS3D01G242500.1	WRKY
TraesCS3D01G341100.1	WRKY
TraesCS5D01G190700.1	WRKY
TraesCS7A01G508800.1	WRKY
