# Supplementary material for: Transcriptome Analysis of Heat Shock Factor C2a Over-Expressing Wheat Roots Reveals Ferroptosis-like Cell Death in Heat Stress Recovery
Source: Int J Mol Sci. 2023 Feb 4;24(4):3099. doi: 10.3390/ijms24043099 (PMC9967677; doi:10.3390/ijms24043099)
Supplement: Supplementary file 1 [file ijms-24-03099-s001.zip › Supplementary Table S5.xlsx]

## Sheet: Sheet1
Supplementary Table S5. Differential expression of genes in roots and leaves to heat (log2 Fold Change, FC)
Gene ID	Gene description	Fielder roots (control v 2 hr heat; this study)_FC	TAM107 leaves (control v 1 hr heat)_FC	TAM107 leaves (control v 6 hr heat)_FC
TraesCS2B01G174300	peroxidase 2	-6.91132
TraesCS2A01G149400	peroxidase 2	-6.37508
TraesCS7D01G253200	peroxidase 1-like	-5.96978
TraesCS5D01G537800	---NA---	-5.72261
TraesCS6D01G026300	sucrose:sucrose 1-fructosyltransferase-like	-5.4527
TraesCS6D01G351300	peroxidase 2-like	-5.35913
TraesCS3A01G003500	keratin-associated 5-4-like	-5.34504
TraesCS6B01G351100	peroxidase 2-like	-5.32576
TraesCS5A01G399500	peroxidase 57	-5.32188
TraesCS7B01G480200	mixed-linked glucan synthase 2	-5.29466
TraesCS6A01G368200	peroxidase 2	-5.27258
TraesCS6B01G031500	sucrose:sucrose 1-fructosyltransferase-like	-5.26632
TraesCS2D01G153500	Peroxidase 2	-5.13557
TraesCS1A01G344300	leucine-rich repeat receptor kinase At2g19210	-5.13465
TraesCS6A01G368400	peroxidase 2	-5.12838
TraesCS6D01G351500	peroxidase 2-like	-5.07649
TraesCS3A01G050900	---NA---	-5.05619
TraesCS2D01G153200	Peroxidase 2	-5.03675
TraesCS3B01G059900	---NA---	-5.01318
TraesCS5B01G404300	peroxidase 57	-4.99952
TraesCS2D01G498800	probable xyloglucan endotransglucosylase hydrolase 12	-4.99476
TraesCS6D01G017300	keratin-associated 5-4-like	-4.98625
TraesCSU01G015100	peroxidase 2	-4.95137
TraesCS4B01G385000	peroxidase 2	-4.9446
TraesCS1B01G358100	leucine-rich repeat receptor-like protein kinase at2g19210	-4.92567
TraesCS1D01G325900	keratin-associated protein 5-2-like	-4.92104
TraesCS7A01G555600	mixed-linked glucan synthase 2	-4.88239
TraesCS7D01G525500	dirigent protein 15-like	-4.80419
TraesCS4B01G024500	jacalin-related lectin 9-like	-4.79697
TraesCS6B01G380300	sugar transporter erd6-like 16	-4.76831
TraesCS4B01G368500	---NA---	-4.76675
TraesCS2B01G125700	peroxidase 2-like	-4.76258
TraesCS3B01G339400	peroxidase 2-like	-4.73634
TraesCS3D01G316800	receptor-like serine threonine-protein kinase sd1-8	-4.73553
TraesCS4A01G119400	universal stress protein a-like protein	-4.73169
TraesCS1B01G096000	peroxidase 2	-4.71856
TraesCSU01G127400	peroxidase 2	-4.70838
TraesCS2B01G173300	peroxidase 2-like	-4.69857
TraesCS1D01G326300	keratin-associated protein 5-2-like	-4.69558
TraesCS6D01G329700	sugar transporter ERD6-like 16	-4.66471
TraesCS2B01G526600	probable xyloglucan endotransglucosylase hydrolase 12	-4.66083
TraesCS4B01G392300	l-gulonolactone oxidase	-4.65312
TraesCS6A01G023200	sucrose:sucrose 1-fructosyltransferase-like	-4.64099
TraesCS7B01G150800	peroxidase 1-like	-4.60259
TraesCS6D01G026400	sucrose:sucrose 1-fructosyltransferase-like	-4.59007	-2.02805	-1.68318
TraesCS7A01G396400	peroxidase 2-like	-4.56496
TraesCS2A01G159600	patatin-like protein 2	-4.55909
TraesCS2D01G221300	blue copper	-4.55818
TraesCS2A01G135300	gdsl esterase lipase	-4.54386
TraesCS7B01G298600	peroxidase 2-like	-4.51178
TraesCS1D01G050600	jasmonate-induced protein	-4.46712
TraesCS6B01G095800	Wall-associated receptor kinase 2	-4.46596
TraesCS4A01G392100	early nodulin-93-like	-4.45915
TraesCS3D01G156700	uncharacterized protein LOC109769097 isoform X1	-4.45012	-2.20333	-2.15822
TraesCS7D01G019600	exp17_orysj ame: full=expansin-a17 ame: full=alpha-expansin-17 ame: full= 17 ame: full= 17 ame: full= flags: precursor	-4.4394
TraesCS2D01G153700	peroxidase 2-like	-4.42855
TraesCS6B01G031600	sucrose:sucrose 1-fructosyltransferase-like	-4.42781	-4.65465	-3.30372
TraesCS7D01G039300	serine threonine-protein kinase ripk	-4.4096
TraesCS2B01G193800	dirigent 1-like	-4.40718
TraesCS7B01G371700	bisdemethoxycurcumin synthase-like	-4.40512
TraesCS2A01G498500	probable xyloglucan endotransglucosylase hydrolase 12	-4.39452
TraesCS1A01G370100	alcohol dehydrogenase 3	-4.39222
TraesCSU01G175000	probable xyloglucan endotransglucosylase hydrolase	-4.38819		-2.94691
TraesCS1D01G331900	cortical cell-delineating protein	-4.38556
TraesCS3D01G305000	peroxidase 2	-4.37873
TraesCS1D01G050700	jasmonate-induced protein	-4.37409
TraesCS7B01G492700	hypothetical protein TRIUR3_18760	-4.33841
TraesCS7A01G254700	Peroxidase 1	-4.33227
TraesCS4D01G005500	cytochrome p450 72a14-like	-4.31451
TraesCS7A01G227700	---NA---	-4.31161
TraesCS3A01G071600	Pentatricopeptide (PPR) repeat -like	-4.30168
TraesCS7D01G453500	agglutinin isolectin 3-like	-4.29963
TraesCS6B01G031300	sucrose:sucrose 1-fructosyltransferase-like	-4.29772	-1.99248	-2.51637
TraesCS1D01G050800	jasmonate-induced protein	-4.29266
TraesCS5B01G528500	alpha expansin partial	-4.28492
TraesCS3D01G466500	basic 7s globulin-like	-4.27142
TraesCS6A01G014000	keratin-associated protein 5-5-like	-4.26049
TraesCS4A01G172600	probable xyloglucan endotransglucosylase hydrolase	-4.25714
TraesCS4B01G370700	---NA---	-4.25523
TraesCS2A01G451000	Glycosyl hydrolases family 38 expressed	-4.25088
TraesCS5D01G548600	disease resistance RPP13 3	-4.23659
TraesCS2D01G153600	peroxidase 2-like	-4.22937
TraesCS6B01G031700	sucrose:sucrose 1-fructosyltransferase-like	-4.22733	-1.6443	-3.17302
TraesCS3B01G083300	ervatamin-b-like	-4.22574
TraesCS2D01G152700	Peroxidase 2	-4.20975
TraesCS7A01G092000	early nodulin-93-like	-4.20643
TraesCS7B01G478400	mannose glucose-specific lectin-like	-4.19339
TraesCS5D01G330100	late embryogenesis abundant lea	-4.18697
TraesCS2A01G147900	peroxidase 2-like	-4.18164
TraesCS6D01G386900	disease resistance RPP13 3	-4.18135
TraesCS4D01G022300	jacalin-related lectin 9-like	-4.17668
TraesCS1A01G196100	cellulose synthase-like protein d1	-4.17495
TraesCS5D01G438300	peroxidase 2	-4.15786
TraesCS5D01G513100	linoleate 9S-lipoxygenase 3	-4.15642
TraesCS1A01G345000	senescence-induced receptor-like serine threonine- kinase	-4.14616
TraesCS7A01G551500	hypothetical protein F775_22103	-4.13945
TraesCS7D01G526500	vesicle-associated protein 1-1	-4.13803
TraesCS1D01G021900	bowman-birk type trypsin inhibitor-like	-4.13362
TraesCS6D01G299700	peroxidase 2-like	-4.13102
TraesCS3B01G038400	bowman-birk type trypsin inhibitor	-4.13088
TraesCS1D01G271300	formin-like protein 18 isoform x2	-4.11144
TraesCS3D01G305100	peroxidase 2	-4.07797
TraesCS6B01G133000	STRUBBELIG-RECEPTOR FAMILY 1 isoform X1	-4.07632
TraesCS5B01G551300	cytochrome P450 87A3-like	-4.06745
TraesCS2B01G599900	4-hydroxy-7-methoxy-3-oxo-3,4-dihydro-2H-1,4-benzoxazin-2-yl glucoside beta-D-glucosidase chloroplastic	-4.0665
TraesCSU01G069400	transcription factor bhlh93	-4.06487
TraesCS1A01G226200	glycine-rich protein family	-4.05387
TraesCS4A01G392200	early nodulin-93-like	-4.05139
TraesCS1D01G401800	nucleotide pyrophosphatase phosphodiesterase-like	-4.04584
TraesCS2B01G552600	disease resistance protein rpm1	-4.04528
TraesCS4A01G392400	early nodulin-93-like	-4.04079
TraesCS4D01G358200	hypothetical protein F775_18857	-4.04028
TraesCS5B01G543200	laccase-15-like	-4.0374
TraesCS4A01G392000	early nodulin-93-like	-4.03431
TraesCS7A01G331200	probable xyloglucan endotransglucosylase hydrolase 26	-4.03422
TraesCS6A01G052800	peroxidase p7-like	-4.03235
TraesCS4A01G005800	ethylene-responsive transcription factor erf073-like	-4.02493
TraesCS2D01G036500	subtilisin-like protease	-4.0219
TraesCSU01G036000	l-type lectin-domain containing receptor kinase	-4.01788
TraesCS3D01G391100	agglutinin isolectin 3-like	-4.00966
TraesCS7B01G274500	peroxidase p7-like	-4.00935
TraesCS2D01G065000	expansin-A1	-3.99047
TraesCS4B01G387900	l-gulonolactone oxidase	-3.98707
TraesCS2A01G229900	peroxidase 7	-3.98448
TraesCS1B01G313800	patatin-like protein 1	-3.98251
TraesCS2B01G586600	endoglucanase 13	-3.97445
TraesCS5D01G217100	gdsl esterase lipase at5g45910-like	-3.97252
TraesCS7B01G478500	mannose glucose-specific lectin-like	-3.95188
TraesCS5D01G409000	Peroxidase 57	-3.93344
TraesCS1D01G107100	probable mixed-linked glucan synthase 8 isoform x1	-3.93272
TraesCS1B01G076100	wall-associated receptor kinase 2-like	-3.92305
TraesCS4A01G440900	chitin-binding lectin 1-like	-3.91437
TraesCS7D01G447900	cytochrome p450 99a2-like	-3.91412
TraesCS3D01G258900	phosphoethanolamine n-methyltransferase 1-like	-3.90633	-1.04505
TraesCS2A01G433400	transposon unclassified	-3.90143
TraesCS6B01G102300	---NA---	-3.88888
TraesCS2A01G215700	blue copper	-3.88844
TraesCS2D01G333800	beta-glucosidase 13	-3.88705
TraesCS2B01G396100	low-molecular-weight cysteine-rich LCR69 precursor	-3.87759
TraesCSU01G061300	hypothetical protein TRIUR3_07271	-3.86921
TraesCS2D01G131000	abc transporter c family member 10-like	-3.86588
TraesCS7A01G194000	peroxidase 1-like	-3.85493
TraesCS5D01G335300	l-gulonolactone oxidase 2-like	-3.84989
TraesCS7D01G437300	chitin-binding lectin 1-like	-3.84242
TraesCS1D01G199500	cellulose synthase-like protein d1	-3.84196
TraesCS5B01G102200	gdsl esterase lipase at5g55050-like	-3.84184
TraesCS5A01G430700	peroxidase 2	-3.84164
TraesCS3A01G182400	uncharacterized protein LOC109739223	-3.83785
TraesCS3A01G496400	probable mannan synthase 11	-3.82865
TraesCS4D01G324100	root cap protein 1	-3.82047
TraesCS3B01G212400	unnamed protein product	-3.81894
TraesCS2B01G432200	beta-expansin 1 precursor	-3.8139
TraesCS4D01G225700	glucan endo- -beta-glucosidase 11-like	-3.81381
TraesCS6B01G057200	probable LRR receptor-like serine threonine- kinase At4g29180	-3.80455
TraesCS2A01G033900	32 kda protein	-3.79209
TraesCS2B01G341000	aldose 1-epimerase-like	-3.79133
TraesCS2A01G343400	aldose 1-epimerase-like	-3.78852
TraesCS3B01G072300	upf0481 protein at3g47200-like	-3.7863
TraesCS4A01G486700	disease resistance rpp13-like protein 3 isoform x1	-3.77975
TraesCS2A01G327200	phosphatidylinositol phosphatidylcholine transfer SFH3 isoform X1	-3.77339
TraesCS6A01G238000	beta- -galactosyltransferase galt1	-3.76972
TraesCS1D01G326200	keratin-associated protein 5-2-like	-3.76658
TraesCS7D01G339400	probable xyloglucan endotransglucosylase hydrolase protein 26	-3.76455
TraesCS2B01G560900	uncharacterized protein LOC109771597	-3.76341
TraesCS1A01G370300	leucine-rich repeat receptor kinase At2g19210	-3.76195
TraesCS6B01G400200	uncharacterized protein LOC109742705	-3.75796
TraesCS4A01G345000	alpha expansin partial	-3.75002
TraesCS7D01G554800	coatomer subunit beta -2-like	-3.74337
TraesCS4B01G361200	lob domain-containing protein 41-like	-3.73494
TraesCS7B01G467300	gdsl esterase lipase	-3.733
TraesCS1A01G356100	peroxidase 1-like	-3.73236
TraesCS1A01G271000	formin-like protein 18 isoform x2	-3.73195
TraesCS2A01G018500	probable apyrase 3	-3.73164
TraesCSU01G154800	uncharacterized protein LOC109760850	-3.72846
TraesCS5D01G517500	mdis1-interacting receptor like kinase 1-like	-3.72099
TraesCS7D01G064500	gdsl esterase lipase at1g29660-like	-3.72057
TraesCS3D01G372300	peroxidase 2-like	-3.71934
TraesCS7B01G298500	peroxidase 2-like	-3.71826
TraesCS7B01G474500	transport and golgi organization 2 homolog	-3.718
TraesCS2D01G005300	(E)-beta-farnesene synthase	-3.71737
TraesCS3B01G318400	non-classical arabinogalactan 31	-3.70763
TraesCSU01G036600	non-cyanogenic beta-glucosidase precursor	-3.70665
TraesCS5D01G276200	bifunctional dihydroflavonol 4-reductase flavanone 4-reductase	-3.70474
TraesCS6A01G346700	sugar transporter ERD6-like 16	-3.70054
TraesCS3B01G542400	unnamed protein product	-3.69063
TraesCS2D01G557500	endoglucanase 13	-3.68981
TraesCSU01G237700	unnamed protein product	-3.68149
TraesCS5D01G006200	obtusifoliol 14-alpha demethylase	-3.68147
TraesCS5B01G407700	hypothetical protein TRIUR3_15748	-3.6809
TraesCS7A01G396500	peroxidase 2-like	-3.67935
TraesCS6A01G279500	cysteine protease XCP1	-3.6741
TraesCS7B01G497400	upf0481 protein at3g47200-like	-3.67354
TraesCS3D01G056400	disease resistance RPP13 3	-3.66727
TraesCS7A01G554400	disease resistance protein rga1	-3.66682
TraesCS2D01G321800	aldose 1-epimerase-like	-3.66608
TraesCS7D01G090500	peroxidase 2-like	-3.64848
TraesCS2A01G556300	endoglucanase 13	-3.64623
TraesCS4D01G313700	phosphate transporter protein	-3.64512
TraesCS2B01G561900	uncharacterized protein LOC109771609	-3.6386
TraesCS5D01G046600	uncharacterized protein LOC109753806	-3.63852
TraesCS3D01G021700	probable polygalacturonase At1g80170	-3.63015
TraesCS2D01G037800	uncharacterized protein LOC109759722	-3.62942
TraesCS3A01G024500	probable polygalacturonase At1g80170	-3.62115
TraesCS3A01G445000	2 -deoxymugineic-acid 2 -dioxygenase-like	-3.61911
TraesCS1A01G310200	udp-glycosyltransferase 87a2-like	-3.60974
TraesCS5A01G268200	bifunctional dihydroflavonol 4-reductase flavanone 4-reductase	-3.60739
TraesCS7B01G242900	probable xyloglucan endotransglucosylase hydrolase protein 26	-3.60386
TraesCS6A01G103900	protein strubbelig-receptor family 8	-3.60291
TraesCS2A01G051700	diboa-glucoside dioxygenase bx6-like	-3.59803
TraesCS4D01G031700	oxalate oxidase gf-	-3.5907
TraesCS6A01G335400	ccaat-binding transcription factor b	-3.58935	-2.20474	-1.51943
TraesCS3D01G504200	probable mannan synthase 11	-3.58363
TraesCS3D01G223900	polygalacturonase precursor	-3.58348
TraesCS1B01G359400	leucine-rich repeat receptor-like protein kinase at2g19210	-3.58302
TraesCS2B01G170900	sinapine esterase-like	-3.58212
TraesCS2D01G332500	glycerophosphodiester phosphodiesterase gdpdl3	-3.57847
TraesCS1D01G080200	peroxidase 2	-3.56869
TraesCSU01G003300	probable mixed-linked glucan synthase 8 isoform x1	-3.5673
TraesCS2A01G210400	probable mixed-linked glucan synthase 3	-3.56541
TraesCS7B01G478800	disease resistance protein rga1	-3.56379
TraesCS5B01G432600	peroxidase 2	-3.56285
TraesCS7B01G347700	chitin-binding lectin 1-like	-3.56265
TraesCS3B01G007700	transcription factor bhlh83	-3.56145
TraesCS1D01G213400	cortical cell-delineating protein	-3.55434
TraesCS1B01G210700	cellulose synthase-like protein d1	-3.5422
TraesCS2B01G069300	disease resistance RGA1	-3.5401
TraesCS7D01G195700	peroxidase 1	-3.53672
TraesCS6B01G403900	peroxidase 2-like	-3.53251
TraesCS2A01G433700	xyloglucan endotransglucosylase hydrolase 24-like	-3.53244
TraesCS2D01G487000	uncharacterized protein LOC109744929	-3.53164
TraesCS7D01G090400	peroxidase 2-like	-3.53009
TraesCS2B01G561600	uncharacterized protein LOC109771604	-3.52957
TraesCS2D01G424500	UPF0481 At3g47200-like	-3.52952
TraesCS3D01G110300	hexokinase1	-3.5242
TraesCS7B01G096800	protein altered xyloglucan 4-like	-3.52403
TraesCS6D01G017200	keratin-associated 5-5-like	-3.52335
TraesCS6D01G092300	protein strubbelig-receptor family 8	-3.51987
TraesCS1B01G024200	probable thionin-	-3.51921
TraesCS6D01G096000	leucine-rich repeat extensin-like protein 7	-3.51857
TraesCS4A01G334000	---NA---	-3.50934
TraesCS2D01G225600	harpin-induced protein	-3.50738
TraesCS3D01G437500	2 -deoxymugineic-acid 2 -dioxygenase-like	-3.5047
TraesCS2D01G321700	aldose 1-epimerase-like	-3.50438
TraesCS3D01G069000	papain-like cysteine ase	-3.50064
TraesCS7A01G463800	Xyloglucan endotransglucosylase hydrolase 24	-3.49867
TraesCS3B01G479500	2 -deoxymugineic-acid 2 -dioxygenase-like	-3.4944
TraesCS2D01G562100	PLAT domain-containing 2-like	-3.49331
TraesCS2B01G240700	blue copper -like	-3.49237
TraesCS4B01G299300	ethylene-responsive transcription factor rap2-12-like	-3.49218
TraesCS2B01G348000	uncharacterized protein LOC109784472	-3.48491
TraesCS2B01G369900	uncharacterized protein LOC109744797	-3.47772
TraesCS1A01G209900	Cortical cell-delineating	-3.47097
TraesCS2D01G207200	polygalacturonase inhibitor 1	-3.46582
TraesCS1B01G359200	leucine-rich repeat receptor-like protein kinase at2g19210	-3.46463
TraesCS3A01G003100	keratin-associated 5-9-like	-3.46379
TraesCS2A01G330300	fasciclin-like arabinogalactan protein 7	-3.45779
TraesCS2D01G108300	peroxidase 2-like	-3.45697
TraesCS6B01G021100	keratin-associated 5-4-like	-3.45566
TraesCS4B01G287900	transcription factor ili6	-3.45279
TraesCS7D01G099800	disease resistance rpp13-like protein 3	-3.45022
TraesCS2D01G487200	uncharacterized protein LOC109744948	-3.44934
TraesCS7B01G112100	gdsl esterase lipase at5g37690	-3.43337
TraesCS7D01G547500	uncharacterized protein LOC109747153	-3.43236
TraesCS4B01G308400	xyloglucan galactosyltransferase katamari1 homolog	-3.43232
TraesCS5D01G109000	GDSL esterase lipase At5g55050	-3.43203
TraesCSU01G096700	peroxidase 1-like	-3.43096
TraesCS7B01G298400	peroxidase 2-like	-3.43058
TraesCS6A01G032700	expansin-B2-like	-3.42851
TraesCS3A01G148800	uncharacterized protein LOC109769097 isoform X1	-3.42741	-2.28574	-1.91528
TraesCS2B01G066100	caffeic acid O-methyltransferase	-3.42714		-4.32358
TraesCS1D01G027900	subtilisin-chymotrypsin inhibitor ci-1b	-3.42631
TraesCS3D01G006100	keratin-associated 5-9-like	-3.42608
TraesCS5A01G214900	gdsl esterase lipase at5g45910-like	-3.41909
TraesCS6B01G008400	disease resistance rpp13-like protein 3	-3.41809
TraesCS7A01G501500	---NA---	-3.41765
TraesCS3D01G005900	keratin-associated 5-9-like	-3.41683
TraesCS4B01G225100	glucan endo- -beta-glucosidase 11-like	-3.41175
TraesCS2B01G613100	chalcone synthase	-3.41012
TraesCS7D01G180800	rna-binding protein arp1	-3.4094
TraesCSU01G173600	gdsl esterase lipase at5g45910-like	-3.39273
TraesCS2B01G173400	peroxidase 2-like	-3.38393
TraesCS1D01G214500	14 kda proline-rich protein	-3.37853
TraesCS2D01G555500	uncharacterized protein LOC109783543	-3.37504
TraesCS2B01G251400	Peroxidase 7	-3.37345
TraesCS2D01G594400	4-hydroxy-7-methoxy-3-oxo-3,4-dihydro-2H-1,4-benzoxazin-2-yl glucoside beta-D-glucosidase chloroplastic	-3.36997
TraesCS4B01G271200	alpha expansin partial	-3.36993
TraesCS4D01G324300	root cap protein 1	-3.36162
TraesCS3B01G132200	inactive tetrahydrocannabinolic acid synthase-like	-3.36133
TraesCS1A01G345700	leucine-rich repeat receptor kinase At2g19210	-3.3554
TraesCS2A01G148600	peroxidase 2	-3.35426
TraesCS1D01G347000	leucine-rich repeat receptor-like protein kinase at2g19210	-3.35291
TraesCSU01G210100	---NA---	-3.34146
TraesCS2B01G352000	glycerophosphodiester phosphodiesterase GDPDL3	-3.33842		-2.54145
TraesCS1B01G281400	formin-like protein 18 isoform x2	-3.33662
TraesCS3D01G415100	lipid-transfer protein dir1	-3.33566
TraesCSU01G179500	ap2 erf and b3 domain-containing protein os01g0140700	-3.33545
TraesCS7A01G092700	early nodulin-93-like	-3.33436
TraesCS3A01G003300	keratin-associated 5-9-like	-3.33433
TraesCS2A01G413500	beta-expansin 1 precursor	-3.33258
TraesCS7B01G273700	berberine bridge enzyme-like 27	-3.33151
TraesCS2D01G349200	uncharacterized protein LOC109772005	-3.32537
TraesCS2A01G572500	peroxidase 12	-3.31874
TraesCS3D01G516700	32 kda protein	-3.31804
TraesCS2D01G310900	disease resistance RPP13 3	-3.3151
TraesCSU01G088800	germin-like protein 1-1	-3.31392
TraesCS3B01G009000	keratin-associated protein 5-9-like	-3.31387
TraesCS7B01G499200	uncharacterized protein LOC109747153	-3.31381
TraesCS7D01G128000	keratin-associated protein 5-2-like	-3.31349
TraesCS4D01G206200	cysteine-rich repeat secretory protein 55-like	-3.31141
TraesCSU01G013300	caffeic acid 3-o-methyltransferase	-3.30898
TraesCS5B01G036200	caffeic acid o-methyltransferase	-3.30465
TraesCS1D01G349000	leucine-rich repeat receptor-like protein kinase at2g19210	-3.30455
TraesCS2D01G483500	organic cation carnitine transporter 4-like	-3.30287
TraesCS5A01G532400	stem 28 kda glycoprotein	-3.30254
TraesCS5B01G269500	cinnamoyl- reductase 2-like	-3.30131
TraesCS4D01G062900	grf1-interacting factor 1	-3.30063
TraesCS6D01G339600	heat shock cognate 70 kda protein 2-like	-3.30033
TraesCS3A01G472500	basic 7s globulin 2	-3.30018
TraesCS2D01G335700	phosphatidylinositol phosphatidylcholine transfer SFH3 isoform X1	-3.2985
TraesCS2D01G562200	PLAT domain-containing 2-like	-3.29306
TraesCS2A01G367800	cytochrome P450 87A3-like	-3.28772
TraesCS7D01G087700	early nodulin-93-like	-3.2841
TraesCS7D01G392000	peroxidase 2-like	-3.28409
TraesCS7D01G399700	lipid transfer-like protein vas	-3.28317	1.20715	1.68951
TraesCS2A01G340800	sugar transport protein 5	-3.28153
TraesCS5B01G023600	disease resistance rpp13-like protein 3	-3.28132
TraesCS3A01G225800	polygalacturonase precursor	-3.28095
TraesCSU01G114300	abc transporter g family member 34	-3.27847
TraesCS1D01G354100	peroxidase 1-like	-3.27309
TraesCS7A01G024300	probable L-type lectin-domain containing receptor kinase	-3.27194
TraesCS6A01G420400	monosaccharide-sensing protein 2-like	-3.27181
TraesCS5B01G551200	---NA---	-3.26949
TraesCS5A01G042100	hypothetical protein TRIUR3_04537	-3.26801
TraesCS5A01G143300	basic leucine zipper 19-like	-3.26638
TraesCS6D01G011900	hypothetical protein F775_27847	-3.26334
TraesCS5D01G521700	uncharacterized acetyltransferase at3g50280-like	-3.26056
TraesCS2D01G329700	kinesin kp1	-3.26025
TraesCS5D01G557500	disease resistance rpp13-like protein 3	-3.25668
TraesCS6B01G326100	probable peroxygenase 5	-3.2565
TraesCS7B01G105200	pathogenesis-related protein prb1-2	-3.25362
TraesCS2A01G532100	uncharacterized protein LOC109771601	-3.24757
TraesCS3A01G003400	keratin-associated 5-9-like	-3.24683
TraesCS5D01G067700	ent-isokaurene c2-hydroxylase-like	-3.24622
TraesCS3A01G284500	non-classical arabinogalactan 31	-3.24508
TraesCS1B01G220100	pistil-specific extensin-like protein	-3.23839
TraesCS4B01G019300	fe(2+) transport protein 1-like	-3.23778
TraesCSU01G095300	pathogenesis-related maize seed protein	-3.23728
TraesCS2B01G125900	class III peroxidase	-3.23269
TraesCS2D01G108600	peroxidase 70-like	-3.22975
TraesCS2B01G608000	disease resistance RPP13 3	-3.22738
TraesCS2B01G379600	probable serine incorporator	-3.22673
TraesCS5B01G225600	gibberellin-regulated protein 6	-3.22625
TraesCS1D01G059500	wall-associated receptor kinase 2-like	-3.2259
TraesCS7D01G369700	peroxidase p7-like	-3.22573
TraesCS7A01G193800	peroxidase 1-like	-3.22091
TraesCS2A01G148100	peroxidase 2-like	-3.22054
TraesCS2B01G513800	uncharacterized protein LOC109771597	-3.21711
TraesCS2B01G612700	anthocyanidin reductase-like	-3.21358
TraesCS3A01G323400	receptor-like serine threonine- kinase SD1-8	-3.21326
TraesCS5D01G148700	basic leucine zipper 19-like	-3.21139
TraesCS6B01G136600	leucine-rich repeat extensin 7	-3.21098
TraesCS4D01G354200	lob domain-containing protein 41	-3.21082
TraesCS1B01G161900	xyloglucan galactosyltransferase katamari1 homolog	-3.21047
TraesCS7A01G124400	Galactoside 2-alpha-L-fucosyltransferase	-3.20761
TraesCS6B01G423400		-3.20659
TraesCS7D01G275500	hypothetical protein F775_25886	-3.20182
TraesCS2A01G108700	class iii peroxidase	-3.20106
TraesCSU01G027700	---NA---	-3.1994
TraesCS3D01G462300	---NA---	-3.19381
TraesCS3B01G510300	basic 7s globulin-like	-3.19369
TraesCS2A01G089000	probable xyloglucan endotransglucosylase hydrolase protein 12	-3.19095
TraesCS1B01G204100	monocopper oxidase-like protein sku5	-3.1909
TraesCS4A01G057500	histone	-3.18961
TraesCS7D01G463800	uncharacterized protein LOC109753659	-3.18632
TraesCS4B01G278600	zinc transporter 9-like	-3.17948
TraesCS7A01G023600	probable L-type lectin-domain containing receptor kinase	-3.17496
TraesCS2B01G176000	dirigent protein 5-like	-3.17269
TraesCS1A01G344400	leucine-rich repeat receptor kinase At2g19210	-3.17162
TraesCS2D01G349900	uncharacterized protein LOC109744797	-3.1715
TraesCS2D01G153800	peroxidase 2-like	-3.17135
TraesCS5A01G096300	gdsl esterase lipase at5g55050-like	-3.17101
TraesCS5D01G032300	disease resistance rpp13-like protein 3	-3.17098
TraesCS7D01G057200	uncharacterized isomerase bh0283-like	-3.17028
TraesCS2D01G025800	GDSL esterase lipase At5g45910-like	-3.16805
TraesCS5B01G551100	---NA---	-3.16679
TraesCS4A01G034200	alpha expansin partial	-3.166
TraesCS7D01G538000	e3 ubiquitin-protein ligase atl6-like	-3.16313
TraesCS2B01G613500	peroxidase 12	-3.16233
TraesCS4D01G077100	hypothetical protein F775_04256	-3.16005
TraesCS5B01G054100	casp-like protein 1b1	-3.15999
TraesCS4D01G310500	cortical cell-delineating	-3.15908
TraesCS6B01G313200	cucumber peeling cupredoxin-like	-3.15905
TraesCS7B01G159600	act domain-containing protein acr4-like	-3.15676
TraesCS6B01G422000	germin 1-1	-3.15622
TraesCS1D01G209800	pistil-specific extensin-like protein	-3.1547
TraesCS3B01G515500	basic 7S globulin-like	-3.15435
TraesCS7B01G115000	l10-interacting myb domain-containing	-3.14832
TraesCS5D01G545000	probable peptide nitrate transporter At3g43790	-3.14114
TraesCS5A01G329500	l-gulonolactone oxidase 2-like	-3.14009
TraesCS2B01G341100	aldose 1-epimerase-like	-3.13965
TraesCS7B01G376300	gdsl esterase lipase at1g28600-like	-3.13554
TraesCS7A01G353000	peroxidase P7	-3.13478
TraesCS3B01G020300	probable polygalacturonase at1g80170	-3.13383
TraesCS2D01G453500	protein mard1-like	-3.13309
TraesCS6D01G388300	rop guanine nucleotide exchange factor 3	-3.13231
TraesCS4B01G372400	serine threonine-protein kinase nek10 isoform x1	-3.13218
TraesCS7A01G447600	chitin-binding lectin 1-like	-3.12861
TraesCS1A01G214500	Peroxidase 57	-3.12408
TraesCS1A01G210100	cortical cell-delineating -like	-3.12362
TraesCS4B01G368800	cortical cell-delineating protein	-3.12086
TraesCS3D01G423000	uncharacterized protein At4g15970-like	-3.12075
TraesCS1D01G272900	subtilisin-like protease	-3.11751
TraesCS1D01G208400	nep1-interacting 1	-3.11705
TraesCS3D01G017800	S-type anion channel SLAH2-like	-3.117
TraesCS5D01G014300	P450	-3.11563
TraesCS3B01G577700	32 kDa	-3.11319
TraesCS4B01G309300	mdis1-interacting receptor like kinase 1-like	-3.11241
TraesCS4D01G361500	protein nrt1 ptr family -like	-3.11027
TraesCS2A01G512500	probable inactive receptor kinase At5g67200	-3.1095
TraesCS1B01G218700	nep1-interacting 1	-3.10937
TraesCS7D01G139500	fad-dependent urate hydroxylase-like	-3.10776
TraesCS3D01G010500	probable xyloglucan glycosyltransferase 3	-3.1072
TraesCS5A01G218700	glutamate receptor -like	-3.10578
TraesCS1B01G438300	disease resistance protein rpp13-like	-3.10271
TraesCS4A01G334100	---NA---	-3.10086
TraesCS7A01G482800	Cortical cell-delineating	-3.1001
TraesCS7B01G024700	disease resistance protein rga2-like	-3.09734
TraesCS5A01G281900	mpi	-3.09726
TraesCS6B01G055400	ox1 sensitivity	-3.09702
TraesCS3D01G528300	disease resistance rpp13-like protein 3	-3.09547
TraesCS2D01G152900	Peroxidase 2	-3.09525
TraesCS2B01G226900	polygalacturonase inhibitor 1	-3.09416
TraesCSU01G049700	amino-acid permease bat1 homolog isoform x1	-3.09382
TraesCS7D01G447200	l-ascorbate oxidase homolog	-3.0934
TraesCS1D01G066200	hypothetical protein TRIUR3_05561	-3.09325
TraesCS6B01G044200	high-affinity nitrate transporter -like	-3.09166
TraesCS7A01G204900	GDSL esterase lipase At5g37690	-3.08893
TraesCS7B01G195800	transcription factor bhlh83	-3.08401
TraesCS7A01G539300	cysteine-rich receptor-like protein kinase 6	-3.08209
TraesCSU01G070000	---NA---	-3.08093
TraesCS1A01G264800	bzip transcription factor-like	-3.08076
TraesCS7A01G551100	uncharacterized protein LOC109736764	-3.08046
TraesCS6D01G315300	CCAAT-binding transcription factor B	-3.07827
TraesCS7B01G099100	peroxidase 1	-3.07691
TraesCS6A01G335900	growth-regulating factor	-3.07623
TraesCS1A01G041300	subtilisin-chymotrypsin inhibitor ci-1b	-3.07365
TraesCS6B01G041300	gdsl esterase lipase at5g45910-like	-3.0734
TraesCS2B01G533600	ent-kaur-16-ene chloroplastic-like	-3.07299
TraesCS1D01G227600	glycine-rich protein family	-3.07229
TraesCS2D01G487100	uncharacterized protein LOC109744940	-3.07209
TraesCS2A01G148900	peroxidase 2	-3.06967
TraesCS1B01G228400	peroxidase 57-like	-3.06451
TraesCS1D01G139200	expansin-a15-like	-3.06415
TraesCS7D01G546500	disease resistance protein rga3	-3.06377
TraesCS4D01G227700	glycosyl hydrolase family 10 protein	-3.06005
TraesCS5D01G320800	ethylene-responsive transcription factor erf071-like	-3.05994
TraesCS1A01G329700	cortical cell-delineating -like	-3.05953
TraesCS2B01G454400	transposon unclassified	-3.05678
TraesCS2B01G426300	Rop guanine nucleotide exchange factor 3	-3.05635
TraesCS7A01G474700	GDSL esterase lipase At1g28600-like	-3.0561
TraesCS3B01G168900	peptide-n4-(n-acetyl-beta-glucosaminyl)asparagine amidase a-like	-3.05411
TraesCS2A01G112500	universal stress protein a-like protein	-3.05353
TraesCS2A01G224600	l-ascorbate oxidase homolog	-3.05183
TraesCS5B01G379900	aspartyl protease family protein at5g10770-like	-3.05183
TraesCS1B01G382800	probable polygalacturonase At1g80170	-3.04977
TraesCS4B01G365000	abc transporter a family member 7-like	-3.04778
TraesCS5D01G289200	maize proteinase inhibitor	-3.04514
TraesCS6B01G308300	cysteine protease XCP1	-3.04471
TraesCS7D01G001700	u-box domain-containing protein 14	-3.04458
TraesCS3B01G096900	disease resistance rpp13-like protein 3	-3.0438
TraesCS7D01G378300	peptide transporter ptr2	-3.03914
TraesCS1A01G367700	hypothetical protein TRIUR3_07666	-3.03797
TraesCS1B01G275500	bzip transcription factor-like	-3.03774
TraesCS4D01G073800	probable o-methyltransferase 2	-3.03699
TraesCS1D01G167400	protein neoxanthin-deficient 1	-3.0349
TraesCS2B01G531600	flavonoid 3 ,5 -hydroxylase 1	-3.0349
TraesCS5D01G538000	---NA---	-3.03123
TraesCS7A01G553700	disease resistance protein rpp8	-3.02624
TraesCS7B01G207400	hypothetical protein	-3.0262
TraesCS1B01G064800	cytochrome p450 71a1-like	-3.02133
TraesCS6A01G054000	l-type lectin-domain containing receptor kinase -like	-3.02026
TraesCS5A01G005300	lrr receptor-like serine threonine-protein kinase fei 1	-3.01981
TraesCS2D01G305000	disulfide isomerase-like 1-2	-3.01766
TraesCS7B01G355800	serine arginine repetitive matrix protein 1 isoform x1	-3.01736
TraesCS5A01G378900	linoleate 9s-lipoxygenase 2-like	-3.01574
TraesCS6A01G034600	histone -like	-3.0075
TraesCSU01G070800	phosphate transporter protein	-3.002
TraesCSU01G129300	cytochrome p450 87a3-like	-2.9992
TraesCS2A01G569200	disease resistance rpp13-like protein 3	-2.99854
TraesCS1B01G359300	senescence-induced receptor-like serine threonine-protein kinase	-2.99749
TraesCS2B01G236500	probable mixed-linked glucan synthase 3	-2.99648
TraesCS2A01G092000	cysteine-rich receptor-like protein kinase 19	-2.99479	-3.78616
TraesCS2D01G583700	Peroxidase 12	-2.99391
TraesCSU01G114500	obtusifoliol 14-alpha demethylase-like	-2.99244
TraesCS3A01G006300	Transcription factor bHLH83	-2.99162
TraesCS1A01G106900	probable flavin-containing monooxygenase 1	-2.9916
TraesCS2D01G137500	gdsl esterase lipase	-2.98945
TraesCS4D01G318100	uncharacterized protein LOC109741481 isoform X2	-2.98928
TraesCS7D01G087600	early nodulin-93-like	-2.98404
TraesCS3A01G519600	root cap protein 1	-2.98384
TraesCS2A01G351700	uncharacterized protein LOC109744797	-2.98062
TraesCS3D01G145700	gdsl esterase lipase	-2.97364
TraesCS3D01G118300	sequence-specific dna binding transcription factor	-2.973
TraesCS5A01G537100	protein nrt1 ptr family -like	-2.97185
TraesCS4A01G467500	disease resistance protein rpm1	-2.97139
TraesCS5A01G265800	beta-glucosidase 30-like	-2.97059
TraesCS3B01G009200	keratin-associated protein 5-9-like	-2.96811
TraesCS4D01G089100	cysteine-rich receptor-like protein kinase 25	-2.96778		-5.43705
TraesCS7B01G173200	hypothetical protein F775_25886	-2.96772
TraesCS7A01G555100	mannose glucose-specific lectin-like	-2.96728
TraesCS7A01G424100	peroxidase A2	-2.96523
TraesCS6D01G063400	ox1 sensitivity	-2.96467
TraesCS7B01G364300	xyloglucan endotransglucosylase hydrolase protein 24-like	-2.96466
TraesCS7B01G468200	phospholipase d alpha 2	-2.96465
TraesCS7B01G478300	disease resistance protein rpp8	-2.96334
TraesCS7D01G090300	peroxidase 2-like	-2.96181
TraesCS7D01G531300	phospholipase d alpha 2	-2.95972
TraesCS2B01G145500	berberine bridge enzyme-like 18	-2.95658
TraesCS1B01G294900	receptor like protein kinase -like isoform x1	-2.95499
TraesCS3D01G318000	blue copper	-2.95261
TraesCS2D01G036400	Subtilisin-like protease	-2.95259
TraesCS5B01G268200	bifunctional dihydroflavonol 4-reductase flavanone 4-reductase	-2.95217
TraesCS1B01G360100	leucine-rich repeat receptor-like protein kinase at2g19210	-2.95127
TraesCS2A01G330200	glycerophosphodiester phosphodiesterase gdpdl3	-2.95115		-2.26474
TraesCS2A01G507400	Endonuclease 2	-2.94782
TraesCS2D01G148500	cold-shock	-2.94657
TraesCS7D01G207900	gdsl esterase lipase at5g37690	-2.94159
TraesCS4B01G033300	oxalate oxidase gf-	-2.94127		-0.638022
TraesCS1D01G271200	formin-like protein 18 isoform x2	-2.93905
TraesCS4B01G004800	disease resistance protein rga4	-2.93541
TraesCS2A01G574700	abc transporter g family member 5	-2.93275
TraesCS6A01G249300	beta-expansin 4 precursor	-2.93238
TraesCS7D01G545400	hypothetical protein F775_09840	-2.93189
TraesCS7A01G091800	early nodulin-93-like	-2.9281
TraesCSU01G157800	disease resistance rpp13-like protein 3	-2.92759
TraesCS4B01G064600	uncharacterized protein LOC109773368	-2.92714
TraesCS1B01G240300	glycine-rich protein family	-2.92659
TraesCS7B01G002000	probable aquaporin pip2-2	-2.92557
TraesCS7D01G526800	cysteine-rich receptor-like protein kinase 6	-2.92174	-2.98685
TraesCS5A01G406200	ent-isokaurene c2-hydroxylase-like	-2.92148
TraesCS5A01G496800	protein o-linked-mannose beta- -n-acetylglucosaminyltransferase partial	-2.92072
TraesCS2A01G576500	uncharacterized protein LOC109758742	-2.9206
TraesCS2B01G446700	upf0481 protein at3g47200-like	-2.91883
TraesCS3A01G511600	golgin imh1-like	-2.91852
TraesCSU01G225000	disease resistance rpp13-like protein 3	-2.91819
TraesCS1B01G331200	peroxidase 1-like	-2.91732
TraesCS4B01G276800	protein networked 1d	-2.91684
TraesCS4D01G308100	serpin-z5	-2.91667
TraesCS3D01G183400	oxidoreductase	-2.91418
TraesCS5D01G195200	methyltransferase family	-2.91207
TraesCS5D01G398500	beta-glucosidase 3b-like	-2.91001
TraesCS1D01G370900	probable methyltransferase at1g27930	-2.90677
TraesCS2D01G152800	Peroxidase 2	-2.90441
TraesCS1B01G020400	disease resistance protein rpm1-like	-2.90393
TraesCS1B01G096200	peroxidase 5-like	-2.89256
TraesCS6D01G407000	glycosyltransferase ago61	-2.89095
TraesCS7A01G092800	early nodulin-93	-2.8885
TraesCS4D01G246800	histone	-2.887
TraesCS6A01G059000	histone h4	-2.88603
TraesCS1A01G211200	14 kDa proline-rich	-2.88321
TraesCS5B01G559200	acyl carrier protein chloroplastic-like	-2.88294
TraesCS5D01G388800	linoleate 9s-lipoxygenase 2-like	-2.88115
TraesCS7A01G001800	U-box domain-containing 14	-2.88018
TraesCS2A01G562700	upf0481 protein at3g47200	-2.87754
TraesCS2A01G581400	E3 ubiquitin- ligase HERC2	-2.87624
TraesCS4A01G034300	alpha expansin partial	-2.87394
TraesCS1A01G346300	leucine-rich repeat receptor kinase At2g19210	-2.87211
TraesCS4B01G271300	alpha expansin partial	-2.87173
TraesCS7A01G440400	probable 2-oxoglutarate-dependent dioxygenase At3g49630	-2.86905
TraesCS3A01G469900	---NA---	-2.86855
TraesCS3B01G258600	polygalacturonase precursor	-2.86854
TraesCS4B01G317000	phosphate transporter protein	-2.86839
TraesCS4A01G416600	phosphate transporter protein	-2.86788
TraesCS5D01G527700	alpha expansin partial	-2.86701
TraesCS7D01G031000	disease resistance protein rpm1	-2.86615	-2.2358	0.693792
TraesCS1A01G287000	uncharacterized protein LOC109746577	-2.86512
TraesCS3D01G113700	inactive tetrahydrocannabinolic acid synthase-like	-2.86492
TraesCS1A01G099100	probable mixed-linked glucan synthase 8 isoform X1	-2.86426
TraesCS1B01G012600	disease resistance rpp13-like protein 3	-2.86184
TraesCS7B01G037000	---NA---	-2.85919
TraesCS2D01G217100	probable mixed-linked glucan synthase 3	-2.85857
TraesCS7D01G500300	protein kinase superfamily protein	-2.85817
TraesCS4A01G314400	disease resistance rpp13-like protein 3	-2.85734	-2.14078	-6.13166
TraesCS5B01G028500	nuclear transcription factor y subunit a-10-like	-2.85659
TraesCS5B01G469000	polygalacturonase adpg1-like	-2.85648
TraesCS1A01G433900	berberine bridge enzyme-like 18	-2.85628
TraesCS2B01G593600	disease resistance RPP13 3	-2.85618
TraesCS6D01G035500	uncharacterized protein LOC109765033	-2.85502
TraesCS6D01G172400	beta-galactosidase 4	-2.85226
TraesCS3D01G161900	rac-like gtp-binding protein 1	-2.85225
TraesCS1B01G315100	peroxidase 2-like	-2.85202
TraesCS2D01G020200	probable apyrase 3	-2.85071
TraesCS6D01G078700	glycosyltransferase family 61 protein	-2.84837
TraesCS1B01G358700	leucine-rich repeat receptor-like protein kinase at2g19210	-2.8471
TraesCS6B01G162700	wound induced protein	-2.84539
TraesCS6A01G305600	peroxidase 72	-2.84489
TraesCS2A01G360500	probable serine incorporator	-2.84315
TraesCS6B01G010600	ox1 sensitivity protein	-2.84314
TraesCS4A01G431300	stem 28 kda glyco	-2.84198		-1.87192
TraesCS3A01G116400	sequence-specific DNA binding transcription factor	-2.84186
TraesCS6D01G275400	gdsl esterase lipase at5g37690	-2.83954
TraesCS4A01G026700	tsn1	-2.83653
TraesCS1B01G358300	leucine-rich repeat receptor-like protein kinase at2g19210	-2.83517
TraesCS2B01G000900	hypothetical protein TRIUR3_25899	-2.83455
TraesCS7A01G194100	peroxidase 1-like	-2.83429
TraesCS2B01G612400	peroxidase 12	-2.83361
TraesCS7D01G442500	gtp-binding nuclear protein ran-3	-2.83347		-2.39447
TraesCS6A01G405000	rop guanine nucleotide exchange factor 3-like	-2.83188
TraesCS2B01G551700	uncharacterized protein LOC109754942	-2.83154
TraesCS2D01G230800	L-ascorbate oxidase homolog	-2.82966
TraesCS4D01G313800	phosphate transporter protein	-2.82962
TraesCS7B01G207200	probable nad h dehydrogenase fqr1-like 1	-2.82669
TraesCS2B01G323200	disulfide isomerase-like 1-2	-2.82626
TraesCS3A01G460900	probable leucine-rich repeat receptor-like protein kinase at5g49770	-2.8258
TraesCS2B01G613400	peroxidase 12	-2.82517
TraesCS2A01G051600	caffeic acid o-methyltransferase	-2.82409
TraesCS7D01G537600	uncharacterized protein LOC109780816	-2.82062
TraesCS7B01G468300	phospholipase d alpha 2	-2.81955
TraesCS5D01G105900	respiratory burst oxidase homolog protein b-like	-2.81724
TraesCS6B01G144200	disease resistance protein rpp13-like	-2.81481
TraesCS2A01G194200	transcription factor bhlh54	-2.81375
TraesCS1B01G187500	protein neoxanthin-deficient 1	-2.80791		-2.47772
TraesCS3B01G085000	btb poz domain-containing protein at3g19850	-2.80445
TraesCS4D01G270400	alpha expansin partial	-2.80438
TraesCS2A01G343300	aldose 1-epimerase-like	-2.80355
TraesCS2B01G354800	phosphatidylinositol phosphatidylcholine transfer SFH3 isoform X1	-2.80325
TraesCS7B01G497700	duf679 domain membrane protein 7	-2.80278
TraesCS1D01G302900	patatin-like protein 1	-2.80174
TraesCS7B01G016900	histone	-2.80174
TraesCS1A01G289800	hypothetical protein TRIUR3_16688	-2.79961	-3.68228
TraesCS5A01G049000	casp-like protein 1b1	-2.79891
TraesCS5A01G369200	---NA---	-2.79742
TraesCS6A01G419500	O-linked-mannose beta-1,4-N-acetylglucosaminyltransferase 2	-2.79673
TraesCS3D01G541000	gdsl esterase lipase	-2.79603
TraesCS4D01G307500	mdis1-interacting receptor like kinase 1-like	-2.79518
TraesCS3B01G515700	Basic 7S globulin 2	-2.79417
TraesCS1A01G318300	peroxidase 1-like	-2.7924
TraesCS6D01G259900	cysteine protease XCP1	-2.79182
TraesCS5D01G226700	glutamate receptor -like	-2.78916
TraesCS7D01G330100	gdsl esterase lipase at5g45910-like	-2.78824
TraesCS4A01G223200	cysteine-rich receptor-like protein kinase 25	-2.78701	-5.38628	-1.76567
TraesCS4A01G409400	mdis1-interacting receptor like kinase 1-like	-2.78622
TraesCS1D01G328100	nucleotide-diphospho-sugar transferase family protein	-2.78271
TraesCS1D01G347400	leucine-rich repeat receptor-like protein kinase at2g19210	-2.78194
TraesCS2A01G123800	4-alpha-glucanotransferase dpe2	-2.77769		-2.97396
TraesCS2A01G037100	subtilisin-like protease	-2.77685
TraesCS6D01G100300	disease resistance RPP13 3 isoform X1	-2.77508
TraesCS3A01G470200	---NA---	-2.77507
TraesCS3B01G575100	DIMBOA UDP-glucosyltransferase BX8-like	-2.77341
TraesCS7B01G172900	hypothetical protein F775_25886	-2.77279
TraesCS7A01G453100	GTP-binding nuclear Ran-3	-2.76953
TraesCS7A01G037500	CO(2)-response secreted protease-like	-2.76902
TraesCS1D01G425600	polygalacturonase at1g48100-like	-2.76644
TraesCS6D01G010300	uncharacterized protein LOC109734700	-2.76638
TraesCS2D01G165300	sphinganine c4-monooxygenase 1-like	-2.76523
TraesCS6A01G284500	blue copper -like	-2.76072
TraesCS7D01G038500	probable indole-3-pyruvate monooxygenase yucca5	-2.75759
TraesCS2A01G066600	alpha-expansin expa1	-2.75675
TraesCS1D01G217500	peroxidase 57-like	-2.7561
TraesCS3D01G335600	probable lrr receptor-like serine threonine-protein kinase at1g06840	-2.75244
TraesCS2B01G600900	probable LRR receptor-like serine threonine- kinase At3g47570	-2.75018
TraesCS7A01G110300	disease resistance RPP13 3	-2.74734
TraesCSU01G024200	diboa-glucoside dioxygenase bx6	-2.74681
TraesCS3B01G123300	receptor-like serine threonine-protein kinase ale2 isoform x1	-2.74565
TraesCS5D01G001300	disease resistance protein rpm1	-2.74316
TraesCS3B01G135500	myb-like protein v	-2.7423
TraesCS7B01G353600	gtp-binding nuclear protein ran-3	-2.74187		-4.31302
TraesCS3D01G487400	probable glutathione s-transferase	-2.74173
TraesCS2B01G000200	cysteine-rich receptor-like protein kinase 41	-2.74038
TraesCS1B01G224000	14 kda proline-rich protein	-2.74035
TraesCS1B01G296400	uncharacterized protein LOC109746577	-2.74027
TraesCS2B01G614000	anionic peroxidase	-2.73846
TraesCS7D01G368800	berberine bridge enzyme-like 27	-2.73792
TraesCS4A01G181900	oxalate oxidase gf-	-2.73769
TraesCS3B01G038600	bowman-birk type trypsin inhibitor	-2.73739
TraesCS2D01G453400	protein mard1-like	-2.7373
TraesCS4A01G392300	early nodulin-93-like	-2.73271
TraesCS7D01G434600	wd40-like beta propeller repeat family protein	-2.73258
TraesCS7D01G019400	probable glutathione s-transferase	-2.73095
TraesCS2B01G474800	uncharacterized protein LOC109765770	-2.73042
TraesCS1D01G318600	peroxidase 1-like	-2.72876
TraesCS2D01G002300	uncharacterized protein LOC109756255	-2.72729
TraesCS6B01G191000	catalytic hydrolase	-2.72547
TraesCS4D01G031900	oxalate oxidase gf-	-2.72299		-0.9134
TraesCS1D01G331800	cortical cell-delineating protein	-2.7224
TraesCS3B01G207600	oxidoreductase	-2.72162
TraesCS2D01G264900	uclacyanin 3-like protein	-2.72103
TraesCS4B01G096100	hypothetical protein TRIUR3_29497	-2.71779
TraesCS4D01G030700	oxalate oxidase gf-	-2.71624
TraesCS7B01G084600	probable rna-binding protein arp1	-2.71443
TraesCS2A01G199600	polygalacturonase inhibitor 1	-2.714
TraesCS7A01G055100	aspartic ase nepenthesin-1-like	-2.71185
TraesCS7B01G035800	myosin heavy chain-related	-2.71171
TraesCS4D01G038500	b chain semi-active e176q mutant of rice a plant - glucosidase	-2.7102
TraesCS1D01G338700	tetrahydrocannabinolic acid synthase-like	-2.70645
TraesCS4D01G353100	l-gulonolactone oxidase	-2.70637
TraesCS2B01G516800	fructan 6-exohydrolase	-2.70579
TraesCS5D01G415600	chitinase 2-like	-2.7053
TraesCS2A01G562600	hypothetical protein TRIUR3_18389	-2.70439
TraesCSU01G124800	l-gulonolactone oxidase	-2.70415
TraesCS2D01G359200	probable serine incorporator	-2.70189
TraesCS6D01G315500	Cysteine-rich receptor kinase 15	-2.69935		-0.928157
TraesCSU01G061700	disease resistance protein rga4	-2.69923
TraesCS5B01G219500	wat1-related protein at4g30420-like	-2.6992
TraesCS5A01G388900	beta-glucosidase 3B-like	-2.69895
TraesCS4D01G130700	fatty acid desaturase des3-like	-2.69849
TraesCS1B01G069200	gdsl esterase lipase lip-4-like	-2.69842		-1.4293
TraesCS1B01G439400	disease resistance protein rpp13-like	-2.6982
TraesCS3A01G177400	uncharacterized oxidoreductase At4g09670	-2.69762
TraesCS1D01G031300	lrr receptor-like serine threonine-protein kinase	-2.69759
TraesCS5D01G241100	1-aminocyclopropane-1-carboxylate oxidase 1-like	-2.69653		-2.72528
TraesCS4A01G340800	hypothetical protein TRIUR3_33796	-2.69617
TraesCS2A01G472800	probable histidine kinase 1	-2.69547
TraesCS2A01G573300	peroxidase 12	-2.6948
TraesCS6D01G009200	uncharacterized protein LOC109745880	-2.69436
TraesCS4D01G275400	protein networked 1d	-2.69403
TraesCS1B01G021100	probable glutathione s-transferase gstu6	-2.69331
TraesCS1B01G471700	disease resistance rpp13-like protein 3	-2.693	-2.06779	-1.93536
TraesCS3B01G282400	oxalate oxidase gf-	-2.69235		-1.85157
TraesCS2D01G332400	fasciclin-like arabinogalactan protein 7	-2.69169
TraesCS1B01G035100	subtilisin-chymotrypsin inhibitor-2a	-2.68787
TraesCS5D01G326700	disease resistance rpp13-like protein 3	-2.68601
TraesCS1A01G026400	cc-nbs-lrr resistance protein mla13	-2.68596	-3.00294	0.445023
TraesCS3A01G111600	inactive tetrahydrocannabinolic acid synthase-like	-2.68436
TraesCS7A01G474200	Peroxidase 2	-2.6842
TraesCS3A01G089300	YLS7-like	-2.68271
TraesCS4A01G236600	hypothetical protein TRIUR3_28429	-2.6822
TraesCS1A01G077800	auxin transporter 3	-2.68042
TraesCS4A01G156700	villin-2	-2.67989
TraesCS6B01G280400	probable beta-d-xylosidase 2	-2.67954
TraesCS2B01G175000	---NA---	-2.6794
TraesCS1A01G188100	DETOXIFICATION 49-like	-2.6777
TraesCS3D01G519100	leucine-rich repeat-containing protein ddb_g0290503	-2.67729
TraesCS7D01G064800	gdsl esterase lipase at1g29660-like	-2.6734
TraesCS1A01G008800	dirigent protein 15-like	-2.672
TraesCS2A01G574400	peroxidase 12	-2.6706
TraesCS4A01G392600	early nodulin	-2.6706
TraesCS5B01G142200	basic leucine zipper 19-like	-2.6689
TraesCS5A01G239900	transcription termination factor chloroplastic-like	-2.66852
TraesCS1A01G144600	xyloglucan galactosyltransferase katamari1 homolog	-2.66773
TraesCS2D01G154600	kinesin-like protein kin-12c	-2.66602
TraesCS6B01G469700	glycosyltransferase AGO61	-2.66549
TraesCS5B01G546400	uncharacterized protein LOC109770514 isoform X1	-2.66515
TraesCS4B01G375800	protein nrt1 ptr family -like	-2.66463
TraesCS5D01G243900	heat stress transcription factor b-4c-like	-2.66442
TraesCS2A01G531400	uncharacterized protein LOC109771601	-2.66368
TraesCS5D01G059600	casp-like protein 1b1	-2.66323
TraesCS7A01G198800	pathogenesis-related PRB1-2	-2.66305
TraesCS4B01G359600	l-gulonolactone oxidase	-2.66003
TraesCS5B01G014000	disease resistance rpp13-like protein 3 isoform x1	-2.65907
TraesCS5D01G542000	uncharacterized protein LOC109782714	-2.65831
TraesCS7B01G171900	hypothetical protein F775_19719	-2.65828
TraesCS1A01G049100	BURP domain-containing 13	-2.65678
TraesCS3B01G328400	basic leucine zipper 19	-2.65593
TraesCS4B01G197500	probable rna-binding protein arp1 isoform x1	-2.65539
TraesCS2D01G317000	7-deoxyloganetin glucosyltransferase	-2.6552
TraesCS6A01G294800	gdsl esterase lipase at5g37690-like	-2.65512
TraesCS1A01G176000	Monocopper oxidase SKU5	-2.65174
TraesCS1A01G318000	peroxidase 1-like	-2.65094
TraesCS3B01G000600	probable xyloglucan glycosyltransferase 3	-2.65082
TraesCS2A01G531200	uncharacterized protein LOC109771598	-2.64773
TraesCS3D01G359300	alpha-glucan h isozyme	-2.64382
TraesCS3A01G233000	DELLA GAI-like	-2.64372
TraesCS5B01G410300	chitinase 2-like	-2.64351
TraesCS6D01G035900	high-affinity nitrate transporter -like	-2.64283
TraesCS1D01G370800	probable polygalacturonase at1g80170	-2.64194
TraesCS2A01G023700	receptor-like protein kinase at4g00960	-2.64157
TraesCS6B01G290000	sodium potassium calcium exchanger 1-like	-2.64059
TraesCS3B01G075700	germin-like protein 8-4	-2.63661
TraesCS1A01G365300	probable polygalacturonase At1g80170	-2.6358
TraesCS7A01G086000	4-hydroxyphenylacetaldehyde oxime monooxygenase-like	-2.63528
TraesCS6A01G046700	MOB kinase activator-like 1A	-2.63441
TraesCS2D01G026400	anthranilate O-methyltransferase 2-like	-2.63345
TraesCS1D01G019700	resistance protein rga2	-2.6334	-2.15425
TraesCS7A01G136000	---NA---	-2.63199
TraesCS5B01G292600	sugar transporter erd6-like 16	-2.62865
TraesCS4A01G031100	subtilisin-like protease isoform x1	-2.62283
TraesCS3D01G545000	burp domain-containing protein 13-like	-2.62216
TraesCS2B01G516400	probable folate-biopterin transporter 2	-2.61963
TraesCS3B01G353700	blue copper -like	-2.61829
TraesCS5A01G534000	trans-cinnamate 4-monooxygenase-like	-2.6179
TraesCS1D01G022000	bowman-birk type trypsin inhibitor-like	-2.61731
TraesCS4B01G382300	cytochrome p450 716b1-like	-2.61711
TraesCS5B01G032000	transcription factor pcf8	-2.61518		-1.23895
TraesCS1D01G454200	resistance protein rga2	-2.6143
TraesCS1A01G272000	subtilisin-like protease	-2.61247
TraesCS4A01G488200	disease resistance rpp13-like protein 3	-2.61093
TraesCS7B01G359700	l-ascorbate oxidase homolog	-2.61087
TraesCS4A01G029000	protein networked 1d	-2.61037
TraesCS3B01G108800	xyloglucan endotransglycosylase hydrolase protein 8	-2.61033
TraesCS6A01G185400	beta-galactosidase 4	-2.60815
TraesCS5D01G045200	ent-kaurenoic acid oxidase 1-like	-2.60753
TraesCS2D01G040400	embryogenesis transmembrane -like	-2.60709
TraesCS2A01G210600	grf zinc finger family protein	-2.60646
TraesCS6B01G043900	predicted protein	-2.60622
TraesCS3B01G542900	hypothetical protein TRIUR3_29592	-2.6052
TraesCS5D01G153700	protein zinc induced facilitator-like 1-like isoform x2	-2.60493
TraesCS5D01G135000	ribonuclease H2 subunit A	-2.60188
TraesCS2B01G615100	peroxidase 12	-2.59967
TraesCS3A01G276600	lysM domain receptor-like kinase 3	-2.59911
TraesCS4D01G191000	probably inactive leucine-rich repeat receptor-like protein kinase imk2	-2.5963
TraesCS4D01G005400	udp-glycosyltransferase 73c3-like	-2.59629
TraesCS3B01G020900	protein nen4	-2.59553
TraesCS7B01G497200	hypothetical protein F775_09840	-2.59549
TraesCS7A01G194200	peroxidase 1-like	-2.5941
TraesCS5D01G037800	nuclear transcription factor y subunit a-10-like	-2.59378
TraesCS4A01G182700	fatty acid desaturase des3-like	-2.59366
TraesCS4B01G036700	antimicrobial peptides-like	-2.59316
TraesCS5A01G534100	abc transporter a family member 7-like	-2.59243
TraesCS3D01G467200	basic 7s globulin 2	-2.59201
TraesCS2D01G321600	aldose 1-epimerase-like	-2.59105
TraesCS7B01G398100	auxin efflux carrier component 2	-2.5905
TraesCS3A01G246600	fasciclin-like arabinogalactan protein 11	-2.58986
TraesCS1D01G318700	peroxidase 1-like	-2.58797
TraesCS2D01G453900	protein mard1-like	-2.58783
TraesCS1A01G406800	alpha expansin partial	-2.58611
TraesCS1A01G419800	atp-dependent dna helicase ddx11	-2.58577
TraesCS2D01G392300	glycine--trna ligase beta partial	-2.58398
TraesCS4A01G291500	growth-regulating factor 2	-2.58377
TraesCS2A01G411700	14 kDa proline-rich	-2.58111
TraesCS2D01G487700	kinesin-like calmodulin-binding protein	-2.58096
TraesCS7A01G539100	cysteine-rich receptor-like protein kinase 6	-2.57918		-2.73596
TraesCS2A01G123400	berberine bridge enzyme-like 18	-2.5789
TraesCS2B01G172300	tetrahydrocannabinolic acid synthase-like	-2.5772
TraesCS6B01G062900	MOB kinase activator-like 1A	-2.57527
TraesCS5B01G235500	remorin family protein	-2.57517
TraesCS7B01G388300	uncharacterized protein LOC109784170	-2.57429
TraesCS2A01G454700	hypothetical protein TRIUR3_22998	-2.57417
TraesCS6B01G412600	glycosyltransferase family protein 2	-2.57345
TraesCS1D01G434600	disease resistance protein rpp13-like	-2.5732	-1.43249
TraesCS2B01G173200	peroxidase 2-like	-2.573
TraesCS2A01G523800	hypothetical protein TRIUR3_08221	-2.5726
TraesCS3D01G148200	basic leucine zipper 2-like	-2.57229
TraesCS3B01G533700	glucan endo-1,3-beta-D-glucosidase	-2.57185
TraesCS2A01G108000	class iii peroxidase	-2.5713
TraesCS3A01G071400	BTB POZ domain-containing At3g19850	-2.57111
TraesCSU01G024300	tricetin 3 -o-trimethyltransferase-like	-2.56671
TraesCS6A01G014700	disease resistance protein rpm1	-2.56662
TraesCS2D01G010400	ABC transporter B family member 4	-2.56617
TraesCS6D01G203900	40S ribosomal S11	-2.56345
TraesCS3B01G093500	endosomal targeting bro1-like domain-containing protein	-2.56287
TraesCS2D01G431700	xyloglucan endotransglucosylase hydrolase 24-like	-2.56211
TraesCS3D01G101300	non-classical arabinogalactan protein 30-like	-2.56178
TraesCS6A01G061200	ox1 sensitivity protein	-2.56138
TraesCS2B01G600200	4-hydroxy-7-methoxy-3-oxo-3,4-dihydro-2H-1,4-benzoxazin-2-yl glucoside beta-D-glucosidase chloroplastic	-2.55986		-1.07762
TraesCS1D01G454100	nbs-lrr type disease resistance protein	-2.55821
TraesCS3B01G518600	BURP domain-containing 13	-2.55671
TraesCS7D01G088000	early nodulin-93-like	-2.5567
TraesCS7A01G072600	UPF0481 At3g47200-like	-2.55538
TraesCS7D01G195400	peroxidase 1	-2.55535
TraesCS2B01G145700	4-alpha-glucanotransferase DPE2	-2.55497	0.723268	-1.39885
TraesCS6D01G231300	beta-expansin 4 precursor	-2.55342
TraesCS5A01G529400	LOB domain-containing 41-like	-2.55305
TraesCS7D01G308600	kelch repeat-containing protein at3g27220-like	-2.5527
TraesCS1A01G141900	rna-binding expressed	-2.55078	-1.14612
TraesCS3D01G362700	abc transporter b family member 5-like isoform x1	-2.55023
TraesCS1A01G210000	Cortical cell-delineating	-2.54825
TraesCS5B01G061100	hypothetical protein TRIUR3_01419	-2.54362
TraesCS4D01G348900	receptor-like protein kinase at4g00960	-2.54256
TraesCS3D01G293500	basic leucine zipper 6-like	-2.54145
TraesCSU01G138200	abc transporter a family member 7-like	-2.5405
TraesCS5B01G377900	iq domain-containing protein iqm2-like	-2.53886
TraesCS2A01G147700	peroxidase 2-like	-2.53759
TraesCS3D01G403800	stearoyl-	-2.53757
TraesCS7A01G307100	hypothetical protein	-2.53647
TraesCS4D01G031800	oxalate oxidase gf-	-2.53598
TraesCS2B01G609200	E3 ubiquitin- ligase HERC2	-2.53577
TraesCS7A01G091900	early nodulin-93-like	-2.53496
TraesCS3B01G162700	ervatamin-b-like	-2.53023
TraesCS3B01G284200	unnamed protein product	-2.53007
TraesCS7B01G018000	disease resistance protein rpm1-like	-2.5297
TraesCS4A01G238400	dna binding protein	-2.52942
TraesCS4B01G135900	fatty acid desaturase des3-like	-2.52929
TraesCS4A01G498800	u-box domain-containing protein 14	-2.52808
TraesCS2A01G455300	protein s-acyltransferase 21	-2.52801
TraesCS7B01G071100	cysteine-rich receptor-like protein kinase 25	-2.52642	-1.94993	-1.53848
TraesCS6B01G138400	squamosa promoter-binding-like protein 3	-2.52575
TraesCS6D01G177400	monosaccharide-sensing 2-like	-2.52476	-2.19719	-3.83844
TraesCS4B01G114000	uncharacterized protein LOC109748654	-2.52324
TraesCS6A01G220600	UDP-glycosyltransferase 82A1	-2.51939
TraesCS2B01G284700	uclacyanin 1-like	-2.51923
TraesCS2B01G067300	cyclopropane fatty acid synthase	-2.51909
TraesCS1B01G161600	---NA---	-2.51862
TraesCS6A01G390100	phosphatidylinositol n-acetyglucosaminlytransferase subunit p-related	-2.51757
TraesCS3A01G074500	premnaspirodiene oxygenase-like	-2.51649
TraesCS1B01G209200	tpr domain protein	-2.51417
TraesCS2D01G548900	auxin response factor 12	-2.51376
TraesCS4B01G076500	dna binding protein	-2.51232
TraesCS4D01G271900	alpha expansin partial	-2.51114
TraesCS5D01G537900	---NA---	-2.51098
TraesCS7D01G021300	disease resistance rpp13-like protein 3	-2.5093
TraesCS6D01G098500	squamosa promoter-binding 3	-2.50801	-2.99382	-1.15169
TraesCS4D01G017600	fe(2+) transport protein 1-like	-2.50784
TraesCS1B01G392200	ap2 erf and b3 domain-containing protein os05g0549800-like	-2.50783
TraesCS2B01G318400	probable serine threonine- kinase At1g01540	-2.5076
TraesCS7B01G375600	peroxidase 2	-2.5073
TraesCS3B01G587200	root cap 1	-2.50715
TraesCS7A01G408700	V-type proton ATPase subunit E	-2.50478
TraesCS7D01G195000	peroxidase 1	-2.50413
TraesCS1D01G215100	expansin-b6-like isoform x2	-2.50357		-1.98136
TraesCS4B01G247500	histone	-2.50318
TraesCS6D01G405200	monosaccharide-sensing protein 2-like	-2.50018
TraesCS5A01G029900	nuclear transcription factor y subunit a-10-like	-2.49559
TraesCS4D01G198000	probable rna-binding protein arp1 isoform x1	-2.49509
TraesCS6B01G079000	histone h4	-2.49151
TraesCS7A01G544900	phospholipase d alpha 2	-2.49133
TraesCS5D01G160800	retrovirus-related pol polyprotein from transposon tnt 1-94	-2.49112
TraesCS6A01G052200	disease resistance protein rga2-like	-2.49108		1.10106
TraesCS7A01G275000	hypothetical protein TRIUR3_33305	-2.49039
TraesCS2A01G436300	leucine-rich repeat extensin 3	-2.49
TraesCS4A01G235800	peroxidase 2	-2.48966
TraesCS1A01G318900	peroxidase 1-like	-2.48914
TraesCS2D01G301200	probable serine threonine- kinase At1g01540	-2.48766
TraesCS2B01G612900	protein detoxification 35-like	-2.48582
TraesCS5D01G244300	remorin family protein	-2.48545
TraesCS4A01G076000	protein nrt1 ptr family -like	-2.48525
TraesCS3A01G238000	Myosin heavy chain-like	-2.4849	-0.579141	-2.2838
TraesCS4B01G299500	root abundant factor	-2.48477
TraesCS6A01G110100	squamosa promoter-binding 3	-2.48441	-2.30049	-1.12055
TraesCS7D01G303800	probable nad h dehydrogenase fqr1-like 1	-2.4836
TraesCS4A01G122700	gdsl esterase lipase at4g16230-like	-2.48232
TraesCS5D01G546600	disease resistance RPP13 3	-2.48175
TraesCS1B01G330800	peroxidase 1-like	-2.48025
TraesCS1A01G135900	gdsl esterase lipase exl3	-2.47722
TraesCS7B01G099200	peroxidase 1	-2.47663
TraesCS3D01G284300	pistil-specific extensin-like protein	-2.47619
TraesCS2A01G531800	uncharacterized protein LOC109771601	-2.47424
TraesCS2A01G149500	kinesin-like protein kin-12c	-2.47271
TraesCS5B01G036100	caffeic acid o-methyltransferase	-2.472
TraesCS7D01G304000	uncharacterized protein LOC109768194	-2.47132
TraesCS4D01G270500	alpha expansin partial	-2.47116
TraesCS7B01G148100	fasciclin-like arabinogalactan protein 7	-2.46999
TraesCS6A01G090600	glycosyltransferase family 61 protein	-2.46842
TraesCS7A01G312200	kelch repeat-containing At3g27220	-2.46802
TraesCS1A01G274300	histone	-2.46761
TraesCS4D01G089600	cysteine-rich receptor-like protein kinase 25	-2.46614	-3.95617	-0.787434
TraesCS3D01G006000	keratin-associated 5-9-like	-2.46537
TraesCS3A01G378900	peroxidase 2-like	-2.46422
TraesCS3D01G177800	hypothetical protein F775_22255	-2.46298
TraesCS4A01G464900	disease resistance rpp13-like protein 3 isoform x1	-2.46073
TraesCS5D01G527800	alpha expansin partial	-2.4606
TraesCS5D01G046400	Bidirectional sugar transporter SWEET17	-2.45968
TraesCS1D01G011200	disease resistance rpp13-like protein 2	-2.45927
TraesCS5B01G354100	g-type lectin s-receptor-like serine threonine-protein kinase at1g11300	-2.4583
TraesCS6B01G014300	wali2	-2.45673
TraesCS2D01G024900	receptor kinase At4g00960	-2.45523
TraesCS4A01G294300	fe(2+) transport protein 1-like	-2.45497
TraesCS5A01G078800	microneme rhoptry antigen	-2.45485
TraesCS7B01G105100	pathogenesis-related protein prb1-2	-2.45394
TraesCS3B01G175000	gdsl esterase lipase at5g45910-like	-2.45245		-2.47664
TraesCS4B01G088100	pctp-like protein isoform x1	-2.45174
TraesCS1B01G469800	tetrahydrocannabinolic acid synthase-like	-2.45155
TraesCS3B01G478400	coatomer subunit beta -3	-2.45143
TraesCS3A01G123600	unnamed protein product	-2.45128
TraesCS4D01G120900	obtusifoliol 14-alpha demethylase	-2.45024	-1.98144	-1.42562
TraesCS3A01G276900	DUF1005 family	-2.44983
TraesCS2D01G025500	cysteine-rich receptor kinase 25	-2.44786	-2.36474	-2.17943
TraesCS4A01G067900	glucan endo- -beta-glucosidase 11-like	-2.44738
TraesCSU01G051900	beta- -glucanase	-2.44735
TraesCS4A01G416300	phosphate transporter protein	-2.44536
TraesCS7D01G461500	peroxidase 2	-2.44483
TraesCS3B01G163800	gdsl esterase lipase at5g45910-like	-2.44442
TraesCS5D01G526300	phytosulfokine receptor 2	-2.4416
TraesCS3A01G199800	mitochondrial uncoupling 1	-2.4414
TraesCS4A01G114600	probably inactive leucine-rich repeat receptor-like protein kinase imk2	-2.44062
TraesCS7A01G492400	auxin efflux carrier component 2	-2.43804
TraesCS3B01G449700	cysteine-rich receptor kinase 6	-2.43722
TraesCS3B01G286900	subtilisin-like protease	-2.4364
TraesCS1D01G265000	bzip transcription factor-like	-2.43618
TraesCS5B01G352500	serine threonine-protein kinase receptor	-2.43525
TraesCS7D01G356200	protein kinase xa21	-2.43512
TraesCS2B01G274800	l-ascorbate oxidase homolog	-2.43443
TraesCS1B01G299300	hypothetical protein TRIUR3_21122	-2.43431
TraesCS2B01G265800	transcription factor PCF6	-2.43401		-1.84459
TraesCS1D01G317900	peroxidase 1-like	-2.43309
TraesCS6A01G365500	serine-rich protein	-2.43295
TraesCS6A01G108000	leucine-rich repeat extensin 7	-2.43233
TraesCS1B01G013600	dirigent protein 15-like	-2.43203
TraesCS1B01G365300	peroxidase 1-like	-2.4313
TraesCS3D01G506200	protein detoxification 40-like	-2.42986
TraesCS7A01G409300	---NA---	-2.42916
TraesCS5B01G253700	probable lrr receptor-like serine threonine-protein kinase at4g26540	-2.42881
TraesCSU01G073300	fad nad -binding oxidoreductase family protein	-2.42807
TraesCS4D01G044500	l10-interacting myb domain-containing	-2.4277
TraesCS5A01G375700	iq domain-containing protein iqm2-like	-2.42724
TraesCS7D01G488900	---NA---	-2.42712
TraesCS7A01G385100	hypothetical protein TRIUR3_06994	-2.42649
TraesCS7D01G209800	transcription factor perianthia	-2.42591
TraesCS3B01G518700	BURP domain-containing 13	-2.42568
TraesCS2D01G432500	uncharacterized protein LOC109748503	-2.42536
TraesCS5D01G234400	gibberellin-regulated protein 6	-2.42371
TraesCS2D01G111500	disease resistance RGA4 isoform X1	-2.42281	-1.59483	-1.68276
TraesCS2D01G126600	4-alpha-glucanotransferase dpe2	-2.4222		-1.2526
TraesCS7D01G545100	benzyl alcohol o-benzoyltransferase-like	-2.42146
TraesCS5D01G087000	uncharacterized rna methyltransferase pc1998	-2.42138
TraesCS3B01G512300	root cap protein 1	-2.42132
TraesCS5B01G260800	calcium-binding ef hand family protein	-2.42128
TraesCS5B01G520200	ammonium transporter 3 member 2	-2.41995
TraesCS7D01G018600	probable carbohydrate esterase at4g34215	-2.41984
TraesCS5D01G262400	probable lrr receptor-like serine threonine-protein kinase at4g26540	-2.41894
TraesCS7B01G111700	endoglucanase 17	-2.41834
TraesCS6B01G201000	subtilisin-like protease	-2.41563
TraesCS2B01G455800	uncharacterized protein LOC109748503	-2.41519
TraesCS5B01G529000	patatin-like protein 2	-2.41519
TraesCS6D01G053800	MOB kinase activator-like 1A	-2.41495
TraesCS2B01G351900	fasciclin-like arabinogalactan 7	-2.4144
TraesCS6D01G367800	germin 1-1	-2.41232
TraesCS7D01G525000	cysteine-rich receptor-like protein kinase 6	-2.40878		-4.30095
TraesCS4D01G353400	obtusifoliol 14-alpha demethylase-like	-2.40468
TraesCS2D01G126400	berberine bridge enzyme-like 18	-2.40446
TraesCSU01G059000	root cap protein 1	-2.40213
TraesCS1D01G318500	peroxidase 1-like	-2.40066
TraesCS1B01G445300	mitogen-activated protein kinase 17	-2.39944
TraesCS2B01G485700	uncharacterized protein LOC109769152 isoform X3	-2.39708
TraesCS6B01G044300	high-affinity nitrate transporter -like	-2.3946
TraesCS5B01G133200	protein aatf	-2.39323
TraesCS1D01G213300	cortical cell-delineating protein	-2.39285
TraesCS5A01G097600	l-gulonolactone oxidase 2-like	-2.39171
TraesCS3B01G579500	Micronuclear linker histone poly	-2.39142
TraesCS6A01G090500	glycosyltransferase family 61 protein	-2.39117
TraesCS5D01G006800	cytochrome P450 94B3-like	-2.39097
TraesCS6D01G037500	expansin-b2-like	-2.39015
TraesCS3A01G366400	alpha-glucan H isozyme	-2.38999		-1.18334
TraesCS1A01G065500	hypothetical protein TRIUR3_05561	-2.38964
TraesCS7A01G111200	disease resistance RPP13 3	-2.38934		-1.55167
TraesCS1D01G378400	ap2 erf and b3 domain-containing protein os05g0549800-like	-2.38838
TraesCS3D01G107000	receptor-like serine threonine-protein kinase ale2 isoform x2	-2.38834
TraesCS7D01G437900	wound-responsive family protein	-2.38625
TraesCS1D01G288700	hypothetical protein TRIUR3_21122	-2.38585	-1.66551	0.908939
TraesCS5D01G357200	protein accelerated cell death 6-like	-2.38567
TraesCS6D01G226100	probable beta-D-xylosidase 2	-2.38555
TraesCS4B01G001200	lob domain-containing protein 29-like	-2.38507
TraesCS2A01G108200	cationic peroxidase 1-like	-2.38493
TraesCS4D01G357300	stem 28 kda glycoprotein	-2.38423
TraesCS4A01G330900	hypothetical protein TRIUR3_08765	-2.38326
TraesCS4B01G389400	cytochrome p450	-2.38251
TraesCS7A01G541200	cysteine-rich receptor-like protein kinase 6	-2.38241
TraesCS7B01G114300	transcription factor perianthia	-2.38118
TraesCS6A01G126200	tyrosine-sulfated glycopeptide receptor 1	-2.38047
TraesCS1B01G015800	32 kda protein	-2.38006
TraesCS2A01G212400	hypothetical protein TRIUR3_14157	-2.37955
TraesCS5B01G054200	nac domain-containing protein 21 22	-2.3786		-1.78865
TraesCS2D01G292900	protein transport protein sec23	-2.37858
TraesCS4A01G258100	lariat debranching enzyme	-2.37857
TraesCS2B01G535500	Endonuclease 2	-2.37716
TraesCS4A01G240100	cycloeucalenol cycloisomerase	-2.3765
TraesCS1B01G447400	disease resistance protein rpm1	-2.37576
TraesCS4B01G171000	peroxidase 56-like	-2.3754
TraesCS7B01G172700	hypothetical protein F775_25886	-2.37478
TraesCS2B01G050800	subtilisin-like protease	-2.37472
TraesCS4D01G315100	disease resistance rpp13-like protein 3	-2.37402
TraesCS5A01G172700	enoyl-	-2.37392
TraesCS3A01G142000	ervatamin-B-like	-2.37187
TraesCSU01G163200	peroxidase 1-like	-2.37167
TraesCS2B01G578500	auxin response factor 12	-2.37052
TraesCS3D01G155400	v-type proton atpase subunit e	-2.37042
TraesCS7B01G050000	calcineurin-like metallo-phosphoesterase superfamily protein	-2.36922
TraesCS3B01G026700	wat1-related protein at3g18200-like	-2.36868	-1.31853	-3.28314
TraesCS7A01G348600	GDSL esterase lipase At5g45910-like	-2.36807
TraesCS2D01G100500	thioredoxin-like 1- chloroplastic	-2.36801		-1.16476
TraesCS5D01G066500	hypothetical protein F775_42913	-2.36772
TraesCS2A01G507800	endonuclease 2	-2.36727
TraesCS4D01G205100	histone h2a-like	-2.36591
TraesCS5D01G006500	obtusifoliol 14-alpha demethylase-like	-2.36591
TraesCS2A01G100900	thioredoxin-like 1- chloroplastic	-2.36582		-1.17444
TraesCS5D01G253200	cyclin delta-2	-2.36535
TraesCSU01G216000	expansin expb8	-2.36531
TraesCS6B01G449200	rop guanine nucleotide exchange factor 3-like	-2.36421
TraesCS1A01G052300	GDSL esterase lipase LIP-4-like	-2.36418
TraesCS7B01G166200	phd finger protein rhinoceros-like	-2.36377
TraesCS6D01G373400	phosphatidylinositol n-acetyglucosaminlytransferase subunit p-related	-2.36099
TraesCS2A01G588100	MLO 14	-2.36069
TraesCS5B01G376500	expansin-b12 isoform x1	-2.3578
TraesCS4A01G264400	actin-1	-2.35699
TraesCS2D01G431300	transposon unclassified	-2.3565
TraesCS1D01G033500	wall-associated receptor kinase 3	-2.35554
TraesCS1D01G029100	disease resistance rpp13-like protein 3	-2.35483
TraesCS1D01G208000	24-methylenesterol c-methyltransferase 2	-2.35353
TraesCS2D01G281000	myosin heavy chain-related	-2.35318
TraesCS2B01G360100	STICHEL-like 2	-2.35231
TraesCS4A01G394900	peroxidase 2-like	-2.35203
TraesCS4A01G272900	b chain semi-active e176q mutant of rice a plant - glucosidase	-2.3517
TraesCS2B01G509700	organic cation carnitine transporter 4-like	-2.3513
TraesCS1A01G078100	peroxidase 5	-2.35093
TraesCS7B01G499300	s-norcoclaurine synthase	-2.35083
TraesCS7A01G102100	Disease resistance RPM1	-2.35082
TraesCS4B01G359800	l-gulonolactone oxidase	-2.34974
TraesCS6B01G044000	high-affinity nitrate transporter -like	-2.34965
TraesCS5B01G371600	---NA---	-2.34939		-3.91719
TraesCS2A01G149800	---NA---	-2.34866
TraesCS7D01G053600	scarecrow-like protein 28	-2.34763
TraesCS1A01G194700	web family protein chloroplastic	-2.34691
TraesCS4A01G392500	early nodulin-93-like	-2.34623
TraesCS4B01G013400	protein quirky	-2.34616
TraesCS1A01G318500	peroxidase 1-like	-2.34595
TraesCS5B01G269100	cinnamoyl- reductase 2-like	-2.34503
TraesCS3B01G563400	DETOXIFICATION 40	-2.34501	-0.872983	-0.607516
TraesCS7D01G546400	disease resistance protein rga3	-2.34439
TraesCS6A01G383000	Germin 1-1	-2.34365
TraesCS7A01G353900	berberine bridge enzyme-like 27	-2.3431
TraesCS7B01G017000	histone	-2.3431
TraesCS2A01G039000	g-type lectin s-receptor-like serine threonine-protein kinase at2g19130	-2.34235
TraesCS1B01G159800	rna-binding expressed	-2.34096		0.669854
TraesCS3B01G113700	lecithin-cholesterol acyltransferase-like 1	-2.33828
TraesCS4A01G217500	uncharacterized protein LOC109759216, partial	-2.33668
TraesCS1B01G445700	iron-phytosiderophore transporter ysl15-like	-2.33649
TraesCS7D01G402900	---NA---	-2.33644
TraesCS7D01G087500	early nodulin-93-like	-2.33634
TraesCS1B01G036000	32 kda protein	-2.33631
TraesCS4D01G361900	expansin-b4	-2.33374
TraesCS2D01G155000	---NA---	-2.33358
TraesCS3A01G096000	amino-acid permease BAT1 homolog isoform X1	-2.33083
TraesCS3A01G078600	Endosomal targeting BRO1-like domain-containing	-2.33079
TraesCS2A01G343500	aldose 1-epimerase-like	-2.32892
TraesCS5B01G434000	type iv inositol polyphosphate 5-phosphatase 7	-2.32812
TraesCS4A01G016600	homeobox-leucine zipper protein hox21	-2.32791
TraesCS7A01G262000	Peroxidase 55	-2.32771
TraesCS4A01G339200	low quality protein: expansin-a33-like	-2.32711
TraesCS2B01G484700	probable receptor kinase At1g30570	-2.32676
TraesCS7A01G119400	histone	-2.32483
TraesCS7D01G017100	aspartic proteinase nepenthesin-1	-2.32455
TraesCS1D01G318000	peroxidase 1-like	-2.32449
TraesCS7D01G059100	sulfite exporter family protein	-2.32121
TraesCS1B01G360000	leucine-rich repeat receptor-like protein kinase at2g19210	-2.321
TraesCS2A01G102700	protein pyricularia oryzae resistance 21-like	-2.32061
TraesCS6B01G144900	histone h2a	-2.31867
TraesCS1A01G100100	Endo-1,3 1,4-beta-D-glucanase	-2.31672
TraesCS6B01G049500	histone -like	-2.31663
TraesCS4D01G336800	cycloartenol-c-24-methyltransferase 1	-2.31513
TraesCS2D01G450200	xyloglucan galactosyltransferase katamari1 homolog	-2.31499
TraesCS3A01G523400	coatomer subunit beta -3	-2.3148
TraesCS3A01G472300	basic 7s globulin-like	-2.31431
TraesCS5B01G360200	histone-lysine n-methyltransferase atx4	-2.31376
TraesCS5A01G538000	expansin-b4	-2.3129
TraesCS6B01G449600	disease resistance protein rpp13	-2.31158
TraesCS1A01G082400	Chitinase 10	-2.31139
TraesCS4A01G493600	disease resistance protein rpp13	-2.30988
TraesCS2D01G154900	---NA---	-2.30949
TraesCS4B01G231800	protein nrt1 ptr family -like	-2.30825
TraesCSU01G038900	probable xyloglucan glycosyltransferase 3	-2.30819
TraesCS7A01G459400	L-ascorbate oxidase homolog	-2.30735
TraesCS3A01G108600	F-box At1g10780-like	-2.30715
TraesCS5A01G227000	gibberellin-regulated protein 12-like	-2.30676
TraesCS2B01G433800	carotenoid cleavage dioxygenase chloroplastic	-2.30645
TraesCS7A01G093600	early nodulin	-2.30594
TraesCS2B01G078000	disease resistance RPM1-like	-2.30551
TraesCS6B01G366500	Cysteine-rich receptor kinase 15	-2.30477
TraesCS2B01G174900	---NA---	-2.30473
TraesCS6A01G414300	disease resistance RPP13 3	-2.30266
TraesCS4B01G340100	peroxidase 1-like	-2.30219
TraesCS4D01G293100	uncharacterized protein LOC109756552	-2.30203
TraesCS2D01G424600	UPF0481 At3g47200-like	-2.30041
TraesCS4B01G317200	phosphate transporter protein	-2.29942
TraesCS7D01G207600	endoglucanase 17	-2.2981
TraesCS7D01G238100	uncharacterized wd repeat-containing protein	-2.29772		-0.533118
TraesCS5A01G140200	protein zinc induced facilitator-like 1-like isoform x2	-2.29696
TraesCS7B01G456300	burp domain-containing protein 12-like	-2.2956
TraesCS4B01G317100	phosphate transporter protein	-2.29548
TraesCS2A01G167600	dirigent protein 1-like	-2.295
TraesCS7A01G482000	Haloacid dehalogenase-like hydrolase domain-containing 3	-2.29224		-1.60171
TraesCS7D01G509800	---NA---	-2.29005
TraesCS3A01G303200	alpha-1,4-glucan- synthase [UDP-forming]	-2.28956
TraesCS1A01G415300	mitogen-activated protein kinase 17	-2.2894
TraesCS5B01G528700	alpha expansin partial	-2.28892
TraesCS5B01G278300	auxin-induced in root cultures protein 12-like	-2.28749
TraesCS5A01G038300	auxin response factor 6	-2.2871
TraesCS3D01G144600	tpr repeat-containing thioredoxin ttl1	-2.28691
TraesCS2B01G150600	abc transporter c family member 10-like	-2.28653
TraesCS1A01G318400	peroxidase 1-like	-2.28633
TraesCS3D01G111300	cytokinin dehydrogenase 1-like	-2.28577
TraesCS2D01G155100	---NA---	-2.28519
TraesCS5D01G045700	Auxin response factor 6	-2.28315
TraesCS3B01G094100	protein kinase and pp2c-like domain-containing protein	-2.28237
TraesCS2A01G452700	invertase inhibitor	-2.28216
TraesCS2B01G058400	serine carboxypeptidase-like 19	-2.28215
TraesCS3A01G235900	trichome birefringence-like 38	-2.28195
TraesCS5A01G025300	plant cysteine oxidase 2-like	-2.2817
TraesCS2B01G066000	DIBOA-glucoside dioxygenase BX6	-2.28141
TraesCS2D01G137700	gdsl esterase lipase	-2.28128
TraesCS7D01G555300	disease resistance protein rga3	-2.28048
TraesCS6D01G261200	invertase inhibitor	-2.2801
TraesCS7D01G095800	alpha- -galactosyltransferase gmh3-like	-2.27987	-5.11558	-2.11923
TraesCS4A01G410200	high-affinity potassium transporter	-2.27959
TraesCS1A01G016800	probable glutathione s-transferase gstu6	-2.27933
TraesCS4A01G464700	disease resistance protein rpm1	-2.27922
TraesCS6D01G131100	e3 ubiquitin-protein ligase lin-1	-2.27851
TraesCS3B01G262400	della protein gai-like	-2.27751
TraesCS2A01G488600	probable folate-biopterin transporter 2	-2.2757
TraesCS7B01G492000	disease resistance protein rga2-like	-2.27563
TraesCS2B01G337500	7-deoxyloganetin glucosyltransferase	-2.2756
TraesCS1B01G377100	endoglucanase 3	-2.27543
TraesCS4B01G360100	obtusifoliol 14-alpha demethylase-like	-2.27339
TraesCS1A01G290100	hypothetical protein TRIUR3_21122	-2.27292
TraesCS4D01G353500	l-gulonolactone oxidase	-2.27208
TraesCS1D01G126400	atp-dependent dna helicase ddx11	-2.27073
TraesCS3B01G144200	unnamed protein product	-2.27017
TraesCS4A01G180100	probable leucine-rich repeat receptor-like protein kinase imk3	-2.27006
TraesCS1B01G225800	expansin-b2-like	-2.26971
TraesCS2A01G004900	disease resistance protein rga3	-2.2697
TraesCS3B01G495400	aspartic ase nepenthesin-1-like	-2.26928
TraesCS3B01G104600	protein yls7-like	-2.26924
TraesCS4B01G331900	transcription factor bhlh93	-2.26907
TraesCS4D01G050800	actin-1	-2.26906
TraesCS4B01G031600	phosphatidylinositol n-acetyglucosaminlytransferase subunit p-related	-2.26856
TraesCS5A01G239200	uncharacterized protein LOC109763238	-2.26788
TraesCS7D01G525800	disease resistance protein rpm1	-2.26746
TraesCS7A01G094600	peroxidase 2-like	-2.26736
TraesCS3D01G322500	dna-3-methyladenine glycosylase i	-2.26318
TraesCS7A01G540100	protein accelerated cell death 6-like	-2.26261
TraesCS4D01G321400	protein o-linked-mannose beta- -n-acetylglucosaminyltransferase 2-like	-2.26239
TraesCS4A01G058700	gdp-mannose transporter gonst3 isoform x2	-2.26139	-3.37415
TraesCS6D01G054000	MOB kinase activator-like 1A	-2.26112
TraesCS5D01G059700	nac domain-containing protein 21 22	-2.26109		-2.44205
TraesCS4D01G020300	growth-regulating factor 2	-2.26083
TraesCS3B01G312900	polynucleotide 3 -phosphatase zdp	-2.26018
TraesCS2D01G459300	beta-expansin 1	-2.26
TraesCS5A01G169400	acetyl- cytosolic 1-like	-2.25988		-0.752468
TraesCS6D01G339800	mediator of rna polymerase ii transcription subunit 37c	-2.25933
TraesCS5A01G535400	qltg3-1	-2.25894
TraesCS2A01G149900	glycine-rich cell wall structural protein 1	-2.25859
TraesCS4D01G059600	growth-regulating factor 2	-2.25851
TraesCS3B01G542600	uncharacterized protein LOC109740749	-2.25676
TraesCS2D01G265400	peroxidase 1-like	-2.25483
TraesCS4A01G192500	obtusifoliol 14-alpha demethylase	-2.25392	-1.03997	-1.34819
TraesCS3B01G173900	v-type proton atpase subunit e	-2.25255
TraesCS7D01G204900	4-hydroxyphenylacetaldehyde oxime monooxygenase-like	-2.25254
TraesCS7D01G268500	phd finger protein rhinoceros-like	-2.25253
TraesCS1A01G078200	Peroxidase 5	-2.25165
TraesCS6D01G263300	65-kDa microtubule-associated 1	-2.25157
TraesCS7B01G228600	casparian strip membrane protein 1	-2.25151
TraesCS1A01G318600	peroxidase 1-like	-2.25138
TraesCS7D01G545800	coatomer subunit beta -2	-2.25082
TraesCS4A01G012800	solute carrier family 25 member 44	-2.24892
TraesCS6B01G014200	hypothetical protein F775_06086	-2.24874
TraesCS5A01G067300	kinesin-like protein kif15	-2.24865
TraesCS7A01G156100	beta-1,3-galactosyltransferase 6	-2.24852
TraesCS2B01G475400	uncharacterized protein LOC109765778	-2.24811
TraesCS2D01G483600	organic cation carnitine transporter 4-like	-2.24794
TraesCS3D01G473700	inactive disease susceptibility protein lov1	-2.24645
TraesCS3D01G545700	bifunctional epoxide hydrolase 2-like	-2.24517
TraesCS6B01G205500	serine carboxypeptidase-like 45	-2.24358
TraesCS1B01G095900	auxin transporter-like protein 3	-2.24345
TraesCS4A01G277000	antimicrobial peptides-like	-2.24237
TraesCS3A01G293700	basic leucine zipper 6	-2.24234
TraesCS3B01G098400	aldehyde dehydrogenase family protein	-2.24208
TraesCS7D01G223900	peroxidase 1-like	-2.24144
TraesCS2A01G434700	uncharacterized protein LOC109748503	-2.24095
TraesCS3B01G586300	root cap 1	-2.24046
TraesCS4A01G375200	mitochondrial metalloendopeptidase oma1	-2.23969
TraesCS2B01G209800	metal ion binding	-2.23888
TraesCS5B01G217800	glutamate receptor -like	-2.23842
TraesCS3B01G272700	fasciclin-like arabinogalactan protein 11	-2.23815
TraesCS1A01G429700	hypothetical protein TRIUR3_31532	-2.23608
TraesCS4A01G469800	probable glutathione s-transferase	-2.23588
TraesCS7D01G429900	probable 2-oxoglutarate-dependent dioxygenase at3g49630	-2.2358
TraesCS6A01G243900	probable beta-D-xylosidase 2	-2.23575
TraesCS1D01G141000	rna-binding expressed	-2.23523	-1.96088	1.24139
TraesCS7A01G204500	endoglucanase 17	-2.23404
TraesCS5B01G099700	respiratory burst oxidase homolog protein b-like	-2.2334
TraesCS6D01G165200	serine carboxypeptidase-like 45	-2.23336
TraesCS3A01G045500	Bowman-Birk type trypsin inhibitor	-2.23242
TraesCS2B01G212700	Transcription factor bHLH54	-2.22982
TraesCSU01G131100	undecaprenyl pyrophosphate synthetase	-2.2291
TraesCS7B01G318400	na+ k+ transporter	-2.22663		3.64552
TraesCS6B01G384000	probable LRR receptor-like serine threonine- kinase At1g51810	-2.22644
TraesCS4B01G126700	calmodulin binding protein	-2.2262
TraesCS3A01G369700	abc transporter b family member 5-like isoform x1	-2.22618
TraesCS2D01G527600	G-type lectin S-receptor-like serine threonine- kinase At2g19130	-2.22617
TraesCS2B01G050200	jacalin-related lectin 9-like	-2.22544
TraesCS5B01G004300	lrr receptor-like serine threonine-protein kinase fei 1	-2.22446
TraesCS1B01G014200	jacalin-related lectin 9-like	-2.2244
TraesCS2A01G302500	probable serine threonine-protein kinase at1g01540	-2.22189
TraesCS1B01G330200	peroxidase 1-like	-2.22151
TraesCS2B01G359700	hypothetical protein TRIUR3_08421	-2.22137
TraesCS1D01G143300	---NA---	-2.22127
TraesCS7D01G478800	auxin efflux carrier component 2	-2.2197
TraesCS4A01G363300	protein phosphatase 2c 36	-2.2188
TraesCS2B01G343100	ATPase GET3-like	-2.21736
TraesCS6B01G183400	squamosa promoter-binding 4	-2.21644
TraesCS1B01G012100	disease resistance protein rga4	-2.21626
TraesCS2D01G193700	transcription factor bhlh54	-2.21437
TraesCS6A01G155300	squamosa promoter-binding-like protein 4	-2.21408
TraesCS6A01G063400	histone	-2.21362
TraesCSU01G093400	histone	-2.21276
TraesCS6D01G406900	protein o-linked-mannose beta- -n-acetylglucosaminyltransferase 2-like	-2.21227
TraesCS3B01G127600	f-box protein at1g10780-like	-2.20973
TraesCS3A01G352200	Serine carboxypeptidase-like 27	-2.20916
TraesCS7A01G266300	PHD finger rhinoceros	-2.20865
TraesCS2A01G027700	cytochrome p450 99a2-like	-2.2081
TraesCS7A01G551800	beta-glucuronosyltransferase 14b-like	-2.2076
TraesCS1B01G431500	gdp-mannose -epimerase 1	-2.20753
TraesCS5D01G177200	enoyl-	-2.20734
TraesCS3D01G186900	uncharacterized protein LOC109739223	-2.20592
TraesCS2A01G399200	SPX domain-containing membrane _17046	-2.20589	1.45358	1.48905
TraesCS7B01G384700	cortical cell-delineating protein	-2.20586
TraesCS3D01G313200	expansin-a8-like	-2.20409
TraesCS4D01G026600	protein raftin 1b-like	-2.20357
TraesCS2D01G028200	disease resistance RPP13 3	-2.20346
TraesCS4A01G292600	hypothetical protein TRIUR3_05980	-2.20315
TraesCS1D01G444900	disease resistance protein rpp13-like	-2.203	-2.86343	-0.576188
TraesCS2A01G333200	kinesin kp1	-2.20167
TraesCS3A01G093400	Xyloglucan endotransglycosylase hydrolase 8	-2.20083
TraesCS3B01G333100	alpha-1,4-glucan- synthase [UDP-forming]	-2.20006
TraesCS2A01G024700	cysteine-rich receptor-like protein kinase 25	-2.19961	-2.40527	-3.15909
TraesCS6A01G172900	gdsl esterase lipase at2g04570-like	-2.19672
TraesCS7A01G142700	storage -like	-2.19517
TraesCS3D01G089600	protein yls7-like	-2.19476
TraesCS6B01G400500	uncharacterized protein LOC109742707	-2.19233
TraesCS2A01G558300	ft-interacting protein 1-like	-2.19161
TraesCS3D01G125200	uncharacterized protein LOC109769280	-2.19017
TraesCS7D01G237200	rna polymerase ii elongation factor ell3 isoform 1	-2.19002
TraesCS2A01G369500	hypothetical protein TRIUR3_17933	-2.18965
TraesCS2D01G188700	thaumatin-like protein 1b	-2.18922
TraesCS2A01G157200	probable mannan synthase 7	-2.18854
TraesCS3A01G398800	mutator-like transposase	-2.18767
TraesCS4A01G281200	phosphatidylinositol n-acetyglucosaminlytransferase subunit p-related	-2.1873
TraesCS3B01G231700	mitochondrial uncoupling protein 1-like	-2.18682
TraesCS1A01G212000	expansin-B6-like isoform X2	-2.18594		-3.37448
TraesCS5D01G145900	mannan endo-14-beta-mannosidase 6	-2.18587
TraesCS1D01G051400	nbs-lrr class disease resistance protein	-2.18553
TraesCS6B01G262100	UDP-glycosyltransferase 82A1	-2.1828
TraesCS3D01G172900	serine carboxypeptidase-like 33	-2.18265
TraesCS5A01G402900	hypothetical protein TRIUR3_15748	-2.1823
TraesCS3B01G449600	cysteine-rich receptor kinase 10 isoform X2	-2.18134
TraesCS5D01G168000	IQ-DOMAIN 14 isoform X1	-2.18029
TraesCS1B01G225700	expansin-b6-like isoform x2	-2.17951	-3.33205	-3.05195
TraesCS5D01G171200	wd repeat and hmg-box dna-binding protein 1	-2.17842
TraesCS3B01G034300	peroxidase 12	-2.17812
TraesCS3B01G202000	unnamed protein product	-2.17811
TraesCS3B01G513500	basic 7s globulin-like	-2.17806
TraesCS4A01G100200	histone h2a	-2.17745
TraesCS5D01G383000	nuclear transcription factor y subunit a-10-like	-2.17744
TraesCSU01G156500	diboa-glucoside dioxygenase bx6-like	-2.17739
TraesCS1D01G444600	disease resistance rpp13-like protein 3	-2.17726
TraesCS5B01G568300	hypothetical protein F775_04358	-2.17686
TraesCS5B01G015700	alpha-amylase trypsin inhibitor-like	-2.17553
TraesCS7A01G551400	e3 ubiquitin-protein ligase atl6-like	-2.175
TraesCS4A01G101200	kinesin-like protein kin-5b	-2.17475
TraesCS4B01G368600	cortical cell-delineating protein	-2.17263
TraesCS6D01G406800	protein o-linked-mannose beta- -n-acetylglucosaminyltransferase 2-like	-2.16971
TraesCS5B01G007000	cytochrome p450	-2.16916		-2.13698
TraesCS3D01G093700	xyloglucan endotransglycosylase hydrolase protein 8	-2.16821
TraesCS3D01G328700	probable lrr receptor-like serine threonine-protein kinase at1g51810	-2.16696	-2.57759
TraesCS6B01G082200	histone	-2.16656
TraesCS7B01G172400	hypothetical protein TRIUR3_33305	-2.1664
TraesCS4A01G321300	inactive poly	-2.16595	0.897594
TraesCS7D01G195100	peroxidase 1	-2.16592
TraesCS7B01G099600	peroxidase 1	-2.16574
TraesCS3B01G410200	histone	-2.16552
TraesCS5B01G468700	polygalacturonase adpg1-like	-2.16489
TraesCS4D01G019000	uncharacterized protein LOC109761052 isoform X1	-2.16457
TraesCS1B01G439300	disease resistance rpp13-like protein 3	-2.16427
TraesCS7D01G336000	arabinogalactan peptide 16-like	-2.16399
TraesCS2D01G035400	acetyl- cytosolic 1	-2.16255		-1.95866
TraesCS3A01G211900	light stress-responsive one-helix -like	-2.16183	-1.46356	-1.52061
TraesCS1D01G046100	beta-hexosaminidase 1	-2.16111	-1.82227	-0.745383
TraesCS3B01G425500	MRP-like ABC transporter	-2.1608
TraesCS7B01G305700	lipid transfer-like protein vas	-2.15983
TraesCS2D01G059900	acyl transferase 15-like	-2.15935
TraesCS1B01G376600	histone H4	-2.15884
TraesCS4D01G289600	ccaat-binding transcription factor b	-2.1588
TraesCS2B01G348700	Kinesin KP1	-2.15838
TraesCS2D01G080400	glucuronyltransferase 43	-2.15834
TraesCS4B01G169600	transcription factor rf2b	-2.15752
TraesCS6D01G106800	histone H2A	-2.15693
TraesCS2B01G247700	protein detoxification 40	-2.15617	-2.10179	-2.05553
TraesCS7B01G099400	peroxidase 1	-2.15582
TraesCS3A01G102500	histone -like	-2.15509
TraesCS6D01G061300	histone	-2.15498
TraesCS2B01G561000	uncharacterized protein LOC109771598	-2.1544
TraesCS2B01G241700	cysteine-rich receptor kinase 6	-2.15428
TraesCS6B01G145200	histone h2a	-2.1535
TraesCS1D01G315500	trifunctional udp-glucose -dehydratase udp-4-keto-6-deoxy-d-glucose -epimerase udp-4-keto-l-rhamnose-reductase rhm1-like	-2.15326
TraesCS6D01G046600	histone	-2.15173
TraesCS2B01G398500	probable methyltransferase at1g27930	-2.15157
TraesCS6D01G040500	protein	-2.15124
TraesCS5D01G314400	ethylene-responsive transcription factor erf094-like	-2.15121
TraesCS7D01G531200	phospholipase d alpha 2	-2.15121
TraesCS2D01G409000	14 kDa proline-rich	-2.1506
TraesCS7D01G236400	glycosyltransferase ago61	-2.14975
TraesCS5B01G501700	gdp-mannose transporter gonst1-like	-2.14942
TraesCS2B01G475800	protein MARD1-like	-2.14845
TraesCS3A01G141400	GDSL esterase lipase At5g45910	-2.14819
TraesCS4D01G345200	uncharacterized protein LOC109776723	-2.14655
TraesCS4A01G488300	disease resistance rpp13-like protein 3 isoform x1	-2.14654
TraesCS7B01G016000	histone	-2.1462
TraesCS7B01G347800	chitin-binding lectin 1-like	-2.14589
TraesCS5A01G036600	kinesin-related protein13	-2.14395
TraesCS1B01G283700	histone	-2.14307
TraesCS3A01G499300	protein detoxification 40-like	-2.14255
TraesCS6B01G042000	mdis1-interacting receptor like kinase 1-like	-2.14229
TraesCS2A01G455400	ring-h2 finger protein atl80	-2.14217	-2.30448
TraesCS6D01G010400	hypothetical protein F775_06086	-2.14198
TraesCS7A01G491000	histone -like	-2.14186
TraesCS3B01G038300	bowman-birk type trypsin inhibitor	-2.14042
TraesCS6A01G419400	O-linked-mannose beta-1,4-N-acetylglucosaminyltransferase 2	-2.14031
TraesCS2D01G210300	hypothetical protein TRIUR3_01140	-2.13981
TraesCS2A01G453700	hypothetical protein TRIUR3_15593	-2.13977
TraesCS4A01G250200	uncharacterized protein LOC109773368	-2.13883
TraesCS4A01G259500	phosphatidylinositol transfer protein pdr17	-2.13812
TraesCS5B01G375500	nuclear transcription factor y subunit a-10-like	-2.13791
TraesCS1A01G253400	phosphate dikinase 2	-2.13707	1.70687
TraesCS2B01G483500	LRR receptor-like serine threonine- kinase FLS2	-2.13685
TraesCS7B01G465400	transcription factor bhlh93	-2.13612
TraesCS7A01G167600	spidroin-1-like isoform X2	-2.13578
TraesCS5D01G359700	fanconi anemia group j protein homolog	-2.13429
TraesCS1B01G099900	hypothetical protein TRIUR3_26192	-2.13425
TraesCS2D01G497300	tropinone reductase homolog At2g29290-like	-2.13364
TraesCS7D01G120800	serine carboxypeptidase-like 18	-2.1336
TraesCS2B01G540400	probable inactive receptor kinase At5g67200	-2.13341
TraesCS3D01G218300	kinesin-like protein kif19	-2.13301
TraesCS1B01G447000	disease resistance protein rpm1	-2.13175
TraesCS6A01G040400	Histone	-2.13133
TraesCS5D01G386300	aspartyl protease family protein at5g10770-like	-2.13101
TraesCS6A01G034800	histone -like	-2.13088
TraesCS3A01G168200	glucan endo-1,3-beta-D-glucosidase	-2.13015
TraesCS5D01G182600	adp-glucose pyrophosphorylase small subunit	-2.12981
TraesCS3B01G352500	receptor-like serine threonine- kinase SD1-8	-2.12959
TraesCS2B01G425600	plasma membrane intrinsic	-2.12926		2.30818
TraesCS5A01G189400	major facilitator superfamily protein	-2.12856
TraesCS6B01G044100	high-affinity nitrate transporter -like	-2.12709
TraesCS2D01G462600	premnaspirodiene oxygenase	-2.12676
TraesCS3B01G266500	myosin heavy chain-like	-2.12669		-2.95857
TraesCS6A01G364100	7-deoxyloganetin glucosyltransferase	-2.12525
TraesCS2A01G230400	transcription factor myb86	-2.12403
TraesCS6B01G101600	F-box At5g03970-like	-2.12395		-2.37379
TraesCS7A01G395200	adenine DNA glycosylase	-2.1236
TraesCS4D01G352200	respiratory burst oxidase homolog protein b	-2.12358		0.794804
TraesCS3D01G091700	lob domain-containing protein 41	-2.12349
TraesCS3D01G098600	lecithin-cholesterol acyltransferase-like 1	-2.12323
TraesCS3B01G402700	nucleobase-ascorbate transporter 12	-2.12271
TraesCS6D01G162400	subtilisin-like protease	-2.12226
TraesCS4D01G111500	hypothetical protein F775_15167	-2.12174
TraesCS5D01G074200	uncharacterized protein LOC109764817	-2.12151
TraesCS7D01G383300	germin-like protein 8-4	-2.12108
TraesCS2D01G433600	leucine-rich repeat extensin 3	-2.12009
TraesCS7D01G461200	peroxidase 2	-2.11958
TraesCS7B01G495800	coatomer subunit beta -2	-2.11924
TraesCS2B01G237600	uncharacterized protein LOC109763209	-2.11914
TraesCS6D01G043600	transcription factor laf1-like	-2.11906
TraesCS4B01G041100	b chain semi-active e176q mutant of rice a plant - glucosidase	-2.11901
TraesCS7D01G096900	histone	-2.11846
TraesCS3A01G316700	sphingosine kinase 2-like	-2.1163		-1.72967
TraesCS7D01G063500	probable lysophospholipase bodyguard 3	-2.11621		-2.09955
TraesCS7A01G539200	polyamine oxidase	-2.11606
TraesCS3A01G143000	TPR repeat-containing thioredoxin TTL1	-2.11538
TraesCS1D01G138700	gdsl esterase lipase exl3-like	-2.11466
TraesCS5A01G023600	glycosyltransferase family 61 protein	-2.11432
TraesCS3D01G454200	probable leucine-rich repeat receptor-like protein kinase at5g49770	-2.1141
TraesCS3B01G596000	unnamed protein product	-2.11388
TraesCS6B01G053100	transcription factor LAF1-like	-2.1134
TraesCS1B01G268200	protein nrt1 ptr family	-2.11328
TraesCS5A01G357600	histone-lysine n-methyltransferase atx2	-2.11265
TraesCS7B01G394500	histone	-2.11199
TraesCS4A01G139500	cell cycle checkpoint control protein rad9a	-2.11173
TraesCS4A01G242700	protein cup-shaped cotyledon 2	-2.10845
TraesCS3D01G031800	peroxidase 12	-2.10686
TraesCS2D01G019600	disease resistance protein rpm1	-2.10658
TraesCS2B01G451000	SAUR20 - auxin-responsive SAUR family member	-2.1065
TraesCS4A01G034400	alpha-expansin 11 precursor family protein	-2.10601
TraesCS3D01G238400	myosin heavy chain-like	-2.10575
TraesCS5D01G366600	disease resistance rpp13-like protein 3	-2.10554
TraesCS2D01G163400	fbd-associated f-box protein at1g61330	-2.1048
TraesCS3A01G257500	ABC transporter B family member 4	-2.10473		1.36321
TraesCS2A01G069400	plastid acetyl- carboxylase	-2.10339		-0.798932
TraesCS6A01G296900	2-oxoglutarate-dependent dioxygenase	-2.1032
TraesCS6D01G037700	expansin-b2-like	-2.10278
TraesCS2B01G595100	MLO 14	-2.10275
TraesCS1A01G360700	endoglucanase 3	-2.10274
TraesCS7D01G214900	calcium calmodulin-regulated receptor-like kinase 2	-2.10238	-1.46362	-1.45308
TraesCS2A01G106700	cationic peroxidase 1-like	-2.10176		-2.44113
TraesCS3D01G257500	abc transporter b family member 4-like	-2.10154
TraesCS5B01G170100	enoyl-[acyl-carrier- ] reductase [NADH] chloroplastic	-2.10138
TraesCS2A01G474200	uncharacterized protein LOC109767990	-2.10111
TraesCS7D01G355500	pollen-specific leucine-rich repeat extensin-like protein 1	-2.10053
TraesCS2A01G380300	Auxin response factor 8	-2.0998
TraesCS7B01G015200	subtilisin-like protease	-2.09975
TraesCS4B01G199400	protein starmaker-like isoform x1	-2.09974
TraesCS6A01G075200	histone H4	-2.09964
TraesCS6D01G145200	squamosa promoter-binding 4	-2.0985
TraesCS7D01G279900	serine carboxypeptidase-like 51	-2.09818	-0.648907
TraesCS6B01G064900	disease resistance RPP13 2	-2.09808
TraesCS5B01G104800	dna binding	-2.09747
TraesCS5D01G535500	exp33_orysj ame: full=expansin-a33 ame: full=alpha-expansin-33 ame: full= 33 ame: full= 33 flags: precursor	-2.0971
TraesCS1B01G162900	probable calcium-binding protein cml12	-2.09684		-1.46968
TraesCS6D01G033300	MDIS1-interacting receptor like kinase 1-like	-2.09673
TraesCS4B01G227000	glycosyl hydrolase family 10 protein	-2.09593
TraesCS4B01G375200	expansin-b4	-2.09429
TraesCS7D01G134000	myosin heavy chain-related	-2.09397
TraesCS7B01G466500	gdsl esterase lipase	-2.09395
TraesCS6D01G069500	Wall-associated receptor kinase 2	-2.09377
TraesCS7B01G394700	histone -like	-2.09368
TraesCS5A01G525500	aquaporin nip3-2	-2.09356
TraesCSU01G102000	disease resistance protein rpm1	-2.09326
TraesCS2A01G400600	cytochrome P450 87A3	-2.09307
TraesCS3A01G141700	ervatamin-B-like	-2.09206
TraesCS7A01G040700	argonaute1b	-2.09102	-2.46198	-0.90466
TraesCS6A01G290200	protein trichome birefringence-like 20	-2.09031
TraesCS1A01G082300	hypothetical protein TRIUR3_26192	-2.08854
TraesCS4B01G340200	peroxidase 1-like	-2.08845
TraesCS3B01G255700	ovate protein	-2.08774
TraesCS1B01G386700	histone -like	-2.08586
TraesCS7D01G393100	cytochrome p450 cyp73a100-like	-2.08562
TraesCS3A01G157000	type A-like cyclin	-2.08521
TraesCS1B01G045900	disease resistance protein rpm1	-2.08483
TraesCS4D01G103900	dirigent protein 1-like	-2.08483
TraesCS7A01G396100	cinnamoyl- reductase 2	-2.08471
TraesCS7B01G327700	xyloglucan endotransglycosylase	-2.0846
TraesCS7B01G211400	7-deoxyloganetin glucosyltransferase-like	-2.08458
TraesCS2A01G289300	Potassium transporter 1	-2.08309	-1.08773
TraesCS1D01G070300	hypothetical protein TRIUR3_21794	-2.08297	-4.09181	1.12
TraesCS3D01G135800	protein phloem protein 2-like a1-like	-2.08204
TraesCS3D01G312100	uncharacterized protein At1g27050	-2.08198
TraesCS4D01G176800	uncharacterized conserved protein ucp022280	-2.08075
TraesCS7A01G089900	probable disease resistance At1g61300 isoform X1	-2.08048
TraesCS4A01G352900	ammonium transporter 3 member 2	-2.08047
TraesCS4B01G050600	actin-1	-2.08033		-1.35329
TraesCS5A01G155700	retrovirus-related pol polyprotein from transposon tnt 1-94	-2.07999
TraesCS2B01G613200	flavonoid 3 -hydroxylase	-2.07848
TraesCS5A01G547000	dehydrodolichyl diphosphate synthase 2-like	-2.07616
TraesCS4A01G106800	probable rna-binding protein arp1 isoform x2	-2.07589
TraesCS3D01G298600	udp-arabinopyranose mutase 1	-2.07551		3.48082
TraesCS2D01G356300	calcium-binding ef hand family protein	-2.07542		1.02943
TraesCS1A01G219100	FK506-binding 5 isoform X1	-2.0753
TraesCS3A01G139100	aquaporin NIP1-1-like	-2.07506
TraesCS4D01G031600	oxalate oxidase gf-	-2.07469
TraesCS5B01G260900	jmjc domain-containing protein 7 isoform x1	-2.07455
TraesCS2D01G091100	STRUBBELIG-RECEPTOR FAMILY 5-like	-2.07438	-3.0281
TraesCS6A01G141800	E3 ubiquitin- ligase LIN-1	-2.07396
TraesCS5D01G031600	plant cysteine oxidase 2-like	-2.07367		1.28214
TraesCS2A01G396500	FATTY ACID EXPORT chloroplastic	-2.07367
TraesCS7A01G093100	early nodulin-93-like	-2.07317
TraesCS2B01G008400	L-type lectin-domain containing receptor kinase -like	-2.07288
TraesCS1A01G419600	adp-glucose pyrophosphorylase large subunit	-2.07259
TraesCS4A01G392700	---NA---	-2.07187
TraesCS5A01G148900	hypoxia-responsive family protein	-2.07085	-2.39416	-4.34245
TraesCS2B01G581800	vacuolar defense	-2.07072
TraesCS5D01G172100	fasciclin-like arabinogalactan protein 2	-2.06913
TraesCS3A01G426400	probable histone acetyltransferase hac-like 1	-2.06787
TraesCS5D01G054300	germin-like protein 8-4	-2.06707
TraesCS3B01G291700	phosphomethylethanolamine N-methyltransferase	-2.0656		3.57822
TraesCS4B01G283600	major facilitator superfamily domain-containing protein 12-like	-2.06458
TraesCS7B01G335600	thaumatin-like protein	-2.06323
TraesCS2B01G389900	sphingolipid delta(4)-desaturase DES1-like	-2.06182
TraesCS5D01G228400	WAT1-related At4g30420-like	-2.06103
TraesCS3D01G464800	sulfotransferase 16	-2.06033		-2.17545
TraesCS4D01G050600	udp-glucose 6-dehydrogenase 5	-2.06024
TraesCS4A01G110300	mitogen-activated protein kinase kinase kinase 2-like	-2.05933
TraesCS1A01G146800	hypothetical protein TRIUR3_21257	-2.05869
TraesCS3A01G324700	Blue copper	-2.05813
TraesCS6B01G214100	beta-galactosidase 4	-2.05809
TraesCS7D01G468900	haloacid dehalogenase-like hydrolase domain-containing protein 3	-2.05756		-0.940106
TraesCS6A01G268900	cell division cycle cofactor of apc complex-like	-2.05753
TraesCS2B01G497700	uncharacterized protein LOC109767990	-2.05668
TraesCS2B01G476300	uncharacterized protein LOC109764749	-2.05649
TraesCS7A01G064300	sulfite exporter family protein	-2.05628
TraesCS2D01G345700	FLOWERING LOCUS T	-2.05612
TraesCS4B01G189600	probably inactive leucine-rich repeat receptor-like protein kinase imk2	-2.05356
TraesCS1A01G402500	gdp-mannose -epimerase 1	-2.0515		-2.19822
TraesCS2A01G043100	receptor-like protein kinase at4g00960 isoform x1	-2.0509
TraesCS5B01G176800	uncharacterized protein LOC109758006	-2.05082
TraesCS5B01G058300	f-box lrr-repeat protein 17	-2.05021
TraesCS2B01G463600	O-linked-mannose beta-1,4-N-acetylglucosaminyltransferase 2 isoform X3	-2.04957
TraesCS7B01G031600	fad binding protein	-2.0491
TraesCS7B01G210800	protein chloroplastic-like	-2.04789
TraesCS1D01G162800	monocopper oxidase-like protein sku5	-2.04712
TraesCS1D01G083800	uncharacterized protein LOC109786852	-2.04632
TraesCS1B01G468800	protein kinase domain containing protein expressed	-2.04585
TraesCS7B01G375400	carboxyl-terminal proteinase	-2.04568
TraesCS7D01G402700	---NA---	-2.04462
TraesCS1A01G318200	peroxidase 1-like	-2.0444
TraesCS3B01G569900	wheat leaf rust resistance	-2.04211
TraesCS4A01G025400	zinc transporter 9-like	-2.04175
TraesCS5A01G523500	probable low-specificity l-threonine aldolase 1	-2.0414
TraesCS5D01G029400	glycosyltransferase family 61 protein	-2.04075
TraesCS7D01G305100	polycomb group protein fie2	-2.04053
TraesCS6B01G071200	peroxidase 70	-2.03969
TraesCS2D01G340400	STICHEL-like 2	-2.03908
TraesCS6D01G025700	pto-interacting 1-like isoform X3	-2.03838
TraesCS5B01G160400	protein iq-domain 14-like isoform x1	-2.03832
TraesCS5B01G557500	inactive poly	-2.038
TraesCS3D01G210900	probable leucine-rich repeat receptor-like protein kinase at5g63930	-2.03779
TraesCS2D01G107300	cationic peroxidase 1	-2.03771
TraesCS5A01G237300	remorin family protein	-2.03746
TraesCS2D01G542300	exocyst complex component EXO70A1-like	-2.0374
TraesCS4A01G023100	dna topoisomerase 3-alpha isoform x1	-2.03658
TraesCS6A01G416400	two-component response regulator ORR3 isoform X1	-2.03639
TraesCS3D01G079100	Endosomal targeting BRO1-like domain-containing	-2.03468
TraesCS3B01G501900	probable leucine-rich repeat receptor-like protein kinase at5g49770	-2.03421
TraesCS2A01G433100	transposon unclassified	-2.03418
TraesCS4B01G302800	aspartyl protease 25	-2.03407
TraesCS1A01G205100	NEP1-interacting -like 1	-2.0338
TraesCS4B01G180900	hypothetical protein F775_09719	-2.03374
TraesCS3D01G274600	gata transcription factor 12	-2.03319
TraesCS5B01G241500	transcription termination factor chloroplastic-like	-2.03306
TraesCS6D01G131000	protein jason	-2.03294
TraesCS2B01G052200	uncharacterized protein LOC109759722	-2.03251
TraesCS1B01G026500	disease resistance protein rpm1	-2.03194
TraesCS6B01G078900	histone h4	-2.03146
TraesCS1D01G389900	gdsl esterase lipase at5g45910-like	-2.03128
TraesCS5B01G284100	skp1-like protein 4	-2.03124	-1.3303	-3.99765
TraesCS1B01G321700	formiminotransferase- expressed	-2.03074
TraesCS5D01G151800	predicted protein	-2.03062
TraesCS1D01G288800	hypothetical protein F775_44008	-2.02984	-1.79301	0.786337
TraesCS2D01G462000	LRR receptor-like serine threonine- kinase FLS2	-2.02972
TraesCS3B01G329000	katanin p60 ATPase-containing subunit A-like 2	-2.02879
TraesCS7A01G124800	dirigent 5-like	-2.02843
TraesCS5B01G040800	bidirectional sugar transporter sweet17-like	-2.02804
TraesCS6B01G169900	protein jason	-2.02736
TraesCS5D01G146500	cytochrome p450 714c3-like	-2.02659
TraesCS4B01G313400	cortical cell-delineating	-2.02606
TraesCS2B01G369700	uncharacterized protein LOC109736352	-2.02557
TraesCS3B01G342500	beta-glucuronosyltransferase 14a-like	-2.02439
TraesCS6A01G134700	uncharacterized protein LOC109781330	-2.0234	-1.01939
TraesCS2B01G495500	probable histidine kinase 1	-2.02322
TraesCS1B01G254700	e3 ubiquitin-protein ligase rlim	-2.0226
TraesCS7A01G479700	ureide permease 2-like	-2.02231	-2.33932	-0.994833
TraesCS2B01G222700	carboxyl-terminal ase	-2.02228
TraesCS6D01G111000	probable C-terminal domain small phosphatase	-2.02094
TraesCS7A01G418100	auxin-induced X15	-2.0208
TraesCS3D01G415300	lipid-transfer protein dir1	-2.02068
TraesCS2D01G287300	high-affinity potassium transporter	-2.0204		0.620157
TraesCS1A01G390300	glutamate receptor	-2.01905
TraesCS1B01G167700	probable leucine-rich repeat receptor-like protein kinase at1g35710	-2.01871	2.22814	1.07157
TraesCS1A01G236000	RNA-binding BRN1	-2.0186
TraesCS3B01G454900	lipid-transfer DIR1	-2.01841
TraesCS6A01G281900	---NA---	-2.0184
TraesCS2D01G486200	receptor-like serine threonine-protein kinase sd1-8	-2.01721
TraesCS5A01G129800	probable glycosyltransferase 2	-2.0171
TraesCS7D01G529200	transcription factor bhlh93	-2.01707
TraesCS7B01G259200	aldehyde dehydrogenase family 2 member c4	-2.01585
TraesCS1B01G386400	histone -like	-2.01533
TraesCS1D01G011100	probable carnitine racemase - arabidopsis	-2.01472
TraesCS1A01G129300	MYB DNA-binding domain superfamily	-2.01442
TraesCS6A01G029100	mdis1-interacting receptor like kinase 1-like	-2.01326
TraesCS2D01G163200	ribonuclease 1	-2.01275
TraesCS5D01G412900	hypothetical protein TRIUR3_15748	-2.01256
TraesCS7A01G446900	auxin response factor 18	-2.01074
TraesCS7D01G096000	disease resistance protein rpm1	-2.01053
TraesCS2B01G591800	PLAT domain-containing 2-like	-2.01033
TraesCS6B01G187200	protein trichome birefringence-like 19	-2.01008
TraesCS5A01G432000	type iv inositol polyphosphate 5-phosphatase 7	-2.00956
TraesCS5D01G450900	alpha-expansin 24	-2.00947
TraesCS3D01G191300	expansin-a11-like isoform x1	-2.00914
TraesCS6A01G061300	histone h4	-2.00914
TraesCS3D01G244900	fasciclin-like arabinogalactan protein 11	-2.00653
TraesCS2A01G258600	blue copper -like	-2.00649
TraesCS2A01G106900	b12d protein	-2.00616
TraesCS7A01G295000	CAP-Gly domain-containing linker 1	-2.00581
TraesCS5B01G441700	casp-like protein 1u3	-2.00493
TraesCS5D01G331900	disease resistance protein rpp13-like	-2.00482	-3.79356	-1.23663
TraesCS4B01G343200	disease resistance rpp13-like protein 3	-2.00439
TraesCS4B01G369200	omega-hydroxypalmitate o-feruloyl transferase-like	-2.00416
TraesCS4B01G231500	protein nrt1 ptr family -like isoform x2	-2.00394
TraesCS3A01G258800	phosphomethylethanolamine N-methyltransferase	-2.00349	-1.48769
TraesCS7B01G461600	cysteine-rich receptor-like protein kinase 6	-2.00228		-2.00333
TraesCS1A01G236900	kinase superfamily	-2.00195
TraesCS2B01G050100	jacalin-related lectin 9-like	-2.00112
TraesCS1D01G251900	l-gulonolactone oxidase 2-like	-2.00109
TraesCS2B01G274300	ankyrin repeat domain-containing protein 13c-like	-2.00072
TraesCS4A01G212400	cysteine synthase	-2.00049
TraesCS4D01G237600	u-box domain-containing protein 30-like	-1.99918
TraesCS4B01G062600	cathepsin b-like	-1.99804		-1.86425
TraesCS1B01G464700	hypothetical protein TRIUR3_31532	-1.99801
TraesCS3B01G108700	xyloglucan endotransglycosylase hydrolase protein 8	-1.99783
TraesCS5A01G352400	glucose 6-phosphate dehydrogenase	-1.99767
TraesCS1B01G327200	trifunctional udp-glucose -dehydratase udp-4-keto-6-deoxy-d-glucose -epimerase udp-4-keto-l-rhamnose-reductase rhm1-like	-1.99754
TraesCS2B01G535800	Endonuclease 2	-1.99751
TraesCS6B01G368600	subtilisin-like protease	-1.99704
TraesCS2B01G372500	Peroxidase 43	-1.99649
TraesCS3B01G176000	predicted protein	-1.99643	-2.90726	-3.47652
TraesCS6D01G270900	transcription factor bim2-like isoform x1	-1.99508	2.92284	2.28045
TraesCS5B01G509200	duf4378 domain protein	-1.99496
TraesCS1A01G168100	serine carboxypeptidase-like 51	-1.99366		-2.57396
TraesCS4B01G358800	respiratory burst oxidase homolog protein b	-1.99332
TraesCS3D01G038200	hipl1 protein	-1.99262
TraesCS4B01G122800	obtusifoliol 14-alpha demethylase	-1.99234
TraesCS5A01G025200	plant cysteine oxidase 2-like	-1.99168	2.27343	2.365
TraesCS4D01G282300	major facilitator superfamily domain-containing protein 12-like	-1.99145
TraesCS1A01G424300	probable protein abil4	-1.99127
TraesCSU01G128000	germin-like protein 8-11	-1.9905
TraesCS6A01G061500	histone	-1.98928
TraesCS2A01G355800	peroxidase 43	-1.98855
TraesCS5D01G180900	sub1a-2 protein	-1.98671		-4.64164
TraesCS1D01G051100	burp domain-containing protein 13-like	-1.98599
TraesCS5D01G499100	nucleobase-ascorbate transporter 6-like	-1.98596
TraesCS3D01G221000	neural wiskott-aldrich syndrome	-1.98526
TraesCS3D01G023600	G-type lectin S-receptor-like serine threonine- kinase At1g11300	-1.98411
TraesCS4D01G226400	salt tolerant-related protein	-1.98399
TraesCS2A01G487500	kinesin-like calmodulin-binding	-1.98334
TraesCS2D01G154700	serine threonine-protein kinase haspin homolog	-1.98227
TraesCS7D01G530300	gdsl esterase lipase	-1.98086
TraesCS5B01G171500	NAD-dependent Gfo Idh family	-1.98076		-0.914304
TraesCS2D01G507900	Endonuclease 2	-1.97977
TraesCS3B01G141700	abc transporter g family member 31	-1.9797
TraesCS5D01G439900	type I inositol polyphosphate 5-phosphatase 4	-1.97928
TraesCS3A01G400000	fructokinase 1	-1.9787
TraesCS2D01G220900	beta-amylase	-1.97825
TraesCS6B01G086000	f-box protein at5g03970-like	-1.97825
TraesCS1D01G233300	histone -like	-1.97801
TraesCS2B01G229500	P-loop containing nucleoside triphosphate hydrolase superfamily	-1.97793
TraesCS1D01G243200	e3 ubiquitin-protein ligase rlim	-1.97747
TraesCS4A01G264600	udp-glucose 6-dehydrogenase 4	-1.97732
TraesCS2D01G262900	protein longifolia 2	-1.97715
TraesCS1B01G330600	peroxidase 1-like	-1.97707
TraesCS7D01G064700	transposon protein	-1.97692
TraesCS1D01G274300	histone	-1.97633
TraesCS5D01G084100	isoflavone 3 -hydroxylase-like	-1.97632
TraesCS3D01G331600	type i inositol polyphosphate 5-phosphatase 10 isoform x1	-1.97577
TraesCS2B01G440800	Cytochrome P450 89A2	-1.97557
TraesCS2B01G336800	FK506-binding 2	-1.97534		-1.94755
TraesCS6D01G145800	histone	-1.97425
TraesCS5A01G347800	chitin elicitor-binding protein	-1.9734
TraesCS2A01G312100	MLO 1	-1.97331
TraesCS2B01G353300	polygalacturonase inhibitor 1-like	-1.97222
TraesCS4A01G022500	beta-galactosidase 5	-1.97187
TraesCS7A01G094400	peroxidase 2-like	-1.97173
TraesCS6B01G287300	methyltransferase pmt21	-1.97116
TraesCS6A01G250300	tonoplast intrinsic	-1.97112
TraesCS5B01G517000	IAA-amino acid hydrolase ILR1-like 3	-1.97109
TraesCS3B01G162100	tpr repeat-containing thioredoxin ttl1	-1.97084
TraesCS7A01G021900	probable glutathione S-transferase	-1.97058
TraesCS4A01G345900	phytosulfokine receptor 2	-1.96963
TraesCS2D01G349700	uncharacterized protein LOC109736352	-1.96921
TraesCS2B01G260800	DNA methyl transferase1	-1.96845
TraesCS4B01G276700	sulfate transporter	-1.96823	-1.25497
TraesCSU01G224800	disease resistance rpp13-like protein 3	-1.96752
TraesCS2B01G037700	cytochrome p450 89a2	-1.96733
TraesCS5A01G166900	wd repeat and hmg-box dna-binding protein 1	-1.96729
TraesCS7D01G402600	---NA---	-1.966
TraesCS2A01G235900	dna (cytosine-5)-methyltransferase 1b	-1.96469
TraesCS5A01G522100	hydroxymethylglutaryl- synthase	-1.9643		-3.25099
TraesCS6D01G264900	blue copper -like	-1.96378
TraesCS7A01G355800	dentin sialophospho	-1.96373
TraesCS6B01G035900	disease resistance protein rpm1-like	-1.96291
TraesCS5B01G039800	Auxin response factor 6	-1.96248
TraesCS3D01G235200	protein trichome birefringence-like 38	-1.96137
TraesCS5D01G026800	disease resistance protein rpm1	-1.96072
TraesCS5D01G551800	inactive poly	-1.9603		-0.541757
TraesCS3A01G091800	receptor kinase	-1.95964
TraesCS2D01G324200	atpase asna1 homolog isoform x1	-1.95956
TraesCS3D01G305600	tyrosine decarboxylase 1-like	-1.95919
TraesCS5D01G530400	sister chromatid cohesion protein dcc1	-1.95918
TraesCS2A01G372900	sphingolipid delta(4)-desaturase DES1-like	-1.95878
TraesCS3A01G234100	transcription factor chloroplastic-like	-1.95645
TraesCS3A01G179800	uncharacterized LOC100275617 precursor	-1.95643
TraesCS6D01G046400	histone -like	-1.95578
TraesCS6D01G046200	histone -like	-1.95544
TraesCS6B01G081800	histone	-1.95478
TraesCS4A01G335200	wall-associated receptor kinase 5	-1.95455
TraesCS7D01G099900	disease resistance rpp13-like protein 3	-1.95423
TraesCS1D01G443200	reticuline oxidase-like protein	-1.95415
TraesCS7D01G417400	peroxidase a2-like	-1.95364
TraesCS6B01G422100	Germin 1-1	-1.95312
TraesCS5D01G460700	probable prolyl 4-hydroxylase 6	-1.9523
TraesCS3A01G294900	beta-glucuronosyltransferase 14A-like	-1.952
TraesCS7A01G197800	UDP-glycosyltransferase 83A1-like	-1.95166
TraesCS6B01G428000	disease resistance RPP13 3	-1.95163
TraesCS2A01G004200	disease resistance protein rpp13-like	-1.95158
TraesCS4A01G446800	uncharacterized protein LOC109779189	-1.95093
TraesCS6B01G465000	Sr13	-1.95091
TraesCS2A01G102800	protein pyricularia oryzae resistance 21-like	-1.9504
TraesCS2A01G322600	STICHEL-like 2	-1.95026
TraesCS1A01G303400	patatin-like protein 1	-1.95021
TraesCS1B01G134300	bc10 protein	-1.95007
TraesCS4B01G041200	beta-glucosidase 8-like	-1.9493
TraesCS7A01G345900	nonspecific lipid-transfer 3 precursor	-1.94927
TraesCS2D01G547400	geraniol 8-hydroxylase-like	-1.94922		-3.28991
TraesCS5A01G378800	lipoxygenase 2	-1.94825
TraesCS7D01G349000	gdsl esterase lipase	-1.94757
TraesCS5A01G555000	berberine bridge enzyme-like 27	-1.94657
TraesCS1D01G392100	l-type lectin-domain containing receptor kinase -like	-1.94594
TraesCS1B01G221600	histone h4	-1.94582
TraesCS3A01G535400	gdsl esterase lipase	-1.94513
TraesCS1D01G410200	gdp-mannose -epimerase 1	-1.94486		-0.636779
TraesCS2D01G601300	hypothetical protein TRIUR3_04443	-1.94457
TraesCS3D01G042100	ankyrin repeat-containing At5g02620-like	-1.94421
TraesCS4A01G272800	beta-glucosidase 8-like	-1.94407
TraesCS7A01G280900	gibberellin 20 oxidase 2	-1.9438
TraesCS1A01G367900	histone -like	-1.94316
TraesCS7A01G032200	disease resistance rpp13-like protein 3 isoform x1	-1.94312
TraesCS7A01G342000	ABC transporter G family member 4-like	-1.94309
TraesCS7D01G427500	cytochrome b5-like	-1.94211
TraesCS7B01G075200	lipase class 3-like	-1.94184
TraesCS6D01G238800	bifunctional dtdp-4-dehydrorhamnose -epimerase dtdp-4-dehydrorhamnose reductase	-1.94171
TraesCS5A01G050100	serine threonine-protein kinase tricorner-like isoform x1	-1.94065
TraesCS5B01G400900	kinesin-like protein nack1	-1.94056
TraesCS3B01G420500	receptor kinase HSL1	-1.94002
TraesCS5A01G404900	uncharacterized protein LOC109774752	-1.93999
TraesCS7D01G434300	jasmonate-induced protein	-1.93907
TraesCS4B01G365100	trans-cinnamate 4-monooxygenase	-1.93893
TraesCS2A01G547800	auxin response factor 12	-1.93812
TraesCS5A01G532700	duf3527 domain protein	-1.93759
TraesCS3B01G113600	lecithin-cholesterol acyltransferase-like 1	-1.93736
TraesCS4A01G110900	pyruvate decarboxylase 2	-1.93696
TraesCS3B01G533800	glucan endo-1,3-beta-D-glucosidase	-1.93589
TraesCS1B01G386500	histone -like	-1.93576
TraesCS6B01G275700	beta-expansin 4 precursor	-1.93544
TraesCS5B01G521800	Wall-associated receptor kinase 5	-1.93479
TraesCS3B01G586200	root cap 1	-1.93434
TraesCS3D01G124400	abc transporter g family member 31	-1.93274
TraesCSU01G121200	histone h4	-1.93239
TraesCS4B01G280900	beta-galactosidase 5	-1.93234
TraesCS1B01G358600	leucine-rich repeat receptor-like protein kinase at2g19210	-1.93222
TraesCS5D01G565300	acyl carrier chloroplastic	-1.932
TraesCS3A01G093500	Xyloglucan endotransglycosylase hydrolase 8	-1.93172
TraesCS1B01G156300	gdsl esterase lipase exl3	-1.93107
TraesCS5B01G276300	uncharacterized protein LOC109742385	-1.93101
TraesCS1A01G413700	fatty acid amide hydrolase-like	-1.93085		-2.13231
TraesCS2B01G558200	galacturonosyltransferase 10	-1.93063
TraesCS4B01G246000	gdp-mannose transporter gonst3-like isoform x1	-1.92997	-1.29582	-0.929431
TraesCS5B01G164000	wd repeat and hmg-box dna-binding protein 1	-1.9299
TraesCS1D01G236300	rna-binding protein brn1	-1.92794
TraesCS3A01G194100	kinesin KIN-13A	-1.92721
TraesCS6A01G086200	histone -like	-1.92708
TraesCS7D01G415600	geraniol 8-hydroxylase-like	-1.92649
TraesCS4A01G100100	histone h2a	-1.92601
TraesCS7A01G363900	1-aminocyclopropane-1-carboxylate oxidase 1	-1.9246
TraesCS6D01G200400	(+)-neomenthol dehydrogenase	-1.92396
TraesCS5B01G467800	f-box protein at5g49610-like	-1.92331
TraesCS2D01G151200	heat stress transcription factor B-4d-like isoform X1	-1.92153
TraesCS5B01G467400	f-box protein at5g49610-like	-1.92117
TraesCS2A01G180000	thaumatin-like protein 1b	-1.9211
TraesCS7D01G412600	disease resistance rpp13-like protein 3	-1.921	-2.27093
TraesCS3D01G219700	alpha beta hydrolase-like	-1.91901
TraesCS3B01G264000	protein trichome birefringence-like 38	-1.91887
TraesCS1B01G386600	histone -like	-1.91867		-1.87524
TraesCS1B01G330700	peroxidase 1-like	-1.91858
TraesCS6B01G239600	uncharacterized protein LOC109774293	-1.91855
TraesCS7D01G221900	aluminum-activated malate transporter 9-like	-1.91834
TraesCS1B01G156600	dna polymerase epsilon catalytic subunit a	-1.91833
TraesCS4B01G340700	cycloartenol-c-24-methyltransferase 1	-1.91754
TraesCS4A01G043400	sulphate transporter	-1.91734		-3.78927
TraesCS7D01G163700	hypothetical protein TRIUR3_33082	-1.91699
TraesCS7D01G210200	hipl1 protein	-1.91697
TraesCS1B01G020800	heat shock cognate 70 kda protein 1	-1.91658
TraesCS3D01G174300	glucan endo- -beta-d-glucosidase-like	-1.91596
TraesCS4B01G092900	cysteine-rich receptor-like protein kinase 25	-1.91497	-1.35844
TraesCS6A01G382900	Germin 1-1	-1.91429
TraesCS1B01G238300	anaphase-promoting complex subunit 1 isoform x1	-1.9136
TraesCS1D01G433300	probable protein abil4	-1.91331
TraesCS4D01G317100	probable lrr receptor-like serine threonine-protein kinase at1g12460	-1.91224
TraesCS1A01G360200	histone	-1.91223
TraesCS3D01G145300	ervatamin-b-like	-1.91217
TraesCS5D01G021700	disease resistance rpp13-like protein 3 isoform x1	-1.91139	0.736683	0.656326
TraesCS4D01G237100	transcription factor bhlh137 isoform x1	-1.90959
TraesCS2D01G224300	probable xyloglucan endotransglucosylase hydrolase protein 8	-1.90915
TraesCS4B01G254500	arm-repeat tetratricopeptide repeat -like protein	-1.90775
TraesCS1B01G218300	24-methylenesterol c-methyltransferase 2	-1.90721
TraesCS3B01G433000	fructokinase 1	-1.90717		-1.45786
TraesCS6A01G382100	Germin 1-1	-1.90703
TraesCS2D01G003700	---NA---	-1.90676
TraesCS5D01G005300	tsn1	-1.90517	-1.73636	-1.85313
TraesCS2B01G175100	---NA---	-1.90483
TraesCS4A01G007300	cytochrome p450 89a2	-1.90435
TraesCS7B01G017400	histone	-1.90432
TraesCS5B01G124900	ndr1 hin1-like protein 12	-1.90404
TraesCS3D01G095200	probable leucine-rich repeat receptor-like protein kinase at5g49770	-1.90387	-2.42253	-1.98677
TraesCS3A01G291200	60S ribosomal L18a	-1.90383
TraesCS3A01G102400	histone -like	-1.90367
TraesCS4A01G419700	probable lysophospholipase bodyguard 3	-1.90354		-1.98445
TraesCS3A01G233700	alpha beta hydrolase-like	-1.90348
TraesCS3B01G410100	obtusifoliol 14-alpha demethylase-like	-1.90272
TraesCS7B01G235100	gdsl esterase lipase at5g45910-like	-1.90253
TraesCS2A01G060600	hypothetical protein TRIUR3_15750	-1.90215
TraesCS5D01G069500	f-box lrr-repeat protein 17	-1.90156
TraesCS7B01G180300	protein dmr6-like oxygenase 2	-1.90138
TraesCS3A01G377400	histone	-1.90008
TraesCS3A01G397300	agglutinin isolectin 3-like	-1.90001
TraesCS6B01G049300	histone -like	-1.89918
TraesCS3A01G022500	transcriptional activator-like	-1.89873		-1.01742
TraesCS7D01G537400	bggp beta-1-3-galactosyl-o-glycosyl-glycoprotein	-1.89854
TraesCS2B01G475200	uncharacterized protein LOC109765773	-1.89826
TraesCS6A01G040200	histone -like	-1.89721
TraesCS5D01G567400	hypothetical protein TRIUR3_08934	-1.89716
TraesCS1A01G242800	sm LSM5	-1.8965
TraesCS2D01G102400	PYRICULARIA ORYZAE RESISTANCE 21-like	-1.89608
TraesCS3B01G144000	unnamed protein product	-1.89446
TraesCS4A01G255000	growth-regulating factor 2	-1.89432
TraesCS3B01G359100	DNA-3-methyladenine glycosylase I	-1.8943
TraesCS4D01G349700	aquaporin nip3-2	-1.8942
TraesCS4A01G133900	peroxidase 56	-1.8941
TraesCS6B01G465600	Cysteine-rich receptor kinase 10	-1.89391
TraesCS6D01G047500	wd40-like beta propeller repeat family protein	-1.8938
TraesCS7A01G409700	---NA---	-1.89379
TraesCS3B01G075600	germin-like protein 8-4	-1.89367
TraesCSU01G139100	protein tify 6a-like	-1.89354
TraesCS5B01G367600	wall-associated receptor kinase 2-like	-1.89324
TraesCS7D01G442100	dna polymerase alpha subunit b	-1.89282
TraesCS4B01G144000	atp-citrate synthase alpha chain protein 3	-1.89233
TraesCS1B01G134100	probable lrr receptor-like serine threonine-protein kinase at4g26540	-1.89225
TraesCS3D01G099000	histone	-1.89111
TraesCS4A01G060200	transcription factor bhlh137 isoform x1	-1.89053		2.43753
TraesCS2D01G162800	cytochrome p450 cyp73a100-like	-1.8903
TraesCS6B01G311200	65-kda microtubule-associated protein 1	-1.88873
TraesCS1D01G045700	mads-box transcription factor 23-like isoform x1	-1.88831
TraesCS1B01G266800	pyrimidine-specific ribonucleoside hydrolase	-1.8878
TraesCS5D01G038200	gdsl esterase lipase	-1.88774
TraesCS2B01G305900	high-affinity potassium transporter	-1.88771	-0.932818	1.71788
TraesCS7A01G207700	HIPL1 -like	-1.88729
TraesCS1D01G230300	e3 ubiquitin-protein ligase el5-like	-1.88629
TraesCS4B01G109700	fha domain-containing protein ps1	-1.88619
TraesCS4A01G467800	disease resistance rpp13-like protein 3	-1.8859
TraesCS4A01G051700	probable protein s-acyltransferase 22	-1.8859
TraesCS7A01G147500	transcription factor bHLH66-like	-1.88546
TraesCS3D01G240700	predicted protein, partial	-1.88541
TraesCS4B01G099800	dna topoisomerase 2-binding protein 1-a isoform x1	-1.8842
TraesCS5D01G532400	protein kinase and pp2c-like domain-containing protein	-1.8826
TraesCS7B01G347400	chitin-binding lectin 1-like	-1.88244
TraesCS1B01G223800	cortical cell-delineating protein	-1.88233
TraesCS3B01G309000	P-loop nucleoside triphosphate hydrolase superfamily with CH (Calponin Homology) domain	-1.882
TraesCS6D01G348900	uncharacterized protein LOC109742707	-1.88186
TraesCS3D01G254400	sinapine esterase-like	-1.88107
TraesCS4B01G072400	protein cup-shaped cotyledon 2	-1.88052
TraesCS7A01G427600	xyloglucan endotransglucosylase hydrolase 22	-1.88048
TraesCS4D01G245400	gdp-mannose transporter gonst3 isoform x2	-1.88029	-1.08042
TraesCS7D01G540600	disease resistance protein rpp8	-1.87956
TraesCS5B01G153000	fatty acid desaturase des3-like	-1.87942		-1.30221
TraesCS7D01G545700	chp-rich zinc finger	-1.87922
TraesCS5D01G421200	protein jason	-1.87888
TraesCS7A01G490900	histone	-1.87877
TraesCS1B01G246900	probable leucine-rich repeat receptor-like protein kinase at5g49770	-1.87862
TraesCS5D01G046300	Bidirectional sugar transporter SWEET17	-1.87822
TraesCS5D01G031700	plant cysteine oxidase 2-like	-1.87815
TraesCS7A01G131600	DETOXIFICATION 35-like	-1.87805		-0.591679
TraesCS7B01G326000	disease resistance rpp13-like protein 3	-1.87793
TraesCS1B01G358500	leucine-rich repeat receptor-like protein kinase at2g19210	-1.87723
TraesCS7D01G419900	xyloglucan endotransglycosylase	-1.87661
TraesCS2B01G126300	class III peroxidase	-1.87656
TraesCS5D01G007200	ATP binding	-1.87629
TraesCS7A01G147000	CHD3-type chromatin-remodeling factor PICKLE	-1.87576
TraesCS2D01G483300	organic cation carnitine transporter 4	-1.87564
TraesCS3B01G330800	nucleobase-ascorbate transporter 2-like	-1.87484
TraesCS2D01G068800	receptor kinase	-1.87403
TraesCS3A01G129100	lactoylglutathione lyase	-1.87375
TraesCS2A01G036300	acetyl- cytosolic 1-like	-1.87234		-1.80204
TraesCS4D01G286400	homeobox-leucine zipper protein hox21	-1.87227
TraesCS3B01G108600	xyloglucan endotransglycosylase hydrolase protein 8	-1.87193
TraesCS6B01G075700	disease resistance protein rga1	-1.87181
TraesCS5B01G415800	protein jason	-1.87164
TraesCS1A01G170800	lanC GCL2 isoform X1	-1.87142
TraesCS7D01G087800	early nodulin-93-like	-1.87142
TraesCS3A01G393500	MRP-like ABC transporter	-1.87114
TraesCS2B01G376700	Calcium uptake mitochondrial	-1.87109
TraesCS5D01G460900	serine threonine-protein kinase rhs3-like	-1.87005
TraesCS2D01G291700	root cap protein 2	-1.87003
TraesCS5B01G289600	hypothetical protein SETIT_039534mg, partial	-1.8695		-2.7447
TraesCS5B01G250800	protein mitochondrial-like	-1.86924
TraesCS5D01G057300	hypothetical protein TRIUR3_06013	-1.86865
TraesCS5D01G539100	serine threonine-protein kinase pbl13-like isoform x1	-1.86757
TraesCS7D01G140800	probable glycosyltransferase at5g25310	-1.86709
TraesCS4A01G251900	polyol transporter 5-like	-1.86559
TraesCS1D01G421100	fatty acid amide hydrolase-like	-1.86544		-1.45402
TraesCS3B01G198200	glucan endo- -beta-d-glucosidase-like	-1.86519
TraesCS7D01G472100	uncharacterized protein LOC109784170	-1.86462
TraesCS5B01G183100	udp-glycosyltransferase 90a1	-1.86432
TraesCS4A01G071100	glycosyl hydrolase family 10 protein	-1.86411
TraesCS1D01G032100	uncharacterized protein LOC109742463 isoform X3	-1.86394
TraesCS5B01G023000	plant cysteine oxidase 2-like	-1.86383	3.3133	1.87553
TraesCS7A01G083800	homeobox-leucine zipper protein hox2-like	-1.8637
TraesCS7D01G354000	aldehyde dehydrogenase family 2 member c4	-1.86356
TraesCS7B01G394300	syntaxin 132	-1.86319
TraesCS3D01G394200	fructokinase 1	-1.86284
TraesCS7A01G464800	NAC domain-containing 21 22	-1.86267
TraesCS4B01G033600	oxalate oxidase gf-	-1.86233		1.36709
TraesCS3B01G041600	hipl1 protein	-1.86228
TraesCS6A01G036500	STRUBBELIG-RECEPTOR FAMILY 5-like	-1.86201
TraesCS1D01G321300	gdsl esterase lipase at5g45910-like	-1.86175	-1.13632	1.95463
TraesCSU01G216700	cysteine-rich receptor-like protein kinase 41 isoform x1	-1.86149
TraesCS2D01G191100	wd repeat-containing protein 17	-1.86141
TraesCS1D01G266000	bowman-birk type wound-induced protease inhibitor	-1.86045		4.39346
TraesCS2D01G369100	sphingolipid delta(4)-desaturase DES1-like	-1.86038
TraesCS7D01G477300	histone -like	-1.85879
TraesCS4D01G171700	transcription factor rf2b	-1.85829
TraesCS7A01G484700	uncharacterized protein LOC109784170	-1.85739
TraesCS4B01G313300	cortical cell-delineating	-1.85737
TraesCS2D01G004600	Disease resistance RPP13	-1.85733
TraesCS4B01G185100	universal stress protein 1561	-1.85696
TraesCS7B01G260800	abc transporter a family member 8	-1.85686
TraesCS6D01G396400	uncharacterized protein LOC109739856	-1.85679
TraesCS7B01G497100	disease resistance protein rpm1	-1.85676
TraesCS2B01G554700	g-type lectin s-receptor-like serine threonine-protein kinase at2g19130	-1.85665
TraesCS7D01G218300	embryogenesis transmembrane protein	-1.85614
TraesCS7D01G125300	early nodulin-93-like	-1.85582
TraesCS6D01G349000	uncharacterized protein LOC109742705	-1.85569
TraesCS4D01G086700	glucuronoxylan 4-o-methyltransferase 1	-1.85563
TraesCS1D01G115400	probable lrr receptor-like serine threonine-protein kinase at4g26540	-1.85529
TraesCS6A01G230100	adenine phosphoribosyltransferase 2	-1.85445
TraesCS6D01G385600	transporter arsB	-1.85402		-1.91699
TraesCS4D01G356200	branched-chain-amino-acid aminotransferase chloroplastic-like	-1.85345
TraesCS6B01G312100	chloride channel protein clc-f	-1.85303
TraesCS6B01G049100	histone -like	-1.85251
TraesCS5B01G189800	asc1-like protein 1	-1.85209
TraesCS1B01G100000	chitinase 10	-1.85175
TraesCS1A01G229100	histone -like	-1.85169
TraesCS2A01G572200	protein nrt1 ptr family -like	-1.85153
TraesCS7B01G172500	uncharacterized protein LOC109771208	-1.85151
TraesCS2B01G329400	disease resistance RPP13 3	-1.85123
[truncated: 36,409 more rows]
